# Supplementary material for: Transcriptome analysis reveals the regulatory mechanism of myofiber development in male and female black Muscovy duck at different ages
Source: Front Vet Sci. 2024 Nov 20;11:1484102. doi: 10.3389/fvets.2024.1484102 (PMC11614779; doi:10.3389/fvets.2024.1484102)
Supplement: Supplementary file 2 [file Table_1.xls]

## Sheet: Table 1
Table A1 Primer sequences of candidate differentially expressed genes for quantitative expression
Candidate differentially expressed genes		Sequences	T/℃
CD36	Forward Primers(5'-3')	CATCTGAGTGGCCTCTGTCC	60
	Reverse Primers(5'-3')	TCCCAACCCTTATTCCATCA	60
IGF2BP1	Forward Primers(5'-3')	CCGCATTCCTTCCCCTCTAC	60
	Reverse Primers(5'-3')	CCTTTGCCAATGACCCTCCC	60
IGF2BP2	Forward Primers(5'-3')	GCAGTGGGAGGTGCTGGATG	60
	Reverse Primers(5'-3')	GTGGCCGCTGAGCTTCTCAA	60
IGF2BP3	Forward Primers(5'-3')	TGCTCACCACCCGTCTCTCT	60
	Reverse Primers(5'-3')	AGAAGGCAGCAGCAACAGCA	60
SRF	Forward Primers(5'-3')	CTGTTCCGTCACCGCTGTTG	60
	Reverse Primers(5'-3')	AGTAGAGCCCAGGGCGTCAG	60
FABP3	Forward Primers(5'-3')	GCACGTCAAGTCCGTGGTCA	60
	Reverse Primers(5'-3')	TGCCCATGGTGAGGGTCAGA	60
HSP90B1	Forward Primers(5'-3')	TCAGCATCAGCATCCACCTC	60
	Reverse Primers(5'-3')	GCTGAGGCGAGTCAAGGAAA	60
HSP90AA1	Forward Primers(5'-3')	GGCAGAAGGCAGAGGCTGAC	60
	Reverse Primers(5'-3')	TGCGGTTGGCATGTGTCTGA	60
MSH2	Forward Primers(5'-3')	CAGAGTTGGCGGCTTTCCCA	60
	Reverse Primers(5'-3')	TGGATGGCGGTTCTCCTTCA	60
MSTN	Forward Primers(5'-3')	GGCAATGCCTAGCGCACGTA	60
	Reverse Primers(5'-3')	AGATCGTTGCGGCTGCTCAT	60
TGFB3	Forward Primers(5'-3')	ACAGGACCTGGGCTGGAAGT	60
	Reverse Primers(5'-3')	GCCTCAGGGTTCAGCGTGTT	60
THRAP3	Forward Primers(5'-3')	AGCCCTCTCCAGTCGGTTGT	60
	Reverse Primers(5'-3')	GGTGAGAGCCCGCCTGAAAG	60
FGF13	Forward Primers(5'-3')	AGCCACCACCAACTGTCTGC	60
	Reverse Primers(5'-3')	TACGCTGCACAGAGCATGGG	60
ANKRD1	Forward Primers(5'-3')	CTCTGCACGTCGCTGTGAGG	60
	Reverse Primers(5'-3')	CGGCGTCATGCATTGGTGTG	60
ATP2A1	Forward Primers(5'-3')	GCGAGCAGTAGACCGACATG	60
	Reverse Primers(5'-3')	CCTGCCTGGTGGAGAAGATG	60
ATP2A2	Forward Primers(5'-3')	TTAGGGTTGCGGGTTGGCTT	60
	Reverse Primers(5'-3')	TGACTGCTGCCCTGGGTTTC	60
MYLK4	Forward Primers(5'-3')	GCAACTGGGCAGGGTGCTAA	60
	Reverse Primers(5'-3')	CCAACTGTCCCATCCCTGCT	60
kit	Forward Primers(5'-3')	GCCCAGGAACTGAGCAGAGG	60
	Reverse Primers(5'-3')	GTGCCGGTGCTCCTGAACAT	60
HPRT1	Forward Primers(5'-3')	AATGGATAGTTGCACCTTTGGTTGTT	60
	Reverse Primers(5'-3')	ACAGCGATAAGGCCACTCCA	60

## Sheet: Table 2
Table A2. A list of differentially expressed genes identified in this stduy.
Gene_id	BM28_F_1	BM28_F_2	BM28_F_3	BM42_F_1	BM42_F_2	BM42_F_3	BM70_F_1	BM70_F_2	BM70_F_3	BM28_M_1	BM28_M_2	BM28_M_3	BM42_M_1	BM42_M_2	BM42_M_3	BM70_M_1	BM70_M_2	BM70_M_3	gene annotation
	FPKM	FPKM	FPKM	FPKM	FPKM	FPKM	FPKM	FPKM	FPKM	FPKM	FPKM	FPKM	FPKM	FPKM	FPKM	FPKM	FPKM	FPKM
i0_HQ_muscle_c163/f4p0/814	124.56	230.66	116.89	95.81	46.44	103.03	1.58	1.4	0.22	462.33	252.8	232.05	85.34	52.16	118.04	2.56	0.98	5.23
i0_HQ_muscle_c220/f3p0/533	97.6	105.65	86.03	210.47	10.95	152.72	13.25	60.79	14.46	139.47	31.55	151.05	140.26	114.25	82.66	29.25	6.99	6.99
i0_HQ_muscle_c3/f15p0/915	14.47	441.49	3.03	18.38	18.74	98.32	2.77	9.46	6.4	191.93	413.1	78.87	136.86	62.94	103.7	2.8	9.94	9.57
i0_LQ_muscle_c1365/f1p5/696	0	0	0	1.92	0	0.18	0	4.92	4.14	4.02	2.82	8.49	4.33	3.91	4.86	0	2.18	4.05
i0_LQ_muscle_c1711/f1p1/649	63.06	172.48	123.09	47.79	26.63	2.21	90.15	5.57	22.37	137.88	23.36	151.24	217.8	148.98	160.04	92.34	102.84	24.54
i0_LQ_muscle_c2006/f1p0/772	47.12	0	22.35	61.36	40.87	24.58	0	21.77	25.01	0	0	0	0	0	0	0	0	0
i0_LQ_muscle_c2044/f1p5/788	0	115.84	135.19	101.73	75.42	46.67	0	0	0	113.25	158.62	0.11	81.3	0.1	0.11	7.99	0.39	0.16
i0_LQ_muscle_c2047/f1p7/800	126.49	0.28	114.19	118.73	100.86	116.75	0	81.87	80.13	0.18	0.09	0	0.09	0.1	0	0.09	0	0.09
i0_LQ_muscle_c2717/f1p0/383	0	0	0	12.75	6.36	16.93	7.09	14.19	12.24	0	0	4.22	4.01	10.97	8.31	0	0	19.76
i0_LQ_muscle_c2737/f1p0/811	0.92	0.05	0.9	0	0	198.01	10.69	0.09	0	429.63	352.04	0.47	1.21	0.44	0	180.72	0	85.84
i0_LQ_muscle_c496/f1p16/511	49.17	0	0	0	29.13	0	42.16	42.52	30.09	0.03	0	44.15	1.29	0	8.92	0.73	0	0
i0_LQ_muscle_c586/f1p3/711	6.63	6.73	4.88	4.86	7.64	3.81	0.49	0.59	0.18	10.53	11.36	8.57	9.89	8.06	15.25	0.11	0.44	0.88
i0_LQ_muscle_c925/f1p2/586	0.48	25.33	1.95	23.21	0	0.19	0	0	0.22	151.82	24.62	13.28	15.63	14.23	26.78	0	0	0
i0_LQ_muscle_c963/f1p0/958	36.22	65.13	15.99	12.42	10.1	49.68	0.44	2.13	1.07	42.83	115.21	51.31	16.82	35.47	27.09	1.27	4.64	0.55
i10_LQ_muscle_c264/f1p4/10682	1.22	1.29	0.78	0.74	0.16	0.43	0.77	0.19	0.23	1.08	2.52	0.77	1.16	1.62	1.83	0.15	0.09	0.21
i1_HQ_muscle_c10766/f3p0/1665	0.65	11.98	0.84	9.83	12.18	0	0	0	0	0.29	0	0.27	0.15	0	0	0	0.23	0.14
i1_HQ_muscle_c10882/f4p0/1901	0	13.42	11.2	13.89	10.27	0	11.28	7.02	11.27	34.82	46.25	19.18	0.17	10.75	0	0	10.93	22.55
i1_HQ_muscle_c10963/f3p0/1727	161.04	485.69	127.57	202.91	77.44	156.85	12.22	15.42	5.9	140.6	369.03	398.17	238.33	286.76	464.06	22.28	33.83	6.03
i1_HQ_muscle_c11198/f2p4/1937	82.77	63.68	65.31	71.51	10.96	37.63	8.55	7.63	1.91	9.44	67.59	93.05	68.31	47.54	42.87	6.06	0.54	6.37
i1_HQ_muscle_c11459/f3p1/1857	1.19	0	1.94	2.02	1.49	1.27	0.16	0.18	0.56	2.6	1.35	3.5	3.72	3.45	1.79	0	0.05	0.36
i1_HQ_muscle_c1287/f10p4/1915	96.7	14.39	13.27	49.6	1.49	25.15	19.29	78.97	24.83	28.58	24.01	7.39	58.28	35.21	69.44	10.81	0.3	11.43
i1_HQ_muscle_c12965/f2p0/1527	4.27	5.76	1.25	0.23	0	0.18	0.77	0.49	0.4	5.48	5.86	5.43	7.45	0.31	0.83	5.32	4.34	3.4
i1_HQ_muscle_c1394/f8p0/1726	7.44	0	0	3.66	0	20	10.69	1.21	0	0	0.7	0	2.9	10.19	2.03	0	0	0
i1_HQ_muscle_c13945/f4p329/1301	4.07	20.69	7.11	7.07	36.83	0.47	0	32.68	26.66	1.58	6.81	3.46	28.29	31.38	38.74	3.92	0	1.25
i1_HQ_muscle_c14030/f2p0/1172	24.98	39.68	20.44	17.12	8.91	15.39	3.25	6.88	2.36	33.23	30.47	27.16	23.35	22.06	38.46	2.34	4.63	2.6
i1_HQ_muscle_c1576/f3p5/1620	1658.89	4215.1	2966.35	3158.02	6415.96	4727.51	1586.86	1.28	2766.9	201.82	333.85	0.3	8846.11	2760.28	1.02	2270.55	5.2	1754.46
i1_HQ_muscle_c17079/f3p0/1623	17.75	21.46	562	14.8	21.45	670.81	642.48	28.43	1017.61	489.51	17.9	14.2	17.33	17.31	24.53	690.8	800.67	700.16
i1_HQ_muscle_c17477/f2p1/1730	0	1.54	2.52	1.1	0	0	5.92	0	0	0	0	0.56	0	0	0	0	3.1	4.2
i1_HQ_muscle_c1860/f2p3/2002	10.55	20.22	2.33	12.36	7.5	14.59	4.12	0.99	6.66	14.1	19.25	23.04	6.25	0	0.24	2.82	0	4.11
i1_HQ_muscle_c2252/f4p1/1962	49.23	134.92	43.59	74.91	24.38	58.24	4.04	5.02	1.83	53.36	137.63	136.1	67.64	99.98	186.66	8.18	6.84	0.89
i1_HQ_muscle_c2316/f2p0/1876	0	4.18	0	0	0	0	1.68	0	0	0	0	0	4.72	9.87	9.79	0	3.13	0.22
i1_HQ_muscle_c29920/f11p0/1912	28.86	18.28	23.61	23.95	29.11	32.23	3.96	0.29	2.63	0	0	0.8	38.87	0.24	61.04	48.43	0.44	0
i1_HQ_muscle_c29958/f4p0/1984	13.46	2.81	3.88	14	25.71	9.38	0.13	0.2	0.48	9.86	8.8	63.49	9.35	9.11	15.42	0.46	1.22	1.98
i1_HQ_muscle_c3722/f2p1/1603	15.7	50.27	0	0	0	0	0	12	0	15.57	15.34	0	0	0	0	16.54	16.1	16.54
i1_HQ_muscle_c5683/f2p0/2000	0.38	0.6	43.56	0.36	0.72	0.44	8.76	0.52	0.33	16.27	12.63	13.15	0.38	0.22	0.29	29.48	0.82	8.98
i1_HQ_muscle_c788/f23p10/1776	7.74	16.4	11.35	7.44	110.19	204.42	52.49	83.1	5.14	110.83	161.02	158.52	120.75	191.63	65.97	8.75	3.73	91.41
i1_HQ_muscle_c8019/f3p0/1939	33.72	37.6	32.04	34.97	26.15	35.32	1.96	8.63	3.18	17.53	44.05	47.12	35	47.78	27.03	11.37	7.35	6.57
i1_LQ_muscle_c10770/f1p15/1587	0	0	1.82	3.73	0	3.74	0	0	0	3.77	0.47	1.51	1.57	0	0	1.66	0.2	0
i1_LQ_muscle_c11173/f1p0/1974	0.46	0	0.09	0	0	0	0	10.18	15.31	0	0	0.08	12.55	14.72	0.18	12.56	0	0.37
i1_LQ_muscle_c11355/f1p3/1903	55.99	5.84	1.65	9.61	7.42	9.37	24.34	5.59	21.75	26.97	13.87	11.72	0.29	3.06	0.3	36.06	27.41	1.81
i1_LQ_muscle_c11464/f1p0/1885	1.57	0.57	1.54	0	0	0	0.91	0.8	0.35	0	0	0.34	0.51	0	0.52	0.21	1.71	0.45
i1_LQ_muscle_c11619/f1p0/1669	20.75	11.7	2	10.26	4.66	11.27	1.53	0	0	12.06	15.44	0.36	2.36	2.68	0	1.03	1.29	0
i1_LQ_muscle_c11725/f1p0/1661	0.39	0.34	0.59	1.13	4.93	1.08	0.09	0	0.02	3.59	2.59	2.74	5.72	3.54	3.59	0.15	0.18	0.16
i1_LQ_muscle_c12014/f1p0/1514	3.65	0.45	1.31	131.87	0.3	0.32	0	0	0.09	0	0.3	0.32	0.17	0.04	93.3	97.92	1.47	43.75
i1_LQ_muscle_c12036/f1p1/1721	0	0	0	0.61	0.85	1.92	0	0.24	0	1.04	0	0	1.64	0	0	0	1.7	0
i1_LQ_muscle_c12054/f1p1/1881	0	1.71	0.77	0	1.41	0.72	1.88	0.62	0.85	2.57	0.23	1.18	0	0	0.31	4.8	4.33	3
i1_LQ_muscle_c12376/f1p0/1856	0.64	7.95	5.73	0.33	0.62	0.19	6.72	4.95	5.57	0.19	0	0.15	44.51	0	128.57	237.58	0	0
i1_LQ_muscle_c12427/f1p4/1882	9.15	2.77	5.51	0	0	0	0.55	7.01	5.77	7.38	7.18	4.87	6.58	0.08	4.82	0.24	4.34	5.75
i1_LQ_muscle_c12661/f1p7/1523	0.81	5.9	21.71	1.65	260.93	2.57	23.62	23.71	18.81	0.69	1.06	3.02	2.44	44.36	4.83	0.95	3.59	1.54
i1_LQ_muscle_c12904/f1p0/1913	11.18	67.1	58.13	8.84	27.6	2.99	132.73	80.61	52.32	77.02	8.36	25.13	23.24	1.98	56.48	57.65	125.8	37.79
i1_LQ_muscle_c12975/f1p0/1813	7.35	2.62	0.8	5.04	6.97	1.45	1.38	0.3	0.29	5.7	5.51	15.17	8.69	4.42	9.28	0.48	0.66	1.18
i1_LQ_muscle_c13076/f1p1/1510	2.9	0.88	0	5.23	7.72	2.82	0	0.97	0	0	8.44	3.44	0	2	8.85	1.89	1.06	0
i1_LQ_muscle_c13210/f1p6/1753	67.8	0	57.88	65.94	68.07	75.2	0	101.29	89.39	0	0.03	0	0	0	0	0	0	0
i1_LQ_muscle_c13334/f1p1/1699	29.06	22.15	14.12	0.17	35.71	0.09	0.03	0.03	0.14	34.49	0.7	36.8	23.58	25.83	31.21	0.07	0	10.54
i1_LQ_muscle_c13474/f1p4/1488	17.64	13.9	13.49	0	0.2	0.29	24.99	0.15	11.02	0.07	6.03	15.58	0	25.35	0	8.03	3.4	10.12
i1_LQ_muscle_c13483/f1p4/1781	11.76	8.19	6.36	9.72	4.67	22.5	0	4.45	3.2	10.53	10.48	12.14	10.88	8.4	7.46	0	0	0.1
i1_LQ_muscle_c13565/f1p5/1721	0.9	4.7	1.13	1.04	0.97	1.58	0	0	0	3.9	2.24	2.6	0.73	0.65	0.72	0.66	0	0.17
i1_LQ_muscle_c13725/f1p0/1646	0	0	0.03	5.14	1.9	2.28	5.88	0	0	1.74	0	0	0	0	0	0	0	0.14
i1_LQ_muscle_c14162/f1p1/1339	87.09	41.16	38.29	0	0	2.06	8.52	12.5	0	43.01	0.02	73.93	46.68	0.28	28.29	60.28	25.98	9.5
i1_LQ_muscle_c14236/f1p3/1303	25.77	20.91	16.95	29.01	27.94	48.38	3.83	6.35	3.09	15.56	41.69	16.37	16.9	39.31	30.69	45.44	10.84	20.89
i1_LQ_muscle_c14263/f1p1/1327	3.19	57.33	13.87	3.2	0.26	6.68	0.08	0.1	0.58	28.9	5.53	30.36	3.95	2.02	2.01	0	0.09	0
i1_LQ_muscle_c14317/f1p2/1114	18.79	8.3	9.07	13.26	19.87	9.77	1.33	1.08	1.68	36.88	23.55	17.64	25.05	22.56	26.78	6.49	1.56	1.9
i1_LQ_muscle_c14385/f1p0/1182	24.17	14.72	0.66	0	10.04	14.42	14.17	0	1.73	1.34	1.71	0	11.22	8.54	16.08	2.25	0.52	14.38
i1_LQ_muscle_c14502/f1p0/1276	401.79	165.97	189.82	0.1	0	0.13	0	0.12	274.02	172.74	0	129.87	0.25	0	413.47	88.69	153.62	0
i1_LQ_muscle_c14823/f1p0/1177	82.92	35.43	45.06	12.87	14.55	9.97	1.49	3.18	3.05	58.13	35.15	31.84	11.97	32.53	36.3	0.51	4.72	1.35
i1_LQ_muscle_c15174/f1p0/1258	10.66	4.57	12.83	22.54	5.55	16.75	4642.76	48.45	8478.81	3083.91	3161.74	9650.27	5.86	12.42	44.07	7605.7	40	7603.04
i1_LQ_muscle_c15324/f1p0/1335	13.25	9.74	0	4.29	17.76	5.24	3.8	1.17	0	0.48	12.52	25.84	6.93	7.05	14.79	0	0	2.18
i1_LQ_muscle_c1649/f3p1/1978	19.31	0	0	0	0	0	0.75	0	0	4.14	3.29	3.42	21.67	27.4	0	2.98	8.86	0
i1_LQ_muscle_c17659/f1p3/1830	0.15	31.19	0.44	37.5	15.6	4.45	0	0.04	4.06	17.77	18.58	11.65	11.08	19.63	6.6	35.69	65.34	46.55
i1_LQ_muscle_c17770/f1p11/1987	0	5.56	6.03	4.37	0.19	1.78	0.63	19.3	19.3	0.57	1.72	3.05	0.14	1.19	3.23	11.46	9.79	11.81
i1_LQ_muscle_c17879/f1p2/1684	0.82	0	0.09	0	0	0	0	6.12	12.61	0	0.64	0.65	4.39	6.5	0	0.44	0	0.81
i1_LQ_muscle_c18225/f1p7/1924	0	24.45	0	10.97	0.12	0	8.95	10.28	8.45	14.25	10.8	0.05	0.13	0.67	10.4	0.05	0.84	0.17
i1_LQ_muscle_c18548/f1p1/1894	0	0.37	0.26	0	0	0	0	40.21	0	18.06	0	0.26	0.36	17.37	13.62	14.33	0	0.53
i1_LQ_muscle_c18777/f1p8/1387	2.98	0	1.11	2.7	2.45	0.21	0.22	0.2	0.28	0.24	3.01	2	0	0	0.76	6.76	4.59	4.22
i1_LQ_muscle_c18980/f1p0/1565	0	0	0	0	0.05	0	0.04	18.6	0.06	0	10.94	13.82	0	0	11.48	11.32	8.06	0
i1_LQ_muscle_c19421/f1p0/1713	0	0	0	48.57	99.73	0	39.78	48.52	0.18	0	0	0	0	59.5	49.8	58.43	0	49.7
i1_LQ_muscle_c19479/f1p14/1914	0.54	35.34	19.87	21.26	18.7	0	0	0	0	0	0	25.61	0	0	0	13.44	0.09	35.04
i1_LQ_muscle_c19937/f1p4/1377	7.96	22.11	19.27	4.69	5.28	9.61	3.57	0.78	2.91	17.79	29.23	10.57	9.29	7.31	21.86	0.54	1.01	0.55
i1_LQ_muscle_c19997/f1p275/1814	42.58	25.5	56.05	54.44	66.12	38.92	0.05	2.11	0.17	71.81	55.53	142.11	64.97	52.2	73.5	2.3	3.57	9.09
i1_LQ_muscle_c19998/f1p0/1744	4.4	3.29	1.92	1.76	1.11	4.09	0	4.29	9.99	4.54	5.19	4.54	1.39	0	0	9.43	2.8	8.6
i1_LQ_muscle_c20477/f1p0/1562	1.12	5.43	0.7	1.22	0.13	1.73	0.4	0.03	0	1.61	7.32	3.79	1.89	3.67	1.3	0.07	0	0.14
i1_LQ_muscle_c20533/f1p0/1881	1.1	4.46	2.48	0	0	2.2	0	0	0.7	0	0.08	0.72	1.44	2.56	2.36	0	0	0
i1_LQ_muscle_c20548/f1p0/1934	0.05	0	4.47	0	0	0	4.88	3.67	0	0	6.2	0.15	5.4	0	0	0.27	3.42	0
i1_LQ_muscle_c20615/f1p0/1922	17.99	4.97	3.7	11.47	25.65	6.72	0.17	0.1	0.31	15.89	10.31	54.72	7.28	4.35	22.9	0.47	1.25	2.06
i1_LQ_muscle_c20698/f1p0/1943	0	0	0	1.91	2.67	0.97	0	1.25	1.58	0	5.67	0	0	3.31	1.3	0.1	0.6	0
i1_LQ_muscle_c21343/f1p4/1838	6.8	45.84	88.93	28.47	58.86	51.12	155.48	0.02	0	1.33	4.08	0	2.45	0	2.7	89.74	12.78	54.81
i1_LQ_muscle_c21433/f1p1/1927	22.73	11.08	13.29	14.8	20.81	10.08	1.89	11.79	8.59	0	0.14	0.07	14.14	25.03	13.47	3.99	5.63	4.55
i1_LQ_muscle_c21469/f1p13/1894	0.13	0.06	0.61	3.16	4.53	5.75	5.06	0.28	0.09	0.13	0.42	5.18	3.93	0.38	0.24	5.2	0.14	0.76
i1_LQ_muscle_c22232/f1p0/1877	9.84	0.93	0.16	1.33	4.62	4.17	0	0	0.07	4.72	4.59	21.33	3.06	3.68	2.48	0.92	1.46	0.86
i1_LQ_muscle_c22294/f1p3/1643	1.77	3.52	1.06	0	0.97	0.55	0.87	0	0	1.04	0	0.36	1.95	1.72	4.31	0	0	0
i1_LQ_muscle_c22426/f1p1/1764	0	0.21	0	1.8	1.58	0.16	0	0	0.01	0.18	0	0.05	0	0.19	0	0.07	0	0
i1_LQ_muscle_c22533/f1p2/1980	0	0.39	2.65	0	1.19	1.37	0	0	0	0	0	1.47	0.79	1.3	0.3	0	0	0
i1_LQ_muscle_c22682/f1p1/1993	0.78	0.16	0.04	0.95	1.61	0.42	0	0.03	0	0.8	0.81	1.58	0.73	0.66	0.96	0.08	0.3	0.03
i1_LQ_muscle_c22734/f1p1/1970	4.72	10.38	2.05	7.83	0	11.54	3.2	2.51	2.6	23.25	8.81	11.3	0	0.58	1.66	11.33	1.35	7.2
i1_LQ_muscle_c22886/f1p3/1754	1.24	17.29	0.06	10.62	16.91	17.87	0.78	12.26	15.98	0.74	0.71	0.03	0.95	0.26	0.18	1.87	0.16	0.65
i1_LQ_muscle_c23033/f1p2/1636	10.36	5.83	12.64	19.35	11.8	14.92	36.71	87.38	82.94	11.78	5.35	6.37	12.4	13.93	9.15	95.23	40.48	51.55
i1_LQ_muscle_c23393/f1p0/1938	1.08	0	1.17	1.26	1.33	1.27	0	1.13	1.12	0	0	0	0	0	0	0	0	0
i1_LQ_muscle_c23404/f1p0/1743	0.46	0.21	0.19	0.07	0.62	0.96	8.98	0.04	8.67	0.55	0.29	6.31	6.95	6.45	7.44	0	1.55	1.09
i1_LQ_muscle_c23436/f1p7/1790	1.54	0	0.86	1.56	1.17	0.94	0.2	1.27	0.84	0	0	0.02	0	0	0	0	0	0
i1_LQ_muscle_c23458/f1p0/1964	143.93	0	0	0	138.81	0.34	291.43	0.45	339.85	0.46	0	209.86	0	0.16	0	0	0	0.27
i1_LQ_muscle_c23703/f1p1/1873	0	0.63	0.14	1.07	0.31	0.96	0	0	0.05	0	0.76	0.19	0	0	0	0.05	0	0.06
i1_LQ_muscle_c24135/f1p0/1884	5.9	1.62	2.39	5.15	21.64	11.64	0.27	0.34	0.38	13.26	11.51	61.05	2.54	7.58	6.82	0	1.63	2.84
i1_LQ_muscle_c2426/f2p0/1991	3.09	1.48	1.45	0	3.01	1.73	0.26	0.62	0.41	1.3	2.7	0	5.12	4.56	3.75	0.35	0	0.68
i1_LQ_muscle_c24290/f1p2/1995	7.54	8.77	0	0	0	0	7.42	7.3	0	0	11.72	24.31	0	14.3	0	7.21	0	0
i1_LQ_muscle_c24299/f1p0/1499	312.92	0	482.15	306.67	303.16	381.42	0	375.14	366.53	0	0	0	0	0	0.12	0.07	0	0
i1_LQ_muscle_c24431/f1p1/1746	4.53	3.49	0	6.41	4.75	2.61	0.32	0.2	0.26	6.32	4.05	2.31	4.9	5.18	5.71	0.46	0.11	0.78
i1_LQ_muscle_c24656/f1p7/1927	19.53	12.99	30.58	15.84	22.98	29.51	65.31	0.96	0.22	0	0.43	0.22	14.48	34.49	0.15	32.93	37.71	35.47
i1_LQ_muscle_c24659/f1p1/1389	0	6.92	6.44	0	0	0	5.65	0	0	0	0	21.4	9.83	0	17.31	0	6.06	0
i1_LQ_muscle_c24700/f1p0/1743	11.19	0.35	15.72	0.05	0.13	0.25	0	12.17	0.12	0.36	0.06	11.77	20.07	28.25	10	7.18	11.18	13.27
i1_LQ_muscle_c24866/f1p1/1717	2.04	3.19	564.17	0	0	0	277.14	412.88	4.41	0	103.73	0	0	0	281.73	1.86	6.79	1.76
i1_LQ_muscle_c24889/f1p2/1875	0.25	0.92	6.12	4.89	0.29	3.75	2.81	9.46	13.97	0.41	1.48	4.58	0	0.73	0.88	3.13	5.86	6.89
i1_LQ_muscle_c24975/f1p0/1935	0.36	0.12	0.6	0	0.01	3.64	0.07	0.06	0.27	4.66	5.4	0.35	0	0	0	0	0.1	0.1
i1_LQ_muscle_c24996/f1p3/1464	5.1	0.03	0	6.58	9.12	5.29	1.02	1.94	0.01	5.33	5.47	4.22	1.53	0.16	0.08	0	0.42	0.75
i1_LQ_muscle_c25226/f1p0/1750	1.48	0	1.58	1.63	1.37	2.6	0	2.94	0.78	0	0	0	0	0	0	0	0	0
i1_LQ_muscle_c25590/f1p4/1986	0	0.64	0.46	0.98	0.54	0.37	0	0	0	0.68	1	0.57	0.05	0	1.74	0	1.15	0.83
i1_LQ_muscle_c25725/f1p3/1669	14	40.07	0	3.72	3.03	22.5	0.33	0	0.8	43.29	64.67	0	0	0	0	8.44	3.86	0
i1_LQ_muscle_c25770/f1p1/1815	25.91	16.32	12.41	19.91	11.61	2.77	0.35	10.47	2.12	0.21	4.53	0.85	0.12	18.2	16.69	0.05	2.51	14.84
i1_LQ_muscle_c26702/f1p0/1941	0.09	0.59	0.18	0	0	0	1.39	1.44	0.21	0	1.34	0.71	0	0.5	0.52	0	1.27	0.08
i1_LQ_muscle_c26732/f1p0/1998	0	0	1.16	0	1.2	0	0	0	1.08	0	0	0	0.99	2.1	1.4	1.83	0	0
i1_LQ_muscle_c26737/f1p0/1870	10.78	5.28	4.33	0	0.23	0	0	3.71	0.67	0	13.17	5.98	0	0	0	5.78	1.44	2.47
i1_LQ_muscle_c26801/f1p0/1936	0	0	3.16	2.71	0.47	3.94	0.61	0	0	4.29	0	4.41	0	0	0	0.42	2.06	1.73
i1_LQ_muscle_c27122/f1p2/1831	0.53	0.32	0.63	1.23	2.29	1.54	0	0	0.02	1.1	1.08	0.59	0.82	1.57	1.52	1.58	0	1.61
i1_LQ_muscle_c27172/f1p8/1525	1.71	1.16	0	0	4.96	4.17	4.82	6.25	2.63	7.64	0	6.12	0	3.31	0	17.94	5.44	7.9
i1_LQ_muscle_c27535/f1p11/1880	1.63	0.94	4.18	1.66	2.18	3.83	0	0	0	0	1.26	0	0	3.63	4.17	4.78	2.89	0
i1_LQ_muscle_c2764/f1p0/1505	0.72	1.15	1.51	0	0.01	0	0.98	0.14	0	0.57	1.68	1.1	0	0	4.83	0.1	0.43	0.34
i1_LQ_muscle_c27660/f1p0/1374	0	20.01	0	0.49	0.36	0	0.76	0	0	2.01	20.06	17.07	0.18	0	0	0.45	16.05	0
i1_LQ_muscle_c27836/f10p1/1266	124.6	57.11	69.28	129.05	49.2	72.23	1215.74	1258.36	2032.58	47.6	36.77	44.29	115.57	193.82	47.36	445.45	903.04	292.7
i1_LQ_muscle_c28034/f5p0/1079	22.34	45.57	32	40.76	20.99	24.06	6.01	0.48	2.39	51.22	36.99	24.92	21.07	24.05	12.01	0.52	5	1.7
i1_LQ_muscle_c2810/f1p12/1563	3.09	0.81	7.14	25.24	42.52	27.69	8.01	13.49	5.86	81.7	0	7.69	20.69	0	45.12	9.04	2.35	27.16
i1_LQ_muscle_c28278/f2p0/1320	28.71	7.12	4.09	4.43	9.93	2.9	0.04	0.82	1.09	7.81	9.59	15	7.98	8.41	5.6	0.3	1.49	0.13
i1_LQ_muscle_c2855/f1p0/2002	0	0.15	0.1	27.14	0	25.89	0.9	0.11	0.04	0.23	0	0.05	0	0.17	0	0.08	0.37	44.58
i1_LQ_muscle_c28982/f1p0/1354	9.14	6.34	12.65	14.56	1.95	16.69	2.22	3	3.61	19.99	11.83	1.89	15.96	16.36	12.96	1.69	0.4	2.3
i1_LQ_muscle_c29285/f1p0/1280	3.31	0	2.9	5.27	4.27	6.13	0	3.03	3.57	0	0	0	0	0	0	0	0	0
i1_LQ_muscle_c29294/f1p0/1265	0.08	206.16	270.11	0.58	0.09	0	0	0.13	0.11	335.66	7.89	332.79	0	0.12	201.78	0.07	0	29.57
i1_LQ_muscle_c29340/f1p0/1196	0.75	24.8	0	28.65	0.28	0	0	0	18.86	0	0	0	0	0	0	13.76	15.9	0
i1_LQ_muscle_c29406/f1p15/1147	0	0	0	0	0	0	1.28	0	0	0.59	2.11	2.62	2.09	0	3.28	0	0.64	3.8
i1_LQ_muscle_c29805/f1p1/1342	1.42	1.32	0	12.57	39.84	0	1.14	0.08	0	6.11	6.38	19.35	15.16	25.34	40.12	0	1.02	0.73
i1_LQ_muscle_c3081/f1p4/1482	2.14	5.84	6.69	4.52	6.3	3.74	0.79	0.47	0.28	7.9	7.85	5.6	8.58	9.06	6.15	0.22	0.62	0.78
i1_LQ_muscle_c31100/f1p0/1610	23.35	0	42.64	0	0	57.61	0	34.03	16.37	0	0	107.5	0	0	0	70.47	10.14	45.66
i1_LQ_muscle_c3128/f1p0/1807	1.24	0	0.56	0.75	0.87	1.16	0	0.65	0.41	0.06	0.03	0	0	0	0	0.09	0	0
i1_LQ_muscle_c3136/f1p0/1794	0	13.15	0.05	14.03	5.4	12.14	0	0	0	9.57	14.8	5.96	4.27	10.83	3.3	8.35	13.26	18.33
i1_LQ_muscle_c32117/f1p0/1963	33.71	107.9	9.62	0.27	118.12	90.65	136.9	153.24	234.38	26.89	81.69	46.08	105.33	31.87	87.31	15.56	1.76	1.17
i1_LQ_muscle_c32473/f1p4/1058	17.71	11.69	17.84	16.42	15.39	14.1	3.68	2.5	2.57	17.94	14.32	20.4	21.91	14.61	17.69	2.15	1.53	2.6
i1_LQ_muscle_c32522/f1p3/1045	0	0.15	9.67	0.19	0.15	0.16	1.93	6.88	5.75	0.72	0.75	10.76	7.73	0.28	0.46	0	0.27	0.26
i1_LQ_muscle_c32872/f1p9/1040	0	13.46	0	3	14.92	96.19	18.45	10.11	18.53	0	0	1.18	6.76	3.16	0	0.94	0	0.39
i1_LQ_muscle_c3442/f1p0/1746	0	19.11	0.73	0.84	1.06	0	0	9.55	0.93	11.84	0	13.69	0	0	0	11.61	0.71	8.28
i1_LQ_muscle_c3634/f1p1/1841	0	0	3.97	0	0	0	1.46	4.01	3.47	0	0	4.55	2.42	0	0.18	0	0	0.17
i1_LQ_muscle_c3709/f1p104/1896	230.82	0.02	395.23	270.95	215.47	253.24	0	294.16	304.42	0	0	0	0.03	0	0	0	0	0
i1_LQ_muscle_c3818/f1p26/1719	0.31	1.8	0.1	0.02	0.24	0.21	0.05	0.04	0	0.7	2.86	0.65	0.44	2.39	2.16	0	0	0.1
i1_LQ_muscle_c4020/f1p0/1775	0	0	0	0	0	0	0	0	1.01	0	1.02	0	1.09	1.91	0.77	0	1.05	0
i1_LQ_muscle_c4384/f1p3/1736	0	0.66	0.06	0.16	0.1	0	2.59	1.63	2.64	0.17	0.09	1.43	0	0.75	0	0	0	0.08
i1_LQ_muscle_c4390/f1p0/1665	2.47	0	0.63	0.9	0.31	2.17	1.32	1.5	0.54	0.36	0.01	0.17	0.09	1.99	3.55	0	0.01	0
i1_LQ_muscle_c4420/f1p0/1797	2.5	4.45	5.59	2.8	0	12.53	3.06	0.14	8.46	6.7	0	0	0.77	6.59	2.32	0	0	0
i1_LQ_muscle_c4775/f1p0/2002	0.63	0	0	0	0	0	5.48	0.19	0.14	0.31	1.08	1.03	0	0	0	0	0	0.07
i1_LQ_muscle_c4907/f1p0/1996	8.98	5.1	1.11	2.33	3.27	3.42	0.18	0.02	0	9.33	5.71	5.92	3.45	4.53	5.99	0.18	0	0.27
i1_LQ_muscle_c4941/f1p4/1930	4.44	4.02	0.58	0	2.75	0	0	0	0	0	0	0	0	0	0	0.79	0.51	0
i1_LQ_muscle_c5075/f1p5/1805	86.23	0	93.88	98	79.55	124.74	0	146.49	160.54	0	0	0	0	0	0	0	0	0
i1_LQ_muscle_c5193/f1p6/1586	0.21	4.17	3.52	0.26	4.6	3.17	2.49	3.43	1.87	2.23	2.89	0.09	0	0	0.13	2.95	0.39	1.96
i1_LQ_muscle_c5291/f1p61/1829	1.29	0.37	0.31	0	0	0	0	0	0	0.38	2	0.15	0.51	1.75	0.48	0	0	0
i1_LQ_muscle_c5475/f1p2/1498	0	0	24.33	0	0.79	93.57	0.04	92.85	0.11	17.68	72.42	0.03	0	88.62	79.89	0	0.33	0
i1_LQ_muscle_c5623/f1p2/1599	2.55	0.46	0.71	2.16	2.61	1.07	0.07	0.03	0.04	2.13	1.82	9.83	4.18	0.78	3.41	0.09	0	0.3
i1_LQ_muscle_c5926/f1p0/1519	1.42	2.7	0.61	0.21	0	0.24	0	0	0	0.29	1.1	2.01	0.73	0	0	2.1	0.92	1.65
i1_LQ_muscle_c6002/f1p0/1601	2.79	0	1.66	5.22	0	3.19	2.51	0.52	3.28	1.94	5.42	2.47	0	0	0	2.71	0	2.25
i1_LQ_muscle_c6006/f1p7/1661	0.5	1.99	7.05	1.42	0.42	0.92	7.94	8.16	11.85	0.33	6.3	1.27	1.16	2.37	3.72	5.71	0.35	2.25
i1_LQ_muscle_c6615/f1p0/1667	0	0.15	1.14	2.37	1.1	0.45	0	0	0	0	0	1.44	0.29	0.54	0	0	0.27	1.05
i1_LQ_muscle_c6787/f1p1/1867	1.35	0	0.97	0.58	0.31	1.27	0	1.21	0.07	0	0	0	0	0	0	0	0	0
i1_LQ_muscle_c6919/f1p0/1737	1.83	13.72	3.04	5.16	1.44	3.65	0.5	1.62	1.88	11.88	20.33	4.24	7.11	3.38	8.31	0.3	0.11	0.78
i1_LQ_muscle_c6973/f1p2/1652	4.38	10.25	2.68	3.11	2.88	0	0.22	0.15	0.65	6.62	10.3	8.36	0.44	0	0.02	0.6	0.42	0.63
i1_LQ_muscle_c7479/f1p0/1550	10.12	0.26	6.4	0	0.42	0.13	36.04	0.07	0.14	0	0	0	0	0	0	0	0	0
i1_LQ_muscle_c7577/f1p4/1534	0	0	0	41.82	30.65	49.77	0	0	59.47	25	34.72	33.84	0	38.29	27.35	68.89	0	56.21
i1_LQ_muscle_c7730/f1p0/1856	0.41	79.55	35.56	8.02	25.54	64.61	0.18	11.21	0.09	4.27	39.42	7.41	5.14	58.35	3.73	53.16	43.54	74.9
i1_LQ_muscle_c7754/f1p6/1813	0.41	0.11	0.86	1.26	1.15	1.01	661.17	3.83	615.55	309.22	300.28	788.88	0.81	0.77	2.09	431.3	4.47	610.62
i1_LQ_muscle_c8032/f1p0/1570	10.32	6.24	8.25	10.88	11.89	8.44	33.13	39.66	58.79	7.54	6.27	12.84	6.88	9.98	10.85	77.41	43.34	39.6
i1_LQ_muscle_c8113/f2p0/1876	0.74	0	0.65	0.72	0.65	0.97	0	0.82	0.4	0	0	0	0	0	0	0	0	0
i1_LQ_muscle_c8516/f1p0/1924	0.47	0.8	0.58	19.75	18.36	12.5	0.33	13.64	8.42	0.12	11.64	0.34	0.34	0.05	19.7	6.69	0.56	0.87
i1_LQ_muscle_c8736/f1p0/1856	0.48	0.01	0	2.25	2.26	0	0	0.14	0	0.78	0.58	0.18	0.61	0	0	2.21	1.75	1.44
i1_LQ_muscle_c8838/f1p10/1934	7.11	3.78	6.83	2.96	10.28	6.47	4.48	1.77	1.59	13.61	16.04	19.22	20.02	20.99	22.56	1.61	1.92	2.67
i1_LQ_muscle_c8957/f1p1/1875	0.1	5.06	0.08	8.21	9.84	4.55	0	5.59	0.05	0	0	0	5.55	7.5	0	7.25	8.06	0
i1_LQ_muscle_c8963/f1p20/2009	0	0	6.22	7.85	0	7.97	0	0.1	0.1	0.08	0	0	7.36	9.64	4.98	2.93	7.53	1.18
i1_LQ_muscle_c9165/f1p0/1747	27.24	28.03	23.32	15.09	10.73	53.17	2.04	5.1	2.03	30.46	26.17	11.22	19.73	12.14	19.91	2.52	2.13	1.26
i1_LQ_muscle_c9413/f1p0/1617	0.56	0	0.79	0.83	0.61	1.07	0	0.78	0.74	0	0	0	0	0	0	0	0	0
i1_LQ_muscle_c9487/f1p0/1741	26.49	98.68	12.92	34	21.53	35.93	5.95	16.96	3.19	111.11	82.02	68.2	71.97	35.2	50.52	10.81	3.73	4.14
i2_HQ_muscle_c10269/f7p6/2645	8.53	7.2	8.94	7.59	8.6	7.82	0.72	1.4	0.22	8.96	11.36	10.62	6.8	8.88	6.38	1.86	0.05	2.06
i2_HQ_muscle_c10403/f3p0/2229	8.8	5.42	0	0	0	0	0	10.49	8.07	0	2.53	4.63	4.07	0.26	2.39	0.13	0.6	0
i2_HQ_muscle_c10619/f3p1/2780	0.22	0.99	1.95	0.16	0	0.23	7.83	5.75	2.64	1.24	0.33	0.55	0.71	0	0.08	0.52	1.17	0.89
i2_HQ_muscle_c1103/f3p1/2384	2.67	1.74	1.64	0	0	0.05	1.35	0.16	0	2.55	0.38	0	0	0	0.15	0.57	3.65	4.35
i2_HQ_muscle_c11371/f2p1/2335	0.39	0.81	1.54	1.72	1.84	3.01	5.61	5.16	1.35	1.92	0.71	2.64	0.69	0.43	1.12	15.91	3.81	9.84
i2_HQ_muscle_c11444/f2p40/2661	4.88	0	0	3.03	0	3.08	0	0	0	22	6.26	4.45	3.05	0	28.34	8.12	2.51	2.82
i2_HQ_muscle_c12867/f4p2/2406	2.49	3.85	5.38	2.99	0	2.1	2.44	2.12	0	0	0	0	4.5	4.2	0	2.67	0	3.67
i2_HQ_muscle_c1320/f3p4/2625	2.39	4.55	4.05	2.6	0	0	3.68	1.74	0.14	0	0.32	0	0	1.75	0.01	0	4.47	2.63
i2_HQ_muscle_c1369/f3p1/2670	0.33	0.91	1.25	2.32	2.15	2.46	0.12	3.27	0.41	0.52	0.34	0.08	0.11	0.3	0.04	0.57	2.43	0
i2_HQ_muscle_c14737/f4p1/2209	0	6.42	3.24	0	0.83	3.62	20.34	20.3	32.47	0	1.64	16.06	26.51	3.34	0	23.98	7.95	0.06
i2_HQ_muscle_c1723/f6p2/2666	11.85	0	8.11	8.13	10.45	11.36	0	8.74	7.91	0	0	0	0	0	0	0	0	0
i2_HQ_muscle_c17696/f3p29/2361	0	0	0	28.74	45.06	0.29	0	0	20.15	24.37	0	0	0	27.09	27.81	69.47	0	31.77
i2_HQ_muscle_c18227/f3p9/2930	1.81	1.4	0	21.71	24.2	0.7	0.15	4.94	4.55	17.57	7.71	16.35	3.01	7.11	5.24	0.08	6.66	10.84
i2_HQ_muscle_c2007/f3p1/2755	0.61	0.64	0.64	3.28	6.62	10.88	1.72	3.4	0.05	10.87	0.76	0.06	5.5	2.4	0	0.17	0	4.7
i2_HQ_muscle_c2060/f4p1/2410	4.08	0.82	0.83	1.51	3.99	5.33	1.59	3.48	4.66	0	0.98	0	5.46	5.34	3.48	0.92	0	2.49
i2_HQ_muscle_c21118/f5p1/2735	9.13	6.02	2.2	8.99	5.78	7.53	0.96	0.53	0.41	7.98	9.6	9.98	8.28	10.19	7.16	6.82	0.1	4.39
i2_HQ_muscle_c21280/f2p2/2728	0.7	0.69	5.57	0.65	0.62	0.39	9.97	6.4	0	8.07	0	9.2	7.18	9	6.81	0.82	5.63	2.34
i2_HQ_muscle_c2162/f5p0/2592	0	0	0	8.68	4.87	0	0	0	0	0.65	0.77	0.9	0.87	2.09	5.77	0	5.65	2.85
i2_HQ_muscle_c22628/f2p1/2603	1.39	1.18	0.21	0.8	1.02	3.12	6.32	2.42	1.2	0	0	3.26	1.76	1.6	2.33	0	0	0
i2_HQ_muscle_c24004/f2p7/2855	0.92	2.87	4.44	4.05	9.63	0.3	4.98	4.72	0.39	1.26	4.89	7.03	0	0.59	1.15	5.56	3.78	4.19
i2_HQ_muscle_c26372/f4p1/2479	3.71	3.47	4.15	4.51	1.97	2.47	1.3	2.8	0.57	7.97	3.97	2.75	6.74	10.15	5.84	0.25	0.77	0.21
i2_HQ_muscle_c27213/f2p4/2504	18.03	0	14.38	15.34	15.47	16.92	0	15.08	13.99	0	0	0	0	0	0	0	0	0
i2_HQ_muscle_c27745/f2p4/2779	1.73	0	0.83	1.56	1.5	1.13	0	0.93	0.5	0.09	0	0	0	0.11	0	0.03	0	0.04
i2_HQ_muscle_c28827/f3p2/2977	69.86	157.37	70.76	9.76	180.89	108.87	227.27	157.99	140.91	77.48	137.77	79.16	79.95	74.21	137.46	34	12.01	4.59
i2_HQ_muscle_c31077/f4p59/2961	49.73	61.73	73.78	56.5	89.69	65.57	1.14	2.85	0.99	115.78	87.97	87.09	10.89	149.52	84.41	4.12	4.21	14.76
i2_HQ_muscle_c32552/f3p11/2966	0	0	0	1.54	0.52	3.25	0	0	0.64	0	3.36	8.38	0	2.83	5.72	1.15	0	2.91
i2_HQ_muscle_c3452/f3p5/2830	0.82	5.14	0.58	2.43	0.64	0.54	0.31	6.61	2.96	3.42	1.27	10.93	10.57	11.35	10.88	4	2.9	3.27
i2_HQ_muscle_c34649/f2p1/2748	0.11	0.15	0.18	3.91	4.83	10.75	0.08	7.26	0.1	0.35	4.85	4.97	1.29	0.06	0.24	0.03	15.97	5.59
i2_HQ_muscle_c34957/f2p27/3038	1.08	27.36	12.46	16.01	42.25	1.44	9.63	6.42	4.47	1.03	0.97	0.85	20.17	12.45	38.91	6.78	5.02	12.66
i2_HQ_muscle_c36233/f2p4/2763	16.84	31.16	77.37	22.59	9.41	12.12	167.63	55.48	103.37	20.1	20.21	16.74	23.7	18.32	31.47	34.8	66.81	35.93
i2_HQ_muscle_c36634/f2p0/3014	5.28	4.66	6.53	2.32	3.3	1.96	1.87	2.37	2.24	8.16	4.71	6.35	0.87	1.29	2.68	12.43	12.19	10.14
i2_HQ_muscle_c38773/f2p4/2360	4.61	1.51	4.97	0	0	0	1.49	0	0	3.18	3.64	0	3.41	0	1.19	0	0	8.28
i2_HQ_muscle_c39105/f3p0/2490	5.25	0	12.21	8.84	4.45	6.36	10.42	5.23	1.12	0.91	10.49	10.06	3.31	13.92	7.83	0	0	0
i2_HQ_muscle_c43008/f2p4/2412	71.41	4.86	70.56	0.49	35.37	26.55	53	80.83	63.18	42.84	33.43	39.73	33.4	35.69	47.9	4.25	0	0.41
i2_HQ_muscle_c44159/f2p2/2084	17.73	10.5	17.43	17.81	21.28	19.82	4.62	5.05	3.22	22.74	25.11	27.93	29.95	28.37	26.27	5.77	2.11	4.03
i2_HQ_muscle_c444/f39p3/2501	11.97	7.56	15.46	13.37	17.51	15.67	7.28	4.4	2.95	26.54	22.92	11.78	19.93	16.13	20.74	3.26	1.44	2.19
i2_HQ_muscle_c47791/f2p0/2607	0.4	0	0	0.73	0.93	0.89	0.62	0.62	0	0	0.56	0.53	0	0	0	0	0	0
i2_HQ_muscle_c47922/f4p2/2943	10.46	6.53	8.66	9.25	9.88	10.57	2.09	2.99	1.54	7.84	11.32	12.12	11.78	14.93	13.52	1.49	1.25	1.37
i2_HQ_muscle_c52661/f2p1275/2419	2.4	2.96	0.3	0.64	3.92	0	0.1	0	0	7.06	4.37	1.73	1.63	2.56	4.02	0	0.21	0
i2_HQ_muscle_c5615/f2p2/2824	1.58	2.35	0.25	1.7	0.68	1.59	0	0	0	0	1.24	2.09	1.16	2.72	0.85	0	0	0
i2_HQ_muscle_c5927/f3p0/2731	38.2	10.62	3.63	7.64	19.24	5.12	0.19	0.89	0.79	12.61	20.89	23.95	9.9	16.21	5.38	1.04	1.2	1
i2_HQ_muscle_c59691/f2p2/2031	3.81	10.39	5.94	1.91	5.3	3.78	2.34	0	0	3.33	1.8	3.48	2.59	5.18	3.56	0.32	0	0.31
i2_HQ_muscle_c60158/f2p2/2840	0	0.64	0	0	0	1.95	0	9.41	13.02	0.5	0	0.52	0.8	14.05	0.51	0	0	0
i2_HQ_muscle_c61891/f2p3/2266	7.89	0	0.05	24.19	9.72	0.23	0	2.08	1.36	11.75	21.6	23.18	20.23	0.08	0	21.65	6.04	0
i2_HQ_muscle_c62500/f12p1/2125	17.19	13.15	0.05	0	0.11	0	0	27.14	15.68	25.25	9.98	0	0	20.35	0.11	0	14.27	0
i2_HQ_muscle_c64090/f2p1/2167	62.69	52.52	15.52	36.5	9.82	18.3	0.84	1.56	2.4	9.87	53.08	47.25	39.28	20.62	33.75	0	5.47	1.48
i2_HQ_muscle_c64231/f2p3/2271	12.79	2.5	5.74	8.63	6.89	12.53	0.5	0.37	1.52	0.99	2.51	10.73	12.42	8.45	16.11	3.04	0.68	0.8
i2_HQ_muscle_c6928/f2p6/2269	2.4	0	0.95	3.16	0	3.09	0	0.52	0.9	0	0	0	0	0	0	0	0	0
i2_HQ_muscle_c70136/f2p35/2671	30.95	23.53	31.09	45.13	83.92	33.25	0	1.42	2.28	82.66	60.61	155.41	0.76	65.93	41.24	2.64	2.04	10.58
i2_HQ_muscle_c78793/f6p0/2069	0	1.71	0	0	0	0	3.5	1.84	0	0	0	0.64	0.28	4.81	8.57	0	1.79	5.82
i2_HQ_muscle_c78798/f14p0/2829	214.57	328.98	193.92	0	0	231.71	58.38	1.82	0.22	64.07	33.38	0.35	318.05	39.18	113.88	116	0	2.82
i2_HQ_muscle_c79352/f2p6/2324	82.91	96.32	104.49	107.09	82.32	190.25	36.19	12.72	6.41	129.9	196.06	6.77	27.2	184.95	163.65	9.17	3.59	42
i2_HQ_muscle_c84100/f2p3/2097	14.49	11.62	0	11.68	24.19	1.6	32.98	8.12	22.66	0	0.3	28.26	0	2.99	4.15	0	0	0
i2_HQ_muscle_c8524/f5p3/2520	1.94	3.32	2.56	0.06	0	0	0.77	0.03	1.23	0	1.27	2.38	4.36	0	0.13	0	0	0
i2_HQ_muscle_c86070/f7p4/3003	2.68	3.16	2.57	0.17	0.78	2.63	0.18	0	0.02	5.13	9.02	6.05	3.88	7.18	6.84	0.38	0	0.59
i2_HQ_muscle_c86191/f5p1/2181	2.94	0	0.28	2.18	0	1.66	0.24	0.7	0.32	2.44	5.22	2.11	0	0	0	0	0.5	0
i2_HQ_muscle_c86252/f81p6/2787	18.4	42.04	55.81	44.21	50.03	46.29	0.16	198.49	6.66	0	2.58	2.58	53.58	6.85	20.71	45.43	29.27	62.23
i2_HQ_muscle_c86290/f2p9/2796	0.4	4.47	0	1.25	0.71	0	0	0.18	0	0	0	0	5.25	5.72	1.31	0	0	0.26
i2_HQ_muscle_c86396/f2p8/2820	0	0	0	13.44	0	12.07	33.05	0	11.65	0	14.99	22.04	10.44	4.52	6.71	0	7.75	13.7
i2_HQ_muscle_c86503/f4p5/2600	0	135.91	0	0	154.83	150.37	0	68.96	72.17	0	118.81	0	0	0.06	0	0	79.27	0
i2_HQ_muscle_c86520/f6p1/2231	1.62	0.9	3.86	0	0	0	0	1.94	4.41	4.75	3.42	2.08	0.33	3.32	0.89	2.42	4.7	0.74
i2_HQ_muscle_c86584/f25p11/2401	6.6	13.09	15.99	7	9.76	8.74	79.19	40.84	31.85	6.67	10.38	2.24	4.81	5.81	20.65	2.04	4.06	8.05
i2_HQ_muscle_c86605/f12p2/2641	0	0.07	3.08	2.1	1.45	2.35	0.19	0.08	0	1.84	0.12	2.94	4.07	5.15	3.92	0.04	0	0
i2_HQ_muscle_c86674/f4p13/2245	0	6.16	5.02	0	0	0.01	11.67	10.36	0	0	11.79	0	2.65	18.6	0	0	6.62	6.83
i2_HQ_muscle_c86829/f17p0/2113	20.93	27.94	10.5	19.69	11.91	14.1	0.46	1.77	0.43	22.48	21.32	23.12	30.72	22.91	44.57	2.45	0.27	0.49
i2_HQ_muscle_c869/f8p7/2314	0	0	19.55	0	0	0	0.24	11.83	0	10.43	27.15	0	22.45	32.48	17.07	0	0	9.58
i2_HQ_muscle_c86901/f2p17/2088	0	60.66	14.16	8.26	12.61	52.32	0	0	0	16.79	30.42	13.73	25.34	24.09	56.92	0	0	12.25
i2_HQ_muscle_c87068/f3p3/2690	71.71	19.97	62.99	17.36	0	21.81	0.31	0.23	66.46	4.78	0.22	0.49	0.22	0.14	41.16	0.13	24.8	0
i2_HQ_muscle_c87468/f4p3/2139	69.47	24.63	86.91	58.64	22.24	55.55	0	0.08	13.87	76.95	0.22	0.06	76.31	0	44.25	12.8	0.22	0.1
i2_HQ_muscle_c87553/f2p5/2710	0	0	0	0	0	0	1.84	0	0	0	0	0	0	6.01	4.39	2.21	0	1.32
i2_HQ_muscle_c9677/f2p10/2947	2.44	5.92	0	0.23	1.76	0	0.13	4.51	3.71	0.4	2.07	0.83	0	0	0.28	5.43	2.24	3.2
i2_LQ_muscle_c10002/f1p8/2620	1.86	0.6	1.12	188.37	103.67	169.81	238.2	2.8	27.1	100.8	4.06	381.23	164.03	136.46	62.9	66.55	68.26	202.04
i2_LQ_muscle_c10015/f1p37/2908	1.18	0	0.79	0.54	0.99	0.79	0.03	0.97	0.38	0.02	0.07	0.04	0	0.05	0	0.12	0	0.05
i2_LQ_muscle_c10193/f1p0/2153	1.46	0.03	5.66	2.02	3.51	3.73	0	0.03	0.05	6.05	4.37	1.85	3.36	0	4.64	0	4.87	0
i2_LQ_muscle_c10347/f1p5/2315	0	2.43	0	0	5.87	0	1.62	1.65	2.14	0	0	3.59	2.61	2.58	2.48	0	0	0
i2_LQ_muscle_c10414/f1p0/2871	0.08	2.69	0.38	2.98	3.37	3.37	0.41	0.19	0.08	0.54	0.45	0	6.45	0.46	0.36	0.14	0	2.65
i2_LQ_muscle_c10602/f1p5/2429	0	0.67	0.04	0	2.12	2.54	0	0	0	0	0	0.92	0.87	0.04	0	0	0	0
i2_LQ_muscle_c11036/f1p10/3337	0.36	11.39	5.51	0	0.15	0.43	0.16	1.24	1.3	0.14	10.28	2.56	0.22	0.75	0	7.48	2.72	6.11
i2_LQ_muscle_c11139/f1p3/2518	5.28	1.06	1.04	0	0.16	1.94	3.95	0	2.15	3.03	2.96	0.48	0	0	0	0	0	2.34
i2_LQ_muscle_c11463/f1p6/2790	0	0	0	0	11.98	17.08	0	6.44	0	0	11.78	13.29	11	10.15	0	8.97	6.73	7.12
i2_LQ_muscle_c11471/f1p2/2555	1.48	0	1.15	0.86	1.59	1.36	0	0.82	0.88	0	0	0	0	0	0	0	0	0
i2_LQ_muscle_c11604/f1p97/2724	23.32	0.78	12.92	0	0	0	21.65	6.41	9.99	9.21	14.72	43.22	16.36	13.7	0	0.11	6.28	0
i2_LQ_muscle_c11613/f1p153/2921	4.84	14.89	25.72	23.51	46.42	31.39	0	0.62	0	48.81	45.14	21.28	7.01	39.37	23.36	0.93	0.06	5.84
i2_LQ_muscle_c11763/f6p2/2366	1.88	7.73	8.03	0.05	0	0.03	5.54	8.74	10.08	2.91	0.05	0.6	1.84	1.67	0.11	9.22	5.69	7.66
i2_LQ_muscle_c12018/f1p1/3007	0.98	3.69	5.95	2.27	3.32	0.19	1.29	2.84	0.19	1.23	0.12	0.06	0	0.03	0	1.91	3.81	0.02
i2_LQ_muscle_c12110/f1p3/2764	8.39	0	9.28	8.1	7.34	11.47	0	12.96	11.86	0	0	0	0	0	0	0	0	0
i2_LQ_muscle_c12308/f1p1/2813	0	0	3.42	5.29	0	0	3.32	0.79	0	3.18	1.44	3.75	0	0	0	0	0	0
i2_LQ_muscle_c12972/f1p10/2729	3.84	0.05	3.65	3.52	4.62	2.2	0.02	0.1	0.12	0.08	0.04	0.08	0.19	0.07	0.34	0.19	0.05	3.96
i2_LQ_muscle_c13201/f1p17/2419	0.38	0	2.14	0.62	3.2	0.01	0	0.19	0.1	7.21	4.48	0.85	1.3	3.28	3.11	0.34	0	0
i2_LQ_muscle_c13360/f1p1/2579	0	4.74	0	0.15	0	0	2.89	2.17	3.93	0	0	0.07	0	3.23	0.01	0.07	1.42	0.04
i2_LQ_muscle_c13378/f1p1/2382	6.85	0	9.6	0.63	0.14	0	0	0	10.01	0	0	0	20.86	9.62	14.04	0.3	0	0.21
i2_LQ_muscle_c13436/f1p3/2872	4.87	5.57	4.57	5.27	5.88	3.8	1.5	1.57	0.61	6.63	7.9	8.67	9.97	11.64	7.83	0.48	1.29	0.93
i2_LQ_muscle_c13441/f1p13/2539	14.72	0	8.59	11.24	12.82	10.98	0.04	6.27	5.37	0.13	0	0	0.06	0	0	0	0	0
i2_LQ_muscle_c13477/f1p3/2887	55.03	0	52.83	190.17	0	21.39	0	0.11	2.23	51.01	0.19	0.09	0.8	31.42	0.46	64.85	324.76	219.03
i2_LQ_muscle_c13603/f1p3/2887	111.55	180.52	86.38	0.81	243.6	148.63	274.11	364.75	291.77	86.98	162.86	114.36	161.25	105.06	214.42	51.95	0.36	0.86
i2_LQ_muscle_c13642/f1p2/2218	3.7	5.6	11.87	0.3	5.58	0.7	0	0.13	0.44	0	0	0.23	6.05	0.45	0	0.36	0.08	0.56
i2_LQ_muscle_c13824/f1p3/2764	1.08	0	1.04	0.6	0.91	0.96	0	2.01	0.81	0	0	0	0	0	0	0	0	0
i2_LQ_muscle_c13879/f1p4/2635	9.65	0.08	0	0	0	0	0.05	0.09	0	0.26	0	11.23	28.49	3.07	28.49	7.46	0.39	0
i2_LQ_muscle_c13954/f1p0/2138	0	0	0	0	8.33	0	11.39	0	0	10.74	10.86	0	0	0	0	0	0	0
i2_LQ_muscle_c14003/f1p3/2495	6.26	0.03	0.03	0	0	3.44	0.19	4.56	2.55	0.2	3.62	0.1	0.16	0	0	2.65	2.94	10.98
i2_LQ_muscle_c14173/f1p43/2120	11.24	735.74	1292.08	7.65	12.04	7.05	689.37	567.9	601.01	9.99	638.76	8	944.17	16.51	96.17	106	4.62	69.49
i2_LQ_muscle_c14230/f1p1/2238	7.73	6.05	1.4	1.43	12.46	19.49	13.64	4.43	6.49	7.65	1.13	1.49	15.69	28.77	23.41	18.28	20.01	9.22
i2_LQ_muscle_c14421/f1p15/2841	1.23	0.98	0.29	0.14	0.12	0.32	1.03	0.55	1.43	0	0	0.03	1.13	1.08	3.11	1.32	0.15	0.42
i2_LQ_muscle_c14476/f1p5/2927	0.14	0.43	0.35	0.95	0.98	1.48	0	0.03	0	0.76	0.17	0.82	0.17	0.15	0	1.28	0.24	0.48
i2_LQ_muscle_c14697/f1p17/3076	1.71	0	1.66	2.02	3.85	4.32	0	2.2	0.12	0	0	0	0	0	0	0	0	0.04
i2_LQ_muscle_c14702/f1p6/2791	4	3.46	0	0	0	0.49	0.2	0.88	0.62	0	0.28	0	2	1.65	1.5	0.42	0	0.65
i2_LQ_muscle_c14753/f1p2/2185	2.04	0	0.66	1.47	1.79	1.76	0	1.85	1.31	0	0	0	0.02	0.11	0	0	0	0.02
i2_LQ_muscle_c14761/f1p4/2901	0	0	9.98	0	0	0.69	0	0	0	0	13.13	0.6	9.56	10.29	11.84	6.69	0	2.29
i2_LQ_muscle_c15250/f1p1/2081	0.78	3.02	0	0	3.13	0.39	3.57	6.03	10.67	7.35	0	0.3	0	0	0	4.18	0	6.07
i2_LQ_muscle_c15286/f1p0/2100	3	2.9	2.22	3.28	3.67	2.77	0	0.02	0	0	0	6.64	2.4	0	2.66	5.55	0	0
i2_LQ_muscle_c15333/f1p0/2103	0	0.55	0.18	0.62	1.28	0.84	0.01	0.18	0.25	0.81	0.34	0.43	1.55	1.45	3	0	0	0.1
i2_LQ_muscle_c15375/f1p2/1929	1.67	2.02	0	2.77	1.29	1.94	0	0	0	4.2	5.17	0	1.98	0	1.15	1.72	0	1.32
i2_LQ_muscle_c15705/f1p1/2049	64.24	113.63	99.2	0.09	77.19	0	109.04	61.13	0	0	0	0	118.14	23.67	49.04	41.78	19.67	140.72
i2_LQ_muscle_c15944/f1p6/2203	0	0	0	0	0	0	0	0	0	0.43	2.3	3.8	0	0	0	0	0.39	0
i2_LQ_muscle_c15995/f1p1/2106	0.5	1.97	1.37	6.24	5.33	2.01	5.2	0.35	2.9	0.01	0	0	2.88	4.47	0	5.35	3.42	0.16
i2_LQ_muscle_c16111/f1p0/2154	0.29	0.32	0.37	4.48	4.76	0.17	0.13	0.69	0.56	0.42	3.78	0.26	0.23	0.33	0.28	5.44	6.67	6.48
i2_LQ_muscle_c16123/f1p4/2085	0	1.26	0	9.27	12.78	0	13.25	0	0	11.94	14.1	22.47	16.61	0	0	0.6	16.19	0
i2_LQ_muscle_c16195/f1p2/2096	0	0.28	0	1.08	2.19	0.69	0	0.12	0	0.43	0	0	0	0	0	0.89	1.2	0
i2_LQ_muscle_c17433/f1p3/3016	0	0.15	0	3.62	2	1.68	1.76	1.48	1.57	0	3.16	2.44	0.92	4.41	1.51	4.07	6.16	5.57
i2_LQ_muscle_c17804/f1p4/2959	0	1.87	0.44	3.01	2.33	1.36	0	0.33	0	0.93	1.71	0.96	0.45	0.63	2.06	1.36	0.66	0.61
i2_LQ_muscle_c17891/f1p31/2405	7.14	0	6.75	4.99	3.69	10.72	0	11.24	2.6	0	0	0	0	0	0	0	0	0
i2_LQ_muscle_c17898/f1p0/2349	0.95	0.47	0.68	4.54	2.28	7.35	10.48	9.21	4.49	1.65	0.94	0.96	0.75	4.23	1.33	16.52	6.68	14
i2_LQ_muscle_c18189/f1p6/2992	0.68	3.14	1.98	4.45	0	0.03	0	0.03	1.87	0	0	0	0.19	0.3	0.24	0	0	2.49
i2_LQ_muscle_c18427/f1p1049/3889	11.71	12.26	13.12	5.85	10.39	8.06	0	1.3	0.41	23.27	23.47	25.15	22.64	11.82	22.61	0.71	0.44	0
i2_LQ_muscle_c18485/f1p19/2873	0.96	0.33	0.59	0	0	0	1.96	1.37	0.15	1.33	0.03	0.92	0.44	0.11	0	0.39	0.77	0
i2_LQ_muscle_c18679/f1p15/3212	10.21	0	4.97	0	0	0	0	2.21	6.59	12.34	7.19	6.41	0	15.75	8.82	7.5	3.37	8.91
i2_LQ_muscle_c18681/f1p17/3409	4.37	0	12.5	2.49	27.17	17.36	0	0	10.88	18.61	14.58	17.69	0	0.11	0.06	11.82	0.92	8.17
i2_LQ_muscle_c18709/f1p1/2371	0.49	0	1.3	0.77	0	0	0	0	0	0	0	0.23	0	0	0.06	0.64	1.36	0.69
i2_LQ_muscle_c1877/f1p1/2604	1.43	2.68	3.76	0.07	0.21	0.14	1.91	1.82	1.54	0.44	0	0.19	0.39	0.55	0.02	2.5	0	0.28
i2_LQ_muscle_c18856/f1p13/2695	0	0	0	0	17.53	20	16.56	0	0	0	0	22	0	18.92	0	0	0	6.57
i2_LQ_muscle_c19146/f1p2/2953	4.3	0	3.63	0	13.2	11.27	0.09	2.95	3.44	5.45	7.16	7.06	0	0	0	2.64	3.14	0
i2_LQ_muscle_c19155/f1p39/2829	93.47	141.05	109.51	0.62	212.33	96.31	188.54	407.31	245.66	83.56	116.24	153.77	161	82.28	173.52	73.7	0.43	0.09
i2_LQ_muscle_c19217/f1p7/2457	5.2	70.15	1.74	2.28	69.22	13.69	60.85	36.06	13.55	8.12	53.21	5.23	10.01	7.65	41.9	1.01	1.91	1.06
i2_LQ_muscle_c19241/f1p4/2269	0	0.53	2.5	0.08	0.16	0.11	4.7	3.13	2.97	3.31	0.34	0.05	0	0.12	7.31	0.48	2.41	0.11
i2_LQ_muscle_c19261/f1p24/2888	30.68	86.96	25.1	0	0.19	0.07	0	0.03	0.04	2.53	77.46	0.4	82.41	60.9	0	58.23	0	0.04
i2_LQ_muscle_c19415/f1p4/2229	0	0	0	0.8	1.66	1.28	0.81	0	0	0.31	0.79	1.09	1.49	0.29	0.74	0.25	0.3	0.22
i2_LQ_muscle_c19676/f2p0/2416	0.22	0	1.19	0.08	0	0	1.35	1.24	1.84	0	0.24	2.48	1.42	1.23	0.3	1.2	1.15	0
i2_LQ_muscle_c19850/f1p2/2269	6.52	0.72	6.99	6.04	6.88	8.44	1.8	5.61	3.36	0.84	0.45	0.44	0.53	0.46	0.52	3.3	1.33	2.04
i2_LQ_muscle_c20136/f1p72/2375	0.97	0.52	79.11	0.56	58.55	0.9	2.71	0.64	0.64	95.08	1.09	1.46	1.42	1.79	0.97	44.14	78.6	40.91
i2_LQ_muscle_c20381/f1p7/2255	4.45	46.6	1.52	0.38	57.37	20.31	73.99	42.56	22.2	0	29.57	1.22	13.29	2.87	32.54	0	0.42	0.81
i2_LQ_muscle_c20457/f1p3/2577	6.18	0.2	1.88	5.56	11.14	7.77	0.54	1.77	0.03	8.57	3.2	35.11	3.78	0.64	2.98	0	1.88	1.74
i2_LQ_muscle_c20535/f1p642/2466	68.67	49.82	39.21	12.62	82.09	38.58	4.9	3.98	4.82	84.36	79.21	114.17	88.82	66.03	80.79	9.08	4.23	16.04
i2_LQ_muscle_c20549/f2p6/3033	0.03	1.53	4.2	2.48	1.31	5.21	0.06	0.06	0.04	0.03	0.03	0.53	0.42	4.1	1.35	5.32	0.15	0
i2_LQ_muscle_c20582/f1p4/2848	0	0	0	6.23	13.85	2.32	32.01	0	17.05	0.63	0	3.07	0	1.64	0	0	0	0
i2_LQ_muscle_c20983/f1p0/2311	0	0.01	0	1.09	0.84	0.2	0.26	0.4	0	0.75	0.39	0	0	0	0	0.25	0	0
i2_LQ_muscle_c21025/f1p290/2343	36.17	29.74	15.94	38.79	43.44	17.52	5.56	1.52	2.09	40.24	50.63	78.32	43.43	53.91	44.48	3.68	2.58	9.63
i2_LQ_muscle_c21313/f1p3/2466	0.08	0	14.46	5.93	0	2.77	6.36	8.04	0	0.03	15.57	0.02	7.76	0	6.55	0.03	0	0
i2_LQ_muscle_c21343/f1p4/2074	4.37	0.33	0.17	8.42	7.48	4.93	2.71	5.93	1.56	15.62	6.8	13.3	9.52	4.63	12.87	8.03	4.7	5.6
i2_LQ_muscle_c21512/f1p0/2461	2.22	4.05	1.08	3.72	4.11	4.84	0.08	0	0.02	5.07	5.09	4.63	2.94	4.21	4.99	0.39	0	0.06
i2_LQ_muscle_c21873/f1p8/2016	3.45	4.46	0	6.86	0	11.09	0	0.65	0	3.47	6.94	6.25	5.71	0	0	19.9	13.35	7.02
i2_LQ_muscle_c22097/f2p7/3095	0.5	0	4.62	2.39	2.33	1.75	0	0	0	0	0	0.63	0.12	0	0.4	0	0.46	3.51
i2_LQ_muscle_c2232/f1p66/2527	81.89	108.26	138.18	106.47	155.02	85.19	9.34	8.62	4.59	174.13	185.76	163.62	87.46	272.46	162.75	6.15	6.01	28.5
i2_LQ_muscle_c2235/f1p2/2197	0.26	0	0.14	0.63	0.75	0.27	0	0	0	1.77	0	0	0.71	0.48	2.93	1.02	0.49	1.71
i2_LQ_muscle_c22375/f1p10/2157	5.59	5.31	2.67	0.39	0.96	6.93	5.72	4	3.59	7.41	13.2	9.75	0.39	0.88	2.12	12.25	1.43	13.74
i2_LQ_muscle_c22391/f1p1/2380	88.08	167.73	12.1	2.65	188.73	125.31	252.86	283.35	224.09	65.39	135.78	84.67	114.72	69.24	181.9	10.51	4.58	1.74
i2_LQ_muscle_c22405/f1p2/2808	1.05	0	0	3.11	0	0	0	0	0	0	0	0	0	3.3	4.45	0	0	0
i2_LQ_muscle_c22427/f1p6/2141	0	0	0	0.8	0	0	0.66	0.77	0.3	1.11	1.1	1.69	0	0	0.54	2.28	1.15	1.21
i2_LQ_muscle_c22428/f1p22/2405	0	0	0	0	0	0	12.64	14.47	0	0	0	0	0	0	0	0	0	0
i2_LQ_muscle_c22449/f1p36/2317	60.39	48.33	48.91	0.08	0	130.87	21.06	0.14	0.1	0.19	0	0	61.04	0	81.61	0	0.04	29.87
i2_LQ_muscle_c22512/f1p13/2504	0	1.07	0.58	16.36	9.38	17.58	0	0.05	21.83	0.05	15.19	11.37	0.41	18.28	16.27	1.02	18.41	0
i2_LQ_muscle_c22531/f1p3/2541	0	0	1.3	4.85	0.1	0.93	13.28	0.39	5.65	5.91	3.41	6.66	1.82	5.67	1.43	3.47	7.77	2.19
i2_LQ_muscle_c22612/f1p22/2515	34.21	28.48	32.92	34.62	77.48	32.02	0	1.95	1.26	74.17	66.54	133.05	1.16	68.41	46.84	2.29	2.65	7.74
i2_LQ_muscle_c22710/f1p766/2905	4.54	6.26	0	2.57	1.19	0	0	0	0.04	5.8	9.07	1	2.38	1.44	9.43	1.56	0.99	1.1
i2_LQ_muscle_c22722/f1p161/2838	16.41	17.94	34.8	17.41	41.74	28.97	0.35	0.89	1.09	52.61	47.2	33.81	17.34	60.48	38.65	1.61	3.32	5.01
i2_LQ_muscle_c22843/f1p7/2230	0	0.11	0.1	0	0	0	0	0	0.26	0.85	0.14	0.09	0.72	0.94	1.61	0.07	0	0
i2_LQ_muscle_c22892/f1p10/2073	11.15	1.38	1.39	6.87	10.53	2.34	1.26	0.31	0.24	4.24	6.17	15.32	9.22	5.28	11.38	0.25	0.64	1.46
i2_LQ_muscle_c22894/f1p31/2577	0.33	0.42	1.23	0.22	0.14	0.17	0.97	0.16	0.73	0.18	0	0.03	0	0.2	0.79	0	0	0
i2_LQ_muscle_c23003/f1p1/2938	18.87	8.8	17.76	13.62	15.78	21.6	2.65	0.91	0.58	14.61	4.28	11.09	14.91	11.07	25.56	17.68	8.54	12.03
i2_LQ_muscle_c23106/f1p7/2720	1.79	0	1.01	0	0	1.42	0.56	1.65	0.71	0	0.08	0	2.74	1.64	1.43	0.09	6.06	3.66
i2_LQ_muscle_c23603/f1p1/2392	0.15	0.41	0.62	0.72	0	0	8.52	7.53	8.45	0.3	7.85	14.79	0	0.3	6.6	0.39	1.63	4.66
i2_LQ_muscle_c23847/f1p26/2873	228.74	1.01	100.59	0.31	2.12	0.92	0	79.63	2.29	0.24	173.14	274.05	99.85	147.45	341.69	0.64	127.86	0.43
i2_LQ_muscle_c24071/f1p31/2824	0	0	0	0	0	3.46	0	0	0	0	0	13.41	0	10.22	19.18	0	0	0
i2_LQ_muscle_c24130/f1p1/2250	14.07	9.52	12.85	0	1.24	0	0	3.68	3.85	4.18	0	2.66	5.22	9.41	3.93	2.79	2.59	0
i2_LQ_muscle_c24139/f1p4/2179	0.94	1.99	1.38	0.18	0	1.1	0	0	0	0.59	1.2	0.77	1.12	0.78	1.39	0	0	0
i2_LQ_muscle_c24195/f1p11/2118	61.69	0.49	0.18	54.2	43.36	0	0	0	0.37	63.14	0	0	6.27	0	0	40.43	6.73	0
i2_LQ_muscle_c24295/f1p973/2132	103.41	80.52	67.77	75.84	108.05	57.87	6.78	6.98	8.42	130.66	144.67	174.41	136.55	151.57	121.61	9.33	7.25	21.6
i2_LQ_muscle_c24387/f1p1/3247	0.09	0	0.02	0.2	0.09	0.1	4.38	16.15	8.91	0	0	0.02	0.1	0.05	0	4.98	2.64	7.31
i2_LQ_muscle_c24429/f1p4/2564	1.43	1.47	1.18	3.25	0	0	0	0.18	1.05	3.21	1.83	0	1.28	1.14	2.55	0.2	0	0
i2_LQ_muscle_c24501/f1p0/2678	0.8	0.42	0.19	5.03	3.38	5.34	1.69	2.11	4.47	1.74	4.68	4.52	3.6	0.83	0.2	4.11	3.13	0.1
i2_LQ_muscle_c24565/f1p3/2825	0.08	0	0	0.59	0.94	1.21	0	0.04	0.2	1.76	0.52	0.06	0.69	0.43	0.13	0.46	0.03	0.21
i2_LQ_muscle_c24805/f1p1/2549	0	6.39	0	0	0	0	0	0	0.01	6.05	7.84	8.99	0	0.03	0.14	0	0	11.07
i2_LQ_muscle_c24815/f1p1/2742	4.31	3.11	7.62	22.9	15	35.36	0.93	1.04	13.79	3.65	7.77	2.01	3.52	7.67	2.43	3.2	4.45	1.08
i2_LQ_muscle_c24878/f1p0/2767	3.28	0	3.54	3.45	2.83	4.54	0	3.55	4.31	0	0	0	0	0	0	0	0	0
i2_LQ_muscle_c2528/f1p10/2883	11.07	5.71	1.08	0.23	0.77	0.11	3.27	4.06	0.3	2.08	1.96	1.33	10.41	5.61	13.4	6.43	4.34	7.65
i2_LQ_muscle_c25357/f1p10/2892	0	0	0	0.62	0	0	1.56	3.1	0.48	0	0	0.27	0.24	0	0	0	0	0
i2_LQ_muscle_c25368/f1p1260/3003	52.21	40.02	33.78	36.79	57.25	34.54	6.41	3.7	4.05	66.96	81.88	97.75	70.56	70.93	69.61	3.83	3.48	9.28
i2_LQ_muscle_c25497/f1p22/2312	85.24	230.55	47.89	133.28	59.5	93.23	24.35	29.25	10.68	186.76	228.13	224.41	92.96	85.43	130.37	5.39	11.25	7.93
i2_LQ_muscle_c25513/f1p0/2836	6.74	1.16	0.14	0	0	0.74	6.92	0.73	1.3	2.66	0.08	4.26	7.62	5.07	2.52	2.84	0.36	0.18
i2_LQ_muscle_c25744/f1p3/2913	1.54	0	0.15	3.97	4.16	1.94	2.27	1.38	0.02	3.45	4.8	2.61	0.07	1.02	0.11	0.01	0.08	0.09
i2_LQ_muscle_c26002/f1p1/2718	1.39	1.43	5.65	6.43	0.78	8.23	6.85	8.03	0.81	1.4	1	6.71	0.68	1.49	1.36	9.56	10.69	9.22
i2_LQ_muscle_c26037/f1p2/2980	0.08	0.16	0	0.64	0.37	0.37	0.37	0.24	0	0	0.08	0.22	0	0	0	0	0	0
i2_LQ_muscle_c2619/f1p3/2452	0.17	0.23	0.17	6.2	0.62	3.99	7.05	0.19	3.96	2.21	4.76	6.65	8.47	5.82	0.88	11.91	0.84	3.54
i2_LQ_muscle_c26210/f1p4/2174	0	18.8	0	5.16	9.04	11.73	0	0.37	9.26	0	0	0	0	0.63	0	0	12.15	0.21
i2_LQ_muscle_c26252/f1p1/2985	1.65	0.79	1.51	0.43	2.55	0.82	1.61	0.65	0.13	1.67	2.52	1.37	2.07	1.35	2.26	0.01	0	0.25
i2_LQ_muscle_c26257/f1p0/2606	0	0	0.03	0	0	0	1.74	0.61	0.69	0	0	0	0	0.11	0	0.1	0.55	0.28
i2_LQ_muscle_c26441/f1p8/2895	0.04	0.94	0.47	0	0	0.58	4.86	3.95	0.99	3.26	1.05	0.39	1.2	1.76	0.24	1.04	0.91	0.22
i2_LQ_muscle_c26593/f1p15/2989	0	0	0	0	0	0.06	0.19	0.02	3.54	0	4.7	5.34	0	0	0.1	3.37	0	0.05
i2_LQ_muscle_c26739/f1p3/2596	1.4	0	1.24	1.29	1.71	1.39	0	1.13	0.8	0	0	0	0	0	0	0	0	0
i2_LQ_muscle_c26749/f1p0/2828	0.02	0.11	0.02	0.02	0	1.1	0.96	0.02	0.74	0.84	0	0.08	0.13	0.07	0.02	2.23	0.57	1.09
i2_LQ_muscle_c26826/f1p5/2154	0	4.03	1.01	2.64	1.75	0.52	5.83	0.17	0	6.5	0	0	0	0.1	0	0	0	1.2
i2_LQ_muscle_c27094/f1p6/2243	8.77	8.42	5.3	6.59	0	4.57	5.01	0.89	3.24	7.32	9.43	5.87	7.36	21.36	8.96	0.3	2.81	0
i2_LQ_muscle_c27103/f1p11/2759	0.23	0	0.32	0.19	2.06	1.41	0.18	0	0	1.95	0	0	0.69	2.09	3.37	0	0	0
i2_LQ_muscle_c27263/f1p0/2244	0.06	0	0	14.08	9.4	1.51	4.03	4.85	0.04	6.75	7.17	1.27	0	0	1.25	21.34	5.79	0
i2_LQ_muscle_c27403/f1p4/2924	5.41	12.65	18.07	6.04	4.35	3.87	92.76	32.52	61.78	11.82	6.42	5.03	11.92	4.98	9.43	10.29	41.85	9.42
i2_LQ_muscle_c27477/f1p8/2165	5.85	2.89	6.25	7.99	8.64	4.81	0	0	0	7.03	5.39	6.06	3.35	6.6	7.89	0	1.59	4.5
i2_LQ_muscle_c2752/f1p8/2625	1.84	0	0.94	0.39	0.66	1.43	0	1.03	1.61	0	0	0	0	0.02	0	0	0	0
i2_LQ_muscle_c27687/f2p4/2868	1.96	2.78	2.99	2.15	1.75	2.99	1.66	5.64	2.53	0	2.33	0.04	5.74	1.54	2.4	0.06	0.05	0.05
i2_LQ_muscle_c28045/f1p1201/3036	33.46	11.7	15.05	29.12	31.04	21.82	9.19	1.15	2.13	27.64	30.21	98.45	31.5	14.23	30.59	2.29	1.84	6.96
i2_LQ_muscle_c28265/f1p9/2293	1.66	5.97	2.56	0	0	0	0	0	0	2.07	2.99	5.77	1.57	0	0	0	0	0
i2_LQ_muscle_c2830/f1p3/2272	11.08	13.57	20.52	10.35	6.44	5.87	1.17	4.72	0.9	38.43	38.69	5.53	21.55	20.86	10.05	2.13	0	1.67
i2_LQ_muscle_c28309/f1p10/2744	0.8	0	1.14	0.94	0.91	1.29	0	0.61	0.67	0	0	0	0	0	0	0	0	0
i2_LQ_muscle_c28464/f1p27/2422	0	0.79	0.47	0.84	0.09	1.23	1.51	0.76	0.06	2.9	0	0.1	0	0	0	0	0.05	0.6
i2_LQ_muscle_c28498/f1p1/2248	20.56	1.84	24.43	0.28	7.5	14.34	14.03	19.53	23.19	14.68	12.47	17.02	15.08	10.31	11.78	1.44	0	2.62
i2_LQ_muscle_c28637/f1p6/2622	1.13	3.78	1	1.55	1.8	2.08	0.1	0	0.09	1.93	3.09	1.2	1.19	0.99	0.76	0.56	0.05	0.21
i2_LQ_muscle_c28802/f1p14/2684	0	0.1	0.06	2.63	3.86	11.97	4.98	12.52	0.06	0	3.25	6.78	18.39	3.27	1.4	6.25	3.89	1.43
i2_LQ_muscle_c28806/f1p4/2672	3.59	0.07	0.37	0.84	2.47	0.06	2.21	4.85	4.05	2.71	2.65	0.13	2.44	3.05	0	0	0.08	0
i2_LQ_muscle_c2892/f1p0/2846	2.73	1.1	0	0	0	0	2.04	2.25	0	0	0	0	0	0	0	2.18	0.8	0.16
i2_LQ_muscle_c29688/f1p2/2097	3.57	13.67	5.14	2.07	0.47	0.56	4.63	4.66	7.91	7.57	15.86	11.05	7.63	12	15.03	10.33	5.33	3.68
i2_LQ_muscle_c30035/f1p23/2082	126.89	28.71	183.15	244.81	317.6	287.31	8.32	8.88	6.03	274.86	132.45	182.03	537.06	302.18	511.09	9.84	5.79	0
i2_LQ_muscle_c3004/f1p0/2655	2.13	16.71	14.32	5.28	3.32	7.6	8.57	1.95	7.01	3.23	6.45	8.92	0.41	0.24	0.39	10.22	4.83	4.79
i2_LQ_muscle_c30407/f1p5/2024	1.38	4.69	6.23	0	0	0	2.18	0.19	0	6.45	17.19	1.24	11.63	11.55	0.83	0	0	0.41
i2_LQ_muscle_c30675/f1p1/2044	1.88	0	0	7.59	6.7	3.76	15.5	13.99	19.57	8.2	0	7.02	5.36	4.81	0.25	3.7	6.03	5.76
i2_LQ_muscle_c31504/f1p5/2237	0	0	0	1.33	0.48	0	0	0	1.52	0.44	1.6	1.9	0	0.53	1.46	0	0	0
i2_LQ_muscle_c32807/f1p50/2741	2.56	4.14	4.79	3	2.16	0.73	0	0	0.12	3.25	7.15	8.75	2.73	7.45	10.3	0.73	0	0
i2_LQ_muscle_c33007/f1p112/2147	34.63	71.18	46.08	0	0	0	57.78	21.13	2.05	18.19	94.57	28.22	1.03	0	26.4	0	21.02	0.31
i2_LQ_muscle_c33134/f1p23/2577	33.06	20.84	12.41	38.39	27.98	29.53	5.25	3.08	1.39	29.58	70.18	40.66	19.13	27.07	35.58	6.05	3.54	6.44
i2_LQ_muscle_c33277/f1p205/2722	28.57	17.07	17.09	24.74	25.75	14.44	3.23	1.81	3.29	27.09	37.25	74.95	31.12	42.58	26.04	2.87	2.55	4.27
i2_LQ_muscle_c33398/f1p167/2731	20.38	55.42	54.57	51.4	69.23	41.51	0	1.84	1.83	105.39	82.46	72.69	1.42	128.72	57.04	1.73	3.61	10.3
i2_LQ_muscle_c33573/f1p8/2835	7.98	0.23	0.18	0	0	3.59	0	0.16	0	14.16	13.88	10.22	3.84	19.09	16.8	0	0.15	0.75
i2_LQ_muscle_c3364/f1p1/2468	0.13	8.9	18.59	0	0	0	20.75	0	8.14	7.77	0	16.9	4.55	9.86	0	8.1	12.42	12.45
i2_LQ_muscle_c33869/f1p50/3389	16.8	0	38.31	0	0	0	9.88	0	9.01	14.21	0	23.33	13.48	0	51.39	7.09	0	0
i2_LQ_muscle_c34086/f1p1/2216	11	0	1.1	12.25	7.97	0	4.29	1.27	5.02	8.07	3.22	16.35	8.24	9.75	6.21	1.22	0	1.27
i2_LQ_muscle_c34140/f1p5/1830	42.46	99.09	127.53	121.62	20.4	14.86	428.15	176.57	153.75	52.79	144.09	82.68	143.12	8.21	69.16	26.53	59.87	8.22
i2_LQ_muscle_c34151/f1p1/2451	5.35	0	0.16	0	0.99	0.88	14.14	6.36	2.58	0	0	0	5.73	6.25	5.2	0.34	6.19	5.55
i2_LQ_muscle_c34155/f1p8/2943	6.33	0	4.6	1.94	4.49	5.91	0	7.99	9.25	0	0	0.11	0	0.72	0	0	0.1	0.17
i2_LQ_muscle_c34214/f1p6/2459	3.33	4.23	2.76	0.03	0	0	0	0	0.09	0	0.78	1.9	3.12	0.36	0	6.29	0	0
i2_LQ_muscle_c34247/f1p1269/2756	21.43	9.59	12.92	17.97	16.2	9.93	2.14	3.14	3.14	25.45	26.75	62.37	28.6	20.29	18.7	1.99	1.62	5.8
i2_LQ_muscle_c34266/f1p0/2274	0	0	1.03	0.29	0	0.88	0.73	0	0.04	1.33	1.38	1.73	2.45	1.24	1.97	0	0	0
i2_LQ_muscle_c34308/f1p3/2890	0.75	0.33	0.47	0.1	0.23	0.66	3.4	1.54	2.62	0.06	1.18	2.6	0.04	0	0	2.64	1.4	0.21
i2_LQ_muscle_c34381/f1p0/2776	0.11	4.49	2.24	0.11	2.17	0.09	4.75	12.37	6.29	6.61	6.52	2.17	4.54	2.64	0.32	3.72	6.24	2.39
i2_LQ_muscle_c34710/f1p1/2191	0	1.72	0.03	3.33	2.44	1.7	0	0	0.1	0.68	1.25	3.26	3.52	0.81	1.76	1.02	4.84	4.74
i2_LQ_muscle_c34767/f1p7/2129	0	0	0	0.01	0	0	0	0.05	0	0	0	0	0	0	0	1.12	0.26	0.91
i2_LQ_muscle_c34830/f1p1/2779	1.35	0.89	0.65	3.83	0	0.45	0	0	0	3.63	6.6	2.45	0.16	7.24	3.48	0	0	0
i2_LQ_muscle_c35032/f1p3/2590	0	4.56	0	3.62	3.96	1.58	0.68	0	1.41	0	1.71	3.11	0	0	0	3.61	1.12	1.47
i2_LQ_muscle_c35203/f1p44/2516	0	0.18	0	108.83	22.51	0	0	101.18	6.1	101.23	29.16	26.63	0	3.71	0	45.35	48.34	1.87
i2_LQ_muscle_c35260/f1p2/2472	0	0.09	0	0	0.12	0	0	7.88	6.59	0	10.84	12.18	0	0	0	0	5.23	3.53
i2_LQ_muscle_c35266/f1p3/2303	0	5.42	8.95	6.74	0.51	9.8	0.71	14.22	18.63	17.1	9.48	8.88	0.12	0	0	6.75	9.57	6.75
i2_LQ_muscle_c35346/f1p116/2112	3.47	0	2.44	0.85	2.04	1.92	0.53	0.67	0.1	0.79	0.48	2.29	1.14	5.84	3.36	0	0	0
i2_LQ_muscle_c35362/f1p1/2255	0	7.81	0.17	5.67	3.01	0	0.52	8.03	6.64	11.89	9.83	9.57	3.71	0	0	2.97	13.3	13.12
i2_LQ_muscle_c35673/f1p2/2199	4.96	2.62	0	2.88	0.54	1.97	4.14	0	3.74	0	0	5.49	3.53	3.14	2.67	0	0.39	0
i2_LQ_muscle_c35710/f1p2/2935	0.57	6.12	0.12	3.97	2.61	3.02	0.25	0.09	0.1	1.29	2.02	4.8	0.23	3.14	0.54	0.09	5.31	2.14
i2_LQ_muscle_c35844/f1p3/2439	0.52	0	0.07	18.7	0.81	0	0.62	0.09	35.61	31.38	19.47	27.15	21.93	25.79	23.15	29.04	15.82	36.19
i2_LQ_muscle_c35974/f1p3/2581	0.02	6.84	0.2	8.72	0.15	7.59	0.43	7.93	0.18	0.23	0.59	0.21	6.74	5.25	6.67	0.62	0.48	0.4
i2_LQ_muscle_c36012/f1p1/2183	0.68	0	0.69	0	0	1.04	0	0	0.2	1.79	0.56	1.3	0	0	0	1.5	0	0.79
i2_LQ_muscle_c36300/f1p4/2516	1.84	0.04	0	2.16	3.81	1.09	0.06	0.18	0	4.94	1.96	1.24	0	0	1.92	0	1.55	0
i2_LQ_muscle_c36337/f1p0/2793	8.32	1.7	4.36	1.83	4.17	1.92	26.43	35.22	26.32	2.4	3.26	2.02	2.96	1.68	1.24	0.44	19.93	1.89
i2_LQ_muscle_c36516/f1p5/2445	1.24	1.26	0	0	0	0	0.84	0.05	0.07	0.22	3.42	0.17	0.39	1.31	1.4	2.56	1.07	1.4
i2_LQ_muscle_c36625/f1p16/2335	3.9	0.98	4.7	0.53	0	0.84	3.88	3.61	2.62	2.68	3.81	2.1	4.36	3.65	6.73	4.09	1.17	1.46
i2_LQ_muscle_c36676/f1p36/3001	26.41	32.17	21.67	27.16	61.57	27.16	0	2.5	1.56	49.38	36.71	70.42	1.25	62.87	38.03	1.34	1.92	8.57
i2_LQ_muscle_c36797/f1p0/2207	0	0.67	7.26	0.12	2.28	1.22	0	2.42	1.44	12.49	9.03	4.88	1.4	0.09	1.11	2.63	1.27	0
i2_LQ_muscle_c36812/f1p2/2537	6.88	0	0	0	0	0	0	0	0	1.18	0	0	0	1.06	2.52	5.22	3.93	0.92
i2_LQ_muscle_c36935/f1p3/2699	6.74	9.16	0	3.79	8.62	1.28	0	0	3.43	0	0	5.68	0	0	0	7.75	0	2.59
i2_LQ_muscle_c37057/f1p33/2461	0.7	0.37	0.43	1.22	0.41	0.38	0	0	0	0.38	0.7	0.3	1	0.66	1.41	0	0	0
i2_LQ_muscle_c37229/f1p29/2575	2.14	0	0.87	0.6	1.08	1.56	0	1.25	0.87	0	0	0	0	0	0	0	0	0
i2_LQ_muscle_c37409/f1p5/2270	2.58	1.18	2.79	4.27	0.63	1.24	0	0.67	3.96	1.32	0	5.41	0.57	0.47	0	4.34	2.05	5.64
i2_LQ_muscle_c37757/f1p168/2820	30.96	35.32	32.08	36.61	65.73	36.55	0.99	1.59	2.67	63.83	78.48	127.25	11.33	83.66	47.01	2.23	3.26	9.49
i2_LQ_muscle_c37971/f1p5/2417	5.92	9.8	0.12	4.55	5.57	3.87	0	0.13	0.12	6.69	7.28	0.75	4.31	5.42	0	6.23	0.12	0
i2_LQ_muscle_c3818/f1p26/2222	67.68	0	55.46	0	0.05	0.07	0	44.89	0.03	0	58.25	128.99	53.15	47.37	131.2	0	40.86	0
i2_LQ_muscle_c38291/f1p1/2446	19.52	16.29	27.53	2.34	3.49	3.48	21.4	61.74	43.29	27.41	44.93	9.08	13.27	11.37	23.5	27.75	27.6	12.62
i2_LQ_muscle_c38418/f1p14/3025	15.64	0	6.3	17.3	15.61	8.28	0	0.4	12.58	12.89	2.48	15.31	0	0.36	2.19	10.38	9.67	0.49
i2_LQ_muscle_c38765/f2p4/2995	0.2	2.57	0.35	0.02	0.41	2.04	9.68	4.82	2.13	5.98	2.38	4.98	6.94	6.21	7.57	2.43	0.12	4.95
i2_LQ_muscle_c38989/f1p4/2376	2.92	0	1.41	3.26	2.83	2.36	0	2.34	2.16	0	0	0	0	0	0	0	0	0
i2_LQ_muscle_c39060/f1p2/2659	0	0.6	4.73	1.68	4.63	0	3.49	2.27	0	0	0	0	1.69	0.7	0.76	0.76	0.54	1.36
i2_LQ_muscle_c39070/f1p4/2274	0	10.32	6.76	4.66	0	7.21	8	13.16	0	12.13	5.51	5.14	0	0	4.71	13.99	6.13	13.01
i2_LQ_muscle_c39075/f1p4/2812	0.18	1.26	0.39	0.27	0.05	0	1.08	0.47	0.28	0.72	0.9	0.31	0.26	0.23	0.35	0	0	0
i2_LQ_muscle_c39259/f1p1/2253	61.03	340.01	50.96	0	419.29	82.96	455.33	189.44	215.97	67.83	280.46	86.45	97.09	71.63	129.85	34.55	0.23	0
i2_LQ_muscle_c39328/f1p2/2018	3.32	11.9	2.39	4.31	2.19	0	0.15	0	4.79	0	0.25	0	6.77	9.8	5.54	1.28	0	0.35
i2_LQ_muscle_c39892/f1p23/2100	0	8.14	7.75	0.03	10.13	7.79	2.41	0	0	0.16	14.33	6.31	8.59	11.82	12.14	0.24	0.69	0
i2_LQ_muscle_c39953/f1p1/2840	0.07	17.19	0.05	0.11	0	0.13	13.99	11.89	32.67	7.9	18.7	11.72	15.83	0	0.11	19.68	0.05	14.57
i2_LQ_muscle_c39960/f1p29/2971	5.31	0.9	25.56	12.22	0.37	8.6	2.21	2.31	2.35	4.95	1.38	3.34	0	5.75	0.82	26.34	17.17	30.24
i2_LQ_muscle_c40044/f1p11/2850	0	2.65	0.46	1.1	0	1.01	0.28	0.2	0.56	1.96	0	0.66	0	0	0	3.13	2	0.49
i2_LQ_muscle_c40148/f1p4/2588	1.07	0	0	0.52	1.37	2.65	0	0	0	1.38	0	1.26	1.23	0	0.07	0	0	0
i2_LQ_muscle_c4030/f1p10/2448	19.5	0	0.1	0	0	0	20.11	11.95	0	0	10.9	9.43	0.09	0	0	0	7.83	0.13
i2_LQ_muscle_c40362/f1p10/2791	0.12	0	0.36	0	0	0	1.92	0.47	0	0.62	0.02	0.44	0.37	1.18	1.24	0.53	0.13	0
i2_LQ_muscle_c40713/f1p136/2751	17.93	11.93	16.59	20.82	65.4	21.27	0	1.23	0.3	59.79	31.02	99.59	0	8.5	39.67	0.96	3.02	7.57
i2_LQ_muscle_c40978/f1p2/2556	0	1.96	0	0	1.53	2.33	0	0	0	2.38	1.14	2.6	0	3.16	0	1.29	2.1	0.58
i2_LQ_muscle_c41135/f1p5/2579	0	0	5.94	0	0	0	0	0	0	0	0	6.99	5.49	0	6.29	0	0	4.97
i2_LQ_muscle_c41376/f1p7/3059	4.28	0	4.34	3.13	2.21	3.88	0	5.5	1.62	0	0	0	0	0	0	0	0	0
i2_LQ_muscle_c41500/f1p3/2643	1.38	0	0.83	0.63	1.35	1.35	0	0.59	0.77	0	0	0	0	0	0	0	0	0
i2_LQ_muscle_c41523/f1p0/2112	1.02	2.74	0.36	1.88	0.55	1.75	0	0.04	0	3.89	0.9	2.82	0.9	0	1.65	0	0.16	0
i2_LQ_muscle_c41780/f1p2/2409	9.48	7.78	21.54	0	6.81	0	0.32	15.74	16.18	0	0.37	0	8.06	11.05	0	7.92	10.88	0.11
i2_LQ_muscle_c41829/f1p20/2584	5.34	6.14	44.77	0	0	59.31	2.42	0	50.31	4.86	6.12	0	29.54	54.89	29.84	5.09	1.82	50.71
i2_LQ_muscle_c41940/f1p0/2333	59.68	68.31	0.19	0	0	0	0	36.13	0.04	109.93	29.35	135.3	84.64	0.15	52.13	40.01	0.07	0
i2_LQ_muscle_c41966/f1p1/2166	0.54	1.15	0.29	1.02	1.03	0.93	0	0	0	0.37	0.24	0.69	0.31	0.68	0.95	0.29	0	0.25
i2_LQ_muscle_c42088/f1p127/2704	14.87	0	0	0	0	0	16.84	16.99	0.65	0	0	8.19	0	0	0	0	0	0
i2_LQ_muscle_c42137/f1p28/2921	0	0	0.53	1.45	0.64	1.16	0	0.11	0.24	0	0	0	0	0	0	0	0	0
i2_LQ_muscle_c42173/f1p8/2861	4.67	4.25	5.41	8.09	2.97	13.35	34.84	11.61	17.24	7.47	4.27	0.62	4.57	2.93	5.39	28.55	14.96	45.42
i2_LQ_muscle_c42180/f1p2/2440	14.98	27.25	18.33	9.86	10.9	3.65	31.67	19.47	0.28	9.61	0.3	0.06	0.58	8.93	7.86	11.2	9.83	21.85
i2_LQ_muscle_c42277/f1p749/2167	101.76	87.52	78.25	75.33	106.9	67.13	11.29	9.05	6.9	138.53	158.14	180.67	140.68	148.37	141.72	9.55	5.29	22.66
i2_LQ_muscle_c42593/f1p6/2894	9.19	0.09	0.93	1.02	20.44	0.27	0.72	0.52	8.88	1	23.32	10.96	0.56	0	1.03	21.95	9.69	9.42
i2_LQ_muscle_c4265/f1p5/2881	32.3	1.37	0.59	0.28	2.52	0.44	0.71	0.41	0.22	0.15	0.36	0.32	33.51	29.5	41.88	19.45	19.92	1.1
i2_LQ_muscle_c42661/f1p15/3193	0	0	0	8.52	9.62	1.86	7.43	0.51	0	0	6.12	4.94	2.09	10.3	10.02	4.22	10.02	8.75
i2_LQ_muscle_c4271/f1p1/2254	2.14	4.35	2.81	0	1.95	0	0	0	1.84	3.86	0	0.42	3.64	3.53	4.21	0.03	0	0.13
i2_LQ_muscle_c42716/f1p1/2999	0.44	0.03	0.19	1.21	1.57	0.83	0.98	0.8	0.14	0.17	0.44	0.87	0.14	0	0	0.23	0	0.59
i2_LQ_muscle_c42757/f1p2/2521	9.97	1.46	5.46	9.2	8.44	7.15	1.47	4.14	5.07	2.81	2.21	0.66	0.92	1.05	1.48	1.01	0.56	0.72
i2_LQ_muscle_c42808/f1p3/2479	12.42	26.35	0	0	23.5	0	1.37	15.49	0.21	22.56	46.76	52.99	13.67	0	16.09	0.03	0	0
i2_LQ_muscle_c4287/f1p576/3103	1.24	4.15	0.93	0.19	0.92	0.24	0.09	0.06	0	2.85	1.93	0.59	0.39	0.68	0.59	0	0	0
i2_LQ_muscle_c42936/f1p5/2208	0	1.76	0	0	0	0	0	0.73	0	0	0	2.03	1.08	1.73	1.61	0.81	0.21	1.21
i2_LQ_muscle_c42982/f1p0/2529	1.6	0.62	1.61	0.38	1.39	1.14	11.25	4.59	6.84	0.82	0.79	0.69	1.43	0.96	0.94	21.46	7.32	9.81
i2_LQ_muscle_c43058/f1p5/2685	0	1.14	0	0	0	0	0	0.09	0.02	0	1.65	0.82	0.97	1.1	0.37	0.05	0.23	1.27
i2_LQ_muscle_c43082/f1p110/3009	32.73	51.27	69.81	57.24	77.11	51.36	5.29	1.93	1.61	96.57	99.01	80.63	32.78	121.46	73.8	2.66	4.04	13.04
i2_LQ_muscle_c43112/f1p13/2129	0	0	0	26.69	11.21	0	0	0	0	0	45.41	32.3	0	0	0	1.3	0	0
i2_LQ_muscle_c43182/f1p11/2815	1.41	0.13	0	0	0	0	2.05	0.23	0.81	0	0.26	2.82	2.06	2.17	0	0.78	0.92	0.95
i2_LQ_muscle_c43422/f1p1/2928	3.26	31.61	29.76	9.6	4.91	11.16	14.59	2.84	9.78	7.53	11.02	11.6	1.21	0.56	0.38	13.74	12.13	8.14
i2_LQ_muscle_c43486/f1p0/2618	0.08	0.9	0.17	0.29	0	0.17	0.02	0	0	0.7	0.95	0.49	0	0	0	0	0	0.2
i2_LQ_muscle_c4414/f1p4/2689	0.83	4.95	1.3	6.03	0.47	2.1	0.72	0.43	5.32	3.73	1.11	0.64	0	0.21	0	2.29	1.23	1.08
i2_LQ_muscle_c44286/f1p3/2220	1.72	5.35	16.61	2.35	0.67	6.01	11.68	10.68	12.56	6.28	11.85	0	4.01	6.07	3.36	0.06	0	0.25
i2_LQ_muscle_c4487/f1p1/2636	9.06	10.86	8.32	0.16	1.67	0.1	1.08	3.58	1.83	1.97	0.29	1.96	4.04	9.2	0.32	9.27	8.32	1.08
i2_LQ_muscle_c45611/f1p2/2033	2.37	3.08	0	4.51	1.47	1.24	0.12	0.16	0.4	7.05	4.71	7.93	2.78	3.42	2.49	0.08	0	0.42
i2_LQ_muscle_c45654/f1p1/2049	3.66	3.41	0.24	4.81	3.79	1.43	2.37	0.22	3.67	2.26	0.38	2.63	0.27	0.22	0	3.44	0.24	0.11
i2_LQ_muscle_c45837/f1p1/2037	6.74	22.43	0.12	4.48	0	0.52	14.99	15.46	13.32	6.13	6.42	4.76	10.85	17.75	14.42	0	0.32	20.15
i2_LQ_muscle_c4611/f1p1/2882	6.71	4.49	4.2	6.25	6.03	3.26	0	1.55	0	1.78	2.46	7.46	4.63	0.04	3.08	0.47	0	0.13
i2_LQ_muscle_c4713/f1p3/2992	0.19	0	2.14	0.74	0	0	1.15	1.4	1.6	2.28	3.39	1.16	0.27	0	0	1.87	0	0.77
i2_LQ_muscle_c47996/f1p6/2091	8.12	0.13	7.2	0.63	0	1.61	15.24	10.41	9.11	8.94	0	0	11.07	11.99	0.71	0.22	2.5	0.73
i2_LQ_muscle_c48061/f1p4/2659	0.39	0	0.62	0.26	0.54	0.93	0	1.25	1.06	0	0	0	0	0	0	0	0	0.08
i2_LQ_muscle_c48159/f1p2/2746	0.95	0.71	0.53	0	0.16	0	4.21	1.99	2.75	0	0.58	3.19	0.88	0	0	5.12	0	0.26
i2_LQ_muscle_c48170/f1p1/2280	2.18	0	2	2.89	0.54	0.55	0.21	1.29	2.23	0	1.54	3.11	1.94	2.29	2.91	0	0	0
i2_LQ_muscle_c48384/f1p3/2417	0	0	0.12	0.07	0	0.54	1.38	0.11	0.86	0.06	0.89	0.28	0	0	0	1.73	0.57	0.42
i2_LQ_muscle_c48433/f1p20/2803	14.64	1.36	9.22	7.08	12.53	15.54	16.95	23.21	19.58	0.6	0.37	1.07	12.05	8.12	11.99	18.61	13.15	9.69
i2_LQ_muscle_c48544/f1p107/3989	10.99	23.52	15.59	23.09	54.64	19.31	0	0.52	0.51	56.71	37.06	49.24	0.16	56.67	17.09	0	2.36	2.93
i2_LQ_muscle_c48791/f1p6/2449	0.95	0.62	0.34	24.13	31.44	0.43	25.42	1.24	23.36	0.54	28.1	0.14	0.08	0.23	0.03	0.82	0.31	0.41
i2_LQ_muscle_c48804/f1p87/2551	27.75	42.32	21.72	26.45	76.27	38.03	2.39	1.18	2.36	69.26	58.14	65.04	2.74	85.7	33.31	3.26	2.71	5.67
i2_LQ_muscle_c48835/f1p3/3012	6.77	3.82	4.52	3.95	3.44	1.11	7.73	6.28	6.13	0	1.38	0	3.82	4.72	4.95	3.22	6.64	4.01
i2_LQ_muscle_c48977/f1p929/3080	15.81	9.99	3.23	13.47	11.2	4.62	2.61	0	0.34	14.73	21.24	29.28	16.46	13.13	18.24	0	0.62	2.15
i2_LQ_muscle_c48985/f1p0/2602	1.56	0	0	0.09	0	0	0	2.27	4.92	5.39	2.28	0	5.35	4.78	6.93	0	1.39	0
i2_LQ_muscle_c49442/f1p1/2216	5.9	3.26	0	2.62	2.63	3.55	0.05	0.04	0	2.83	0.67	0	5.49	4.38	0.37	4.14	0	0
i2_LQ_muscle_c49502/f1p7/2724	4.05	5.36	6.18	2.64	5.86	3.11	4.71	6.82	6.64	4.25	1.9	0	4.38	1.71	3.96	0	0.02	0.84
i2_LQ_muscle_c49563/f1p17/2502	13.73	0	0	0	0	0	0	29.26	0	1.51	0	0.3	30.56	36.06	0	0.04	0.22	0.36
i2_LQ_muscle_c49727/f1p17/2867	4.39	0	0.27	7.38	0	3.76	0.22	0.89	0.29	4.12	3.27	0	2.74	13.9	10.13	0	0.93	0
i2_LQ_muscle_c49776/f1p1/2487	2.19	2.44	1.26	1.89	2.67	1.22	0.97	0	0	0.99	2.02	1.92	1.5	2.87	3.55	0.19	0	0.22
i2_LQ_muscle_c49825/f1p1/2129	0	0	0	7.02	0	2.74	2.2	1.95	3.02	1.72	0	0	4.67	3.37	0	0	0.3	0.03
i2_LQ_muscle_c49827/f1p0/2859	0.82	0	0.41	0.78	1.21	0.74	0	0.53	0.6	0	0	0	0	0	0	0	0	0
i2_LQ_muscle_c49963/f1p0/2423	0	1.27	0.6	1.36	1.19	0.6	0	0.04	0	1.45	0.48	1.02	0.62	0.86	0	0	0.34	0.29
i2_LQ_muscle_c5017/f1p5/2207	3.56	3.36	6.77	1.16	2.12	3.29	0	1.1	2	0	1.14	4.96	5.03	6.72	7.87	0.62	0.05	0
i2_LQ_muscle_c50371/f1p1144/2842	24.02	15.38	15.25	26.23	26.06	14.38	3.08	1.41	2.39	28.64	34.79	65.59	31.22	36.71	30.62	1.44	1.1	6.55
i2_LQ_muscle_c5045/f1p1/2947	5.89	5	5.04	5.24	6.25	2.41	8.25	20.47	15.14	4.94	3.59	4.78	2.4	2.05	1.31	10.35	8.21	15.89
i2_LQ_muscle_c50459/f1p2/2693	25.9	22.68	0	0	9.97	0.78	0	9.68	0.72	24.5	51.6	0.56	19.53	0	29.09	0	0	0.03
i2_LQ_muscle_c50545/f1p3/2936	0.15	0	0	9.28	13.41	7.06	0	0	4.13	0	19.09	19.08	6.2	0	12.51	8.57	8.28	10.17
i2_LQ_muscle_c50551/f1p7/2841	0.72	1.63	0.47	2.52	0.64	3.75	0	0	0	1.63	0.7	5.45	0.41	0.28	0.43	1.26	0	0.91
i2_LQ_muscle_c5063/f1p2/2581	0	0	0	0.7	0.58	0.66	0	0	0	0	0	0	1.17	0.01	0	0	0	1.42
i2_LQ_muscle_c50641/f1p1/2625	0	0	0	0	0	0	0	0	0.55	0.25	1.17	1.14	0	0	0.98	0	0	0
i2_LQ_muscle_c50727/f1p7/2721	0	8	1.21	8.66	7.25	16.95	0	0	1.51	0	2.11	7.37	0.87	14.11	1	0	0	2.56
i2_LQ_muscle_c51020/f1p1/2502	0	0	1.78	0.56	0.15	1.9	3.28	1.12	1.26	0	0	0	2.18	0	0	0	0	0
i2_LQ_muscle_c5113/f1p0/2543	6.02	0.02	4.89	4.27	4.61	6.25	0	5.7	5.48	0	0	0.03	0	0.05	0	0.02	0	0.06
i2_LQ_muscle_c51133/f1p2/2348	0.23	0.31	0	10.08	12.55	9.55	4.36	2.92	0.61	0	7.59	5.16	9.98	0	2.45	4.83	0	0.33
i2_LQ_muscle_c51456/f1p63/2212	0.81	0	0	0	0	0	0	0	0	0	0	0	3.11	2.26	0.81	0	0	0
i2_LQ_muscle_c51485/f1p122/2762	8.33	23.59	7.48	11.42	2.19	0.49	0.57	0	0.29	2.45	49.16	2.41	21.82	56.41	17.98	0.6	1.06	0.55
i2_LQ_muscle_c5156/f1p3/2734	0	6.56	4.08	7.47	4.97	4.95	9.43	4.12	6.92	0	8.23	6.12	4.69	0.08	0	0	0	0.01
i2_LQ_muscle_c51670/f1p7/2717	1.93	1.18	0.82	1.69	0.57	2.56	0	0.19	0	0.17	1.51	0	0	0.96	0.46	0.31	0	0.83
i2_LQ_muscle_c51807/f1p22/2722	0	0	0	26.11	29.38	56.91	0	0.1	49.07	23.59	29.81	23.7	0	40.05	24.52	52.46	0	58
i2_LQ_muscle_c51833/f1p1/2519	31.28	0	34.63	31.17	31.43	40.62	0	41.98	36.4	0	0	0	0	0	0	0	0	0
i2_LQ_muscle_c51938/f1p10/2789	1.46	0	0.69	0.75	1.33	1.48	0	1.37	1.71	0	0	0	0	0	0	0	0	0
i2_LQ_muscle_c5203/f1p2/2683	0.03	1.36	0.03	0	0	0	2.37	0.5	1.52	0	1.17	0.53	0	0	0.28	3.3	0	0.41
i2_LQ_muscle_c52188/f1p14/2744	0	3.4	0	2.57	0	3.64	0	0	0.22	0	3.67	0.2	2.72	0	2.54	0	0	0
i2_LQ_muscle_c52235/f1p5/2553	33.87	33.64	12.41	5.74	0	0.08	1.94	28.16	165.15	0.22	15.11	16.13	0	7.96	5.88	42.52	35.15	0.5
i2_LQ_muscle_c52242/f1p2/2411	1.8	9.9	4.86	2.58	5.27	21.43	0.55	0	5.42	0	11.7	3.69	0	0	0	0	0.19	5.32
i2_LQ_muscle_c52248/f1p0/2906	1.65	0	0.71	1.38	0.67	0.27	0.24	0.26	0.23	0.33	0.3	1.71	0	0	0	0	0.11	0.24
i2_LQ_muscle_c52416/f1p12/2290	0	0	0	4.04	4.16	0.04	0	0	11.18	1.71	0	0.06	5.16	0	0.1	5.09	0	0
i2_LQ_muscle_c52437/f1p3/2801	9.24	18.24	0	0	0	35.54	16.19	0	20.61	0	0	17.49	0	0	16.46	0	0	0
i2_LQ_muscle_c5246/f1p1162/3181	37.04	24.94	25.01	33.23	29.59	25	3.28	1.42	3.76	39.25	48.11	73.14	40.44	49.28	43.53	3.09	1.38	9.59
i2_LQ_muscle_c52576/f1p17/2869	0	0	0	0.26	0	0	4.14	4.47	1.48	12.45	0.74	0	6.17	0.42	0.1	1.28	0	0
i2_LQ_muscle_c52680/f1p4/2587	9.65	0	0	7.67	0	6.25	0	0	5.98	0	0	0	0	0	0	0	0	0
i2_LQ_muscle_c52773/f1p0/2343	0.83	2.06	3.34	1.9	0.56	0.87	14.93	10.36	5.26	1.01	1.29	0.59	2.03	2.34	2.31	9.66	9.82	6.49
i2_LQ_muscle_c52869/f1p10/2232	13.21	0.81	0.99	11.06	14.09	32.34	4.26	0.05	1.32	7.66	2.47	9.26	14.79	29.99	2.63	2.89	9.32	2.79
i2_LQ_muscle_c52943/f1p3/2251	0	0.66	0	0	0	0	0.4	0	1.76	1.42	0	1.93	0	0	0	1.55	1.09	0.89
i2_LQ_muscle_c52996/f1p2/2497	0.55	0	0.5	0.39	0.54	0.56	0	0.8	0.75	0	0	0	0	0	0	0	0	0
i2_LQ_muscle_c53151/f1p2/3002	0.69	0.6	0.52	0	0	0	0.62	0.45	0.41	0.95	0	0	0.08	0.81	1.27	0.79	0	0.65
i2_LQ_muscle_c53217/f1p10/2671	8.92	0	0	0	0	0	8.13	3.81	0	0	0	3.46	5.45	8.65	0	4.78	4.8	6.77
i2_LQ_muscle_c5337/f1p2/2566	0.13	0	0.1	0.31	0	0	0	0	0	1.27	0	0	0.21	1.01	1.3	0	0	0
i2_LQ_muscle_c53658/f1p3/2366	41.81	22.15	18.56	17.07	21.96	24.29	50.72	25.69	0.17	0	0	1.38	1.4	0	0.36	26.29	12.59	0.1
i2_LQ_muscle_c53898/f1p22/3040	1.37	3.75	2.53	0	0	0.45	5.32	4.51	1.12	2.65	0	5.86	1.47	2	0.42	2.27	0.87	0
i2_LQ_muscle_c53914/f1p0/2154	0.95	0.35	2.28	2.13	1.44	2.47	34.23	25.11	22.68	1.04	0.3	0.64	4.38	1.41	0.95	15.47	12.06	6.63
i2_LQ_muscle_c53928/f1p4/2402	0.5	3.07	0	0.71	1	0.96	0	0	0	1.79	3.37	0.22	1.23	1.66	0	1.31	0.13	0.11
i2_LQ_muscle_c53929/f1p2/2652	2.78	0	2.29	2.15	3.2	1.75	0.62	2.14	1.74	0.42	0.23	0.16	0.27	0.09	0.07	0.25	0.16	0.17
i2_LQ_muscle_c53972/f1p0/2377	0.47	0	0.66	14.13	10.06	8.37	21.47	7.25	3.13	0	0.67	3.53	0.55	5.24	2.21	5.75	0	1.17
i2_LQ_muscle_c53991/f1p4/2992	2.71	1.03	0.85	0	0	0	1.21	0	0	0.92	0	0.05	0.73	0.49	2.1	0.49	0.24	0.67
i2_LQ_muscle_c54080/f1p47/2493	1.37	49.4	33.9	38.37	52.07	28.59	31.86	2.9	11.49	43.21	24.16	82.28	42.81	37.75	34.86	11.26	5.92	0.09
i2_LQ_muscle_c54112/f1p146/2682	18.71	17.32	20.92	30.13	61.81	32.19	0	0	0.77	68.98	48.37	137.46	0	49.88	26.1	1.32	1.86	6.33
i2_LQ_muscle_c54239/f1p1/2348	0.62	0	0	0.22	4.41	0.15	0.04	3.34	0	0.05	0.05	6.22	0	0	0	3.99	9.86	4
i2_LQ_muscle_c54384/f1p4/2602	0	0.09	0	0.39	2.2	0.23	0.71	0.76	0.37	1.36	0	0.69	1.82	0.54	0.79	0	0	0
i2_LQ_muscle_c54444/f1p1/2181	0.19	0	2.39	23.81	4.06	2.63	0	0	0	1.28	5	2.06	0	0	0.1	0	6	21.55
i2_LQ_muscle_c54512/f1p1/2715	0.03	0	1.07	0.67	0.69	1.2	0.71	1.22	0.73	0	0.97	0	0.05	1.66	0.52	0	0	0.04
i2_LQ_muscle_c54598/f1p2/2923	14.14	109.46	13.03	60.48	30.71	15.09	22.91	19.13	22.24	102.26	306.08	239.65	73.9	132.51	94.73	7.98	4.58	23.18
i2_LQ_muscle_c54819/f1p19/2890	0	0	0	47.02	51.44	33.36	1.78	0.37	80.28	29.82	27.94	47.97	0.11	43.69	35.11	95.28	0	55.97
i2_LQ_muscle_c54821/f1p5/2542	6.78	3.94	1.12	45.38	11.9	0.07	0.41	4.35	0.05	6.79	1.61	0.05	0.08	0.05	0	24.02	1.99	27.44
i2_LQ_muscle_c54902/f1p0/2319	0	0	0	2.13	0.66	3.7	1.64	2.26	0.35	0	0	0	0	2.56	1.39	0	0	0
i2_LQ_muscle_c54949/f1p12/2702	4.35	3.75	4.32	0	0	0	0.02	5.76	0	3.02	3.31	1.91	0	0.03	0	0	0	0
i2_LQ_muscle_c55090/f1p0/2287	0.58	0.36	1.2	0.47	0.48	0.25	5.41	3.88	5.52	0.7	0.72	0.38	0.18	0.38	0.14	0.34	2.23	0.32
i2_LQ_muscle_c55104/f1p0/2780	99.23	152.82	37.47	3.08	156.23	98.56	93.42	148.02	173	116.01	144.77	117.9	151.76	66.35	130.41	24.89	4.63	2.35
i2_LQ_muscle_c55230/f1p2/2510	0.2	21.62	0.73	0	0	0.29	0	0.12	0	1.23	0.36	0.94	0	0	0	0	0	0
i2_LQ_muscle_c55266/f1p17/2211	184.16	121.68	6.32	370.86	235.05	4.95	85.38	4.46	44.16	148.58	309.58	8.27	200.24	192.57	226.61	7.01	40.53	4.31
i2_LQ_muscle_c553/f1p38/2813	42.63	28.86	48.99	53.4	97.74	42.48	0	2.26	2.53	94.91	71.18	176.78	3.42	68.51	63.92	2.15	3	11.43
i2_LQ_muscle_c5532/f1p2/2693	10.34	0	0	0	0	0	0	15.21	0	12.48	0	17.09	8.4	0	23.18	0	6.27	5.65
i2_LQ_muscle_c55348/f1p5/2510	0.79	1.65	0.78	0.62	1.31	1.05	0	0.06	0	0.01	1.3	0.9	0.43	0.77	1.99	0.06	0	0.22
i2_LQ_muscle_c55445/f1p21/2255	0	0	0	10.81	0	9.47	0	0	8.39	0	0	0	8.88	2.91	0	3.88	2.89	0
i2_LQ_muscle_c55618/f1p2/2474	0.17	3.38	3.59	5.51	2.89	0.33	0.04	0.04	0.3	4.65	4.39	10.01	0.71	6.26	5.91	7.99	2.74	8.55
i2_LQ_muscle_c55628/f1p2/2974	0.59	0	0.63	0.27	0.28	0.81	0	0.74	0.37	0	0	0	0	0	0	0	0	0
i2_LQ_muscle_c55659/f1p416/3412	60.85	49.32	56.54	64.97	66.38	53.47	10.01	6.18	5.81	78.9	95.07	105.18	85.41	116.68	84.31	6.23	4.64	18.11
i2_LQ_muscle_c55907/f1p17/2216	0.73	0	0.78	0.55	0.4	0.93	0.07	1.01	0.32	0	0	0	0	0	0	0	0	0
i2_LQ_muscle_c56062/f1p7/2967	5.42	0	3.21	1.87	3.58	4.63	0	5.59	8.17	0	0	0.13	0.01	0.3	0	0	0.02	0
i2_LQ_muscle_c56141/f1p13/2746	0.32	0	0	0	1.59	0	27.54	15.61	8.65	0	0	0.45	0	0	0	0.59	4.65	4.07
i2_LQ_muscle_c56162/f1p27/2283	34.47	0	2.26	0.04	4.81	42.25	0.06	0	5.72	0.88	112.12	58.31	2.26	2.12	0.83	0	0	0
i2_LQ_muscle_c56346/f1p15/3175	0	0.16	0.12	0.7	0	0	0.92	0	0	0.59	0.26	0.02	0.01	0	0	0.35	0.66	0.65
i2_LQ_muscle_c56415/f1p4/2727	8.62	10.25	9.57	12.74	0	0	7.96	0	0	0	4.2	0	0	0	1.65	5.03	2.46	9.71
i2_LQ_muscle_c56512/f1p5/2240	0	0	21.9	9.74	0.4	21.16	11.29	6.26	21.96	35.04	27	0	0.18	0.11	24.54	0	0	0
i2_LQ_muscle_c56521/f1p22/2341	68.32	1.28	322.26	87.85	221.11	0.89	25.96	5.28	0.14	1.01	228.46	23.71	24.45	75.62	113.31	5.45	0.86	6.16
i2_LQ_muscle_c56842/f1p2/2634	1.93	0.17	0.08	4.3	1.03	4.08	0	0	0.13	0	4.18	2	0	0	0.03	0.06	2.47	0.43
i2_LQ_muscle_c56901/f1p173/2110	7.64	35.36	4.49	3.22	8.42	10.98	1.56	0.15	0	1.57	21.86	15.94	16.31	3.2	1.36	0.48	3.73	0.23
i2_LQ_muscle_c56908/f1p8/2585	3.46	0	3	2.39	1.7	5.61	0	5.33	1.36	0	0	0	0	0	0	0.02	0	0
i2_LQ_muscle_c57119/f1p12/2599	4.24	22.37	1.7	0	0	1.17	11.41	0	0	0	0	0	0.05	10.92	8.39	0.37	0	0
i2_LQ_muscle_c57161/f1p20/2720	63.59	6.7	57.05	7.67	25.05	98.31	8.1	15.49	0.16	65.74	36.28	52.38	36.19	132.9	70.56	3.84	10.93	0.74
i2_LQ_muscle_c57341/f1p10/2330	0.6	7.03	10.63	0	1.71	0.92	0.23	0	0.27	23.66	0	0	4.44	12.25	6.42	0	4.16	8.04
i2_LQ_muscle_c57447/f1p0/2290	5.54	4.23	3.65	3.27	3	7.53	0.87	0.39	0.37	4.38	3.87	4.07	5.95	7.07	12.87	0.38	0.34	0.44
i2_LQ_muscle_c57582/f1p2/2497	2.94	1.43	0	2.44	0.95	1.83	0	0.1	0	1.72	1.42	1.44	2.04	0	1.21	3.08	0	1.51
i2_LQ_muscle_c57817/f1p9/2565	0.82	0	0.81	1.32	0.96	1.45	0	1.59	0.61	0	0	0	0	0	0	0	0	0
i2_LQ_muscle_c57839/f1p7/2765	4.61	4.74	14.4	31.31	35.49	18.16	31.84	29.7	2.09	27.05	2.73	4.18	29.02	20.09	20.82	4.44	3.91	2.46
i2_LQ_muscle_c5787/f1p2/2489	0.42	0	0.21	1.29	1.61	1.06	0	0.65	0.77	0	0	0	0	0	0	0	0	0
i2_LQ_muscle_c58125/f1p2/2479	0.05	0	5.47	13.16	14.66	14.05	2.84	3.74	3.26	3.92	6.77	17.17	13.75	3.38	23.18	5.1	3.02	0.04
i2_LQ_muscle_c5962/f1p3/2700	0	0	0	0	0	0.82	0	0.45	0	1.12	2.17	0.22	0.27	0	0	0.8	0	10.04
i2_LQ_muscle_c60669/f1p2/2055	20.86	22.87	7.66	13.53	31.21	25.7	2.75	3.17	2.55	25	16.48	13.39	17.43	17.55	23.17	6.9	3.56	3.35
i2_LQ_muscle_c61062/f1p4/2150	0.18	0.1	41.85	25.28	23.99	0	0	0	0	0.06	45.32	0.06	0	0.08	47.62	2.96	0	0
i2_LQ_muscle_c61337/f1p4/2030	0.04	1.77	0	0	0	0	1.01	1.82	1.75	1.59	0.15	0	2.2	0.05	1.65	0.1	0	0
i2_LQ_muscle_c61477/f1p18/2103	1.43	4.1	2.34	1.12	0.23	2.11	0	0.69	0	3.5	3.37	2.06	4.37	2.27	3.64	0	0.32	0.31
i2_LQ_muscle_c6188/f1p86/2973	0	0	25.98	0	10.15	13.84	1.39	34.72	0	0	39.59	10.06	13.41	29.59	36.7	0	0	0
i2_LQ_muscle_c62223/f1p81/2733	24.44	19.64	31.67	34.96	69.18	35.97	0	0	1.86	78.76	43.05	150.63	0	54.23	37.77	0.62	3.82	6.62
i2_LQ_muscle_c64482/f1p9/2669	2.18	0	1.69	1.28	2.69	2.47	0	1.93	1.5	0	0	0	0	0	0	0	0	0
i2_LQ_muscle_c64624/f1p9/2896	2.6	1.29	1.89	3.33	11.98	4.9	0	0.08	0.21	8.51	7.2	3.22	15.89	9.46	18.61	0.53	0	0.07
i2_LQ_muscle_c64734/f1p922/2877	4.76	0.64	1.46	13.99	0	2.12	0	0.37	0	0.01	2.13	10.64	6.42	12.72	8.19	0	0.96	0.26
i2_LQ_muscle_c64860/f1p0/2165	1.33	3.31	2.55	1.46	2.53	4.01	4.08	3.2	6.62	0	0	0.81	3.87	2.53	7.31	1.47	4.11	3.57
i2_LQ_muscle_c64912/f1p1/2289	5.84	1.47	0.14	0.08	0.07	4.07	0.03	0.05	0.35	0.17	2.15	9.19	9.97	3.01	1.11	3.07	1.75	4.45
i2_LQ_muscle_c65308/f1p0/2269	9.9	6.76	0	0	9.24	0	0	0	0	0	0	0	0	7.51	0	0	0	0
i2_LQ_muscle_c65310/f1p14/2218	8.29	0	6.34	7.71	13.73	19.44	4.12	0	0.65	22.22	4.75	33.02	22.75	0	6.81	0.63	0	0
i2_LQ_muscle_c65431/f1p12/2798	18.9	33.69	28.74	0	16.34	0.38	52.76	35.25	45.26	39.21	15.52	0.15	53.77	0	0.61	0.21	63.69	0.32
i2_LQ_muscle_c65498/f1p2/2184	0	0	0	0	3.54	0.24	3.1	0	0	2.72	3.65	5.8	3.29	4.86	0.33	0	0	1.9
i2_LQ_muscle_c65501/f1p18/3330	27.47	29.18	20.42	32.04	3.53	0.61	7.45	0.53	1.56	4.03	61.55	6.25	76.91	63.53	32.68	1.88	1.16	6.6
i2_LQ_muscle_c65503/f1p12/2430	1.97	0	0.8	0	0	0	29.15	25.78	9.4	0	0.12	0	0	0	0	0.61	2.25	1.4
i2_LQ_muscle_c65708/f1p21/2571	0.64	0	0.98	0	0	0	0	0	0	0	0	0.55	1.45	0.75	0.57	0	0.19	0.26
i2_LQ_muscle_c65793/f1p33/2358	0	16.42	14.2	14.7	31.89	5.01	7.21	1.6	5.93	0	0.3	0.41	0	0	0	9.52	0	0
i2_LQ_muscle_c65969/f1p5/2531	2.15	0.12	0	0	1.02	0.74	0	0	0	0.67	0	1.61	0	0	0.65	1.13	0.55	1.08
i2_LQ_muscle_c66177/f1p22/2731	6.69	23.04	38.79	11.83	0	11.65	20.14	82.91	34.41	60.46	13.44	0	41.62	46.33	71.12	12.37	0	31.85
i2_LQ_muscle_c66383/f1p6/2394	2.62	0	1.46	1.91	1.55	2.82	0	2.35	1.25	0	0	0	0	0	0	0	0	0
i2_LQ_muscle_c66475/f1p4/2280	3.03	21.81	12.93	1.47	4.85	1.49	35.97	39.4	35.12	1.04	1.12	2.22	21.66	2.56	0.56	34.66	43.99	5.25
i2_LQ_muscle_c66553/f1p217/2283	25.16	11.09	7.74	24.68	25.23	8.22	4.04	0.5	1.53	19.11	20.61	68.55	30.24	18.01	22.31	2.85	1.45	4.38
i2_LQ_muscle_c66704/f1p115/2993	7.56	14.64	14.62	21.89	31.59	5.59	0	0.97	0.35	38.32	32.4	42.09	1.48	37.17	20.85	0.28	1.92	3
i2_LQ_muscle_c66816/f1p2/2288	1.49	0	0.9	0.86	0.99	1.99	0	1.05	0.89	0.1	0	0	0	0.11	0	0	0	0
i2_LQ_muscle_c66908/f1p0/2135	0	0.95	0.29	1.81	0.82	0.29	1.39	1.04	0.07	1.19	2.78	3.85	0.15	0	0	0.28	1.51	0.26
i2_LQ_muscle_c67178/f1p3/2340	2.31	0	0.13	3.94	2.51	2.08	1.79	1.72	0.12	0	0.24	0.46	0.17	0.13	0.03	0.13	0.15	0.21
i2_LQ_muscle_c67296/f1p1/2623	0.2	3.65	0	0	0.31	0.14	0.11	0	0	1.81	4.6	0.08	0.1	0.33	0.06	4.36	3.15	3.24
i2_LQ_muscle_c67418/f1p3/2327	0.1	0.25	0	4.87	3.32	6.54	2.14	6.46	3.89	0	0	2	0.89	1.04	0.5	0	0	6.85
i2_LQ_muscle_c67532/f1p16/3084	0	0	0	0	5.92	0	0	0	0	0	0	0	30.17	0	0	6.37	0	7.22
i2_LQ_muscle_c67545/f1p0/2776	4.87	4.01	4.69	0.08	0.06	0.29	0.56	0.18	3.97	19.2	4.13	3.42	0.12	0.36	1.03	0.55	2.6	3.18
i2_LQ_muscle_c67554/f1p12/2386	0.36	0.65	0.3	1.18	0.25	0.32	0	0.06	0.05	0.97	1.01	0.05	0.6	0.43	1.45	3.11	0.42	2.75
i2_LQ_muscle_c67557/f1p90/3091	3.39	4.2	4.4	1.39	7.46	7.79	0.16	0.33	0	6.73	2.8	4.75	2.07	5.88	3.35	0	0	0.33
i2_LQ_muscle_c6805/f1p2/2811	7.01	9.37	3.23	8.6	1.07	0.61	3.91	0.63	12.65	0.84	0.57	0.55	8.02	17.17	5.91	7.26	16.07	0.86
i2_LQ_muscle_c68158/f1p8/2763	0.03	1.62	0.56	0	0	0	7.12	2.4	1.68	0.87	0	0	0	0	0	0.3	1.08	4.42
i2_LQ_muscle_c68436/f1p5/2966	7.47	13.45	10.76	9.74	8.73	10.23	3.28	1.41	1.71	11.44	12	13.58	11.88	14.92	8.32	1.14	2.59	1.19
i2_LQ_muscle_c68594/f1p1/2527	0	12.75	2.62	0	7.29	6.98	2.65	6.74	6.39	0.07	0	0	9.98	3.42	5.02	3.42	0	4.51
i2_LQ_muscle_c68754/f1p8/2479	7.18	12.82	15.33	0	0	7.31	5.23	4.92	0	8.75	5.54	4.08	0.61	0.16	0.74	2.97	9.91	0
i2_LQ_muscle_c68914/f1p12/2769	0.83	8.27	0.56	17.25	7.66	15.83	4.4	0.62	0.18	0.4	0.31	0.93	8.27	10.16	0.28	10.88	5.38	9.51
i2_LQ_muscle_c69282/f1p35/3022	0	0	0	11.51	0	4.92	0	0	0	0	17.26	12.32	14.62	18.39	0	0	0	0
i2_LQ_muscle_c69335/f1p1/2642	2.11	0.35	0.58	0	0.1	0	0.33	1.74	2.82	0	3.02	0.07	0.63	2.58	2.35	3.29	0.16	1.53
i2_LQ_muscle_c69426/f1p3/2420	0.84	0.02	1.39	1.46	1.6	0.71	0	1.51	0.86	0	0	0	0	0	0	0	0	0
i2_LQ_muscle_c69440/f1p1/2179	1.38	1.05	2.36	2.51	1.87	0.2	0.37	0.48	0.43	0.44	1.99	0.88	2.64	2.82	1.47	0.17	0	0
i2_LQ_muscle_c69488/f1p25/2466	3.59	1.18	12.06	0.57	0.92	20.43	0.35	0.24	11.38	2.17	1.33	1.49	21.4	13.46	17.35	1.44	1.61	15.14
i2_LQ_muscle_c69624/f1p49/2662	0.62	2.73	0.08	0.54	0.63	0.11	0	0	0	1.23	1.93	0.7	0.68	0.77	1.1	0	0.1	0
i2_LQ_muscle_c69767/f1p2/2635	0	0	0	0.65	0.2	0	1.11	0.17	0.49	0.59	0.47	0.79	0	0	0	0.88	0.6	0.18
i2_LQ_muscle_c70118/f1p6/2511	34.64	21.43	0	0	0	0	33.14	26.02	0.14	0	19.46	17.25	24.87	17.84	13.3	22.91	0	17.62
i2_LQ_muscle_c70891/f1p1/2106	0.14	0.75	0.25	0.42	1.44	3.68	0	0	0	0.04	0.2	0.12	1.23	0.6	0.66	0.39	0	0.08
i2_LQ_muscle_c71097/f1p135/2213	52.15	54.54	36.61	41.68	89.46	53.72	5.22	4.33	2.49	78.1	81.66	74.97	32.31	106.99	61.03	2.03	1.4	12.8
i2_LQ_muscle_c7125/f1p7/2587	3.07	3.33	3.42	0	0	0	0	1.8	0.92	0	2.86	4.03	3.15	0	3.41	2.22	0	2.04
i2_LQ_muscle_c71253/f1p3/2561	5.22	1.83	5.69	2.25	0	0	0	0	0	0	0	0	0	0	0	0	0	0
i2_LQ_muscle_c71328/f1p2/2214	0	0	4.8	3.63	0	6.42	0	0	0	0	0	0	0	0	3.87	0	5.34	0
i2_LQ_muscle_c71502/f1p10/2422	3.86	0	0	6.54	0	0	0.53	2.11	0.87	0	0	2.99	0	0	0.4	0	0	0
i2_LQ_muscle_c71540/f1p3/2283	2.94	10.65	0	0	0	9.35	6.17	0.35	4.23	0	0	42.79	25.71	0	14.31	0	0	0
i2_LQ_muscle_c71667/f1p4/2335	1.59	0	2.38	0.55	3.31	2.48	0	2.77	2.01	0	0	0	0	0	0	0	0	0
i2_LQ_muscle_c71943/f1p1/2597	0.38	0.04	0.09	0.1	0.07	0.12	34.27	73.22	39.62	46.19	35.55	50.79	0	29.36	78.46	66.31	0.21	24.7
i2_LQ_muscle_c71965/f1p13/3112	7.44	4.55	2.56	6.81	5.89	6.05	3.84	6.22	1.89	3.87	5.76	4.3	2.01	0	0.42	3.23	2.87	3.63
i2_LQ_muscle_c72105/f1p3/2977	0.19	0	0	0.67	2.83	2.3	0	0	0.69	0	1.5	0.28	0.85	0	2.25	0.68	0	0
i2_LQ_muscle_c72294/f1p5/2126	4.9	0.06	7.96	28.27	0	26	0	17.04	0.48	0.22	0.34	0.12	18.16	5.3	17.2	4.79	0.08	0.11
i2_LQ_muscle_c72540/f1p19/2462	1.21	0.03	1.4	1.45	0.9	2.3	0.02	2.27	0.81	0	0	0	0	0	0.21	0	0	0
i2_LQ_muscle_c72576/f1p3/2882	0	0	1.11	0.47	0.71	0.91	0	0.73	0.57	0	0	0	0	0	0	0	0	0
i2_LQ_muscle_c72625/f1p22/2540	0.46	0	8.58	0.14	0.75	12.57	0.34	1.4	0	17.16	0	3.63	11.41	5.79	4.86	31.23	8.26	21.65
i2_LQ_muscle_c72686/f1p5/2412	7.22	4.89	0.14	0	2.01	4.43	0.64	15.57	0	0	0	0	0	0.19	0	6.45	0.17	5.3
i2_LQ_muscle_c72946/f1p14/2936	1.53	5.03	9.09	0.94	1.09	11.36	1.77	2.06	3.48	10.58	5.32	11.84	9.63	5.14	6.55	27.17	13.46	18.63
i2_LQ_muscle_c73050/f1p12/2311	1.98	5.04	0	5.81	5.33	1.11	0	0	0	4.89	3.45	1.13	1.81	3.49	3.74	0.25	2.53	0
i2_LQ_muscle_c73139/f1p0/2946	0.24	0	0.4	0.46	0.15	0.65	0	0.47	0.14	0	0	0	0	0	0	0	0	0
i2_LQ_muscle_c73182/f1p33/2836	30.05	30.94	32.14	36.93	83.71	38.81	0	1.74	0.86	80.51	63.75	141.04	0.39	56.57	44.95	1.6	4.32	9.65
i2_LQ_muscle_c73207/f1p3/2835	0	0	0	0	0	1.16	0.74	0.53	0.91	1.7	0.27	0.81	0	0	0	0	0	0.27
i2_LQ_muscle_c73326/f1p1/2243	2.29	1.17	1.17	1.52	4.51	4.48	4.55	1.98	0.2	0.11	0.63	0	6.58	4.12	2.9	1.92	3.48	0.07
i2_LQ_muscle_c73503/f1p133/2732	45.14	43.15	32.3	33.71	74.32	34.47	3.08	1.37	2.42	78.39	80.31	89.53	6	105.54	57.16	2.54	2.74	10.25
i2_LQ_muscle_c73561/f1p9/2725	0.8	5.63	2.51	0	0	0	0	0	1.38	7.15	3.43	3.15	0	2.46	3.85	0.47	2.31	2.26
i2_LQ_muscle_c73841/f1p3/2322	53.33	60.7	0	0.06	53.83	3.53	0.38	30.2	1.05	41.92	91.99	0	63.54	0	47.92	0	0	0.04
i2_LQ_muscle_c7385/f1p10/2434	0	4.78	0.99	6.14	4.17	4.74	0	2.61	0	0	1.89	2.05	0	4.64	3.32	0	0	0
i2_LQ_muscle_c73987/f1p3/2235	1.86	0.06	1.13	1.66	0.73	1.04	0.09	1.21	0.98	0.07	0.02	0.09	0.02	0	0	0.02	0	0.05
i2_LQ_muscle_c74054/f1p2/2225	0	0.03	0.07	1.64	4.84	5.05	4.94	10.69	0	0	0	0	7.04	0	8.19	12.31	0	5.61
i2_LQ_muscle_c74598/f1p3/2280	3.65	2.2	1.84	3.42	3.65	4.61	0	0.08	0	4.54	4.79	6.08	3.11	2.96	4.34	0.37	0	0.17
i2_LQ_muscle_c74763/f1p2/2580	1.78	1.29	1.17	0	0.48	2.07	1.05	0.51	0.48	1.88	3.42	4.53	0	0	0	0	0	1.42
i2_LQ_muscle_c76291/f1p530/2673	2.82	8.6	1.36	0	0	0	0	0.12	0	3.47	3.53	7.18	1.51	0.3	0	0	0.45	0
i2_LQ_muscle_c77240/f1p365/2097	3.49	3.89	4.01	0	0	0	0	0	0	0.66	2	5	1.42	0	1.65	0	0	0
i2_LQ_muscle_c77753/f1p3/2095	0	0	0.05	0	0	0.06	1.22	1.7	1.25	0	0	0	0	0	0.39	1.41	0	0.8
i2_LQ_muscle_c77978/f1p10/2102	280.8	11.63	278.15	152.29	21.91	507.98	8.97	149.34	0	0	0	1.12	31.31	0	166.82	52.98	83.52	0
i2_LQ_muscle_c78263/f1p1/2096	0.36	0.49	0	0	0.45	0	0	0.2	0	0.41	0	0	0.51	0.43	1.27	0	0	0
i2_LQ_muscle_c78342/f1p2/2129	1.78	1.39	0	5.28	0	0	0	0.4	0	2.63	2	1.64	0.2	0	0	0	2.65	1.56
i2_LQ_muscle_c78358/f1p63/2080	1.65	0.2	965.52	0.23	0	0	0.77	0.42	1467.66	1.02	1531.26	1494.26	0.68	0.92	0.17	0.33	0.85	1687.78
i2_LQ_muscle_c78427/f1p4/2043	0.97	4.62	2.04	0.06	0	1.33	0.76	0.55	0.99	3	3.1	2.34	1.1	0.38	3.04	0	0	0
i2_LQ_muscle_c78443/f1p7/2054	16.83	0	4.34	10.51	8.64	3.59	0	0.67	1.14	8.42	7.17	26.75	9.42	4.32	6.4	0.96	0	3.14
i2_LQ_muscle_c78972/f1p99/2175	273.02	82.51	234.99	50.12	57.29	52.8	13.95	7.91	0.75	93.19	55.92	126.4	41.77	69.35	88.74	0.73	34.67	0.07
i2_LQ_muscle_c80389/f1p0/2382	59.58	125.21	91.18	0.94	145.83	78.08	243.47	193.11	193.31	56.7	106.4	108.72	85.42	71.1	129.3	69.27	3.89	1.36
i2_LQ_muscle_c80677/f1p8/3155	4.93	1.72	4.04	3.69	1.41	9.01	15.37	9.07	12.17	1.63	2.89	1.33	0	0.19	0	27.72	8.26	28.62
i2_LQ_muscle_c80880/f1p5/2172	2.53	0	1.7	3.32	4.24	3.73	0	2.56	2.05	0	0.24	0	0	0	0	0	0	0
i2_LQ_muscle_c80965/f1p10/2602	11.79	0	13.53	0	0	4.65	0	0.45	0.08	14.52	16.41	4.31	9.66	37.67	20.99	0.25	0.84	1.46
i2_LQ_muscle_c81011/f1p9/2448	0.36	0	0.23	0.63	0.56	0.36	0	0.88	0	0	0	0	0	0	0	0	0	0
i2_LQ_muscle_c81022/f1p2/2467	0.59	0	0.4	0.12	0	0.08	0	1.98	0.53	2.71	1.21	0	2.65	4.16	3.3	1.39	0	5.69
i2_LQ_muscle_c8143/f1p28/2850	9.36	20.32	0.96	1.68	0.87	23.51	0	18.32	6.89	56.84	0.83	2.16	26.15	32.61	17.64	2.55	0.64	8.12
i2_LQ_muscle_c81438/f1p6/2343	1053.62	0	964.95	829	702.91	0	0	941.82	0	0.09	0	0.22	0	0	501.5	0.04	1.18	1318.91
i2_LQ_muscle_c81483/f1p3/2726	0	0	0	0.05	0	0.14	5.31	3.22	6.41	0	0	1.24	0	1.41	0	0.44	0	0.4
i2_LQ_muscle_c81639/f1p5/2944	5.1	5.14	9.52	1.45	2.29	2.03	1.69	0.54	0.08	6.98	4.98	0.68	3.89	7.11	7.47	0.61	0.21	0.8
i2_LQ_muscle_c81802/f1p5/2882	1.2	0.05	1.16	0.84	0.09	0.07	0.72	13.9	0.83	1.25	0.12	1.13	6.24	8.08	6.18	0	0.46	0.05
i2_LQ_muscle_c81807/f1p2/2349	0	0	0	14.28	0	11.26	0	0	0	0	0	0	0	0	0	0	7.99	4.97
i2_LQ_muscle_c81895/f1p2/2972	0	0	1.75	0.39	0.37	1.43	2	0.49	0	0.49	1.83	0.61	1.13	2.96	0.97	0.07	0	0
i2_LQ_muscle_c82094/f1p3/2092	3.37	1.25	0	1.84	2.57	2.37	0.07	0	0.13	6.1	1.28	0	1.98	1.7	0	3.58	0	0
i2_LQ_muscle_c82198/f1p1/2138	2.6	4.55	2.93	0.09	0	0.3	0.22	1.99	0.35	3.54	2.63	0	1.08	5.27	4.9	5.57	0.28	1.73
i2_LQ_muscle_c82257/f1p6/2564	26.51	34.58	35.37	0.11	68.83	13.09	133.32	139.78	82.79	10.05	34.3	63.52	37.09	24.31	61.76	33.79	0	0.21
i2_LQ_muscle_c82295/f1p10/2446	2.35	2.23	2.53	0	0	0	0.64	0.63	2.6	3.03	0	0	3.18	2.5	0	2.94	1.82	2.64
i2_LQ_muscle_c82313/f1p2/2383	12.34	1.07	11.25	11.25	0	15.07	0.06	0.2	0.22	16.57	5.5	17.29	10.46	4.29	4.09	3.71	8.49	13.4
i2_LQ_muscle_c82330/f1p77/3122	4.05	3.09	2.46	3.73	5.59	2.14	0	0	0	3.75	4.36	6.19	0.74	4.62	4.97	0.23	0.83	1.41
i2_LQ_muscle_c82580/f1p3/2493	3.69	0.09	1.08	0.04	0.07	0	1.33	3.23	2.54	0	1.65	2.4	1.47	0.96	3.39	0	2.42	2.17
i2_LQ_muscle_c82637/f1p19/2492	5.79	0	4.26	4.68	6.74	8.22	0	5.09	3.57	0	0	0	0	0	0	0	0	0
i2_LQ_muscle_c82714/f1p2/2568	0	0	0	0	0	0	0	0	0	0	108.3	206.64	0	0.14	0	0	0	0
i2_LQ_muscle_c82733/f1p1/2765	0.56	0.64	0.91	0	0	0	1.08	0	0.77	1.37	0.78	0.61	0.72	1.88	0.24	0.07	0	0.91
i2_LQ_muscle_c83134/f1p0/2875	1.27	0.48	0.56	0	0	0	1.7	0.14	0.22	0	0.46	0	0.55	0	1.87	0.79	0.55	0.41
i2_LQ_muscle_c8354/f1p0/2431	66.84	90.45	51.06	47.61	44.36	67.67	8.63	10.05	5.76	85.68	98.41	70.13	75.2	65.94	52.92	10.84	8.5	4.16
i2_LQ_muscle_c84096/f1p22/2084	130.59	45.94	25.01	169.41	107.42	0.01	0.01	0.07	0.07	89.25	173.5	115.17	128.87	203.21	219.53	21.49	0.07	0
i2_LQ_muscle_c8415/f1p213/3004	3.41	6.1	2.47	0	0	0	0	0	0	3.38	2.5	6.62	0.86	0	1.1	0	0.43	0
i2_LQ_muscle_c84806/f1p18/2037	96.67	88.3	100.53	51.84	108.77	42.11	22.65	6.88	5.25	111.34	68.51	136.29	149.91	105.34	111.98	6.62	10.72	33.82
i2_LQ_muscle_c85921/f1p5/2036	0	0	15.82	0	0	0	0	0	0	0	0	0	0	0	8.09	0	3.51	5.17
i2_LQ_muscle_c86253/f1p3/2654	0	0	0	0.48	0.59	1.39	0	0	0	0.25	0.5	0	0	0.47	0.2	0	1.1	0.17
i2_LQ_muscle_c86522/f1p38/2952	19.52	19.76	17.4	21.78	1.74	0.73	2.92	0	1.84	0	39.56	3.57	33.13	45.98	22.45	0.82	0	5.99
i2_LQ_muscle_c86620/f35p8/2762	6.54	10.41	6.71	77.28	127.13	127.35	1.54	64.78	65.4	65	9	74.04	78.67	90.83	63.69	136.22	120.05	7.12
i2_LQ_muscle_c8671/f1p127/3576	5.78	3.62	5.27	12.45	26.93	9.8	0.77	1.18	0.47	28	9.35	39.8	7.95	7.37	16.65	0	1.29	1.66
i2_LQ_muscle_c86940/f1p4/2614	34.15	0	0.36	0	0	0	0	0	0	0.05	0.09	0.04	31.47	54.53	2.56	13.58	13.27	0
i2_LQ_muscle_c87012/f1p23/2481	31.95	34.31	41.37	40.07	97.09	45.33	0	1.82	1.57	101.56	80.02	197.8	0.16	81.84	51.68	1.61	4.28	9.39
i2_LQ_muscle_c87705/f1p8/2136	0.31	18.22	4.08	19.18	0.41	26.79	0.01	73	67.08	24.28	30.44	25.45	4.59	1.7	0.85	1.27	40.31	48.6
i2_LQ_muscle_c87963/f1p97/2915	25.73	27.44	24.35	32.03	0	4.39	5.11	1.35	1.14	0	56.1	12.36	39.73	58.19	37.38	2.09	0	6.12
i2_LQ_muscle_c88121/f1p0/2977	6.91	0	11.1	6.16	0.38	7.71	10.28	5.21	0.21	0	4.81	4.58	0	10.94	6.19	0	0	0
i2_LQ_muscle_c88206/f1p146/3058	8.68	0.06	4.31	8.42	34.54	13.04	0	0.45	0	29.51	0.01	66.74	0	0	13.95	0	1.68	0.29
i2_LQ_muscle_c88219/f1p1/2241	0.06	0.27	0.32	0	0	0	0.58	0.84	0.41	0	0.77	0	0	0.56	1.14	0.22	0.27	0.93
i2_LQ_muscle_c8825/f1p4/2619	0	1.56	0	6.33	6.71	2.94	0	0	0.25	0	0	0	0	0	0	0	6.01	0
i2_LQ_muscle_c88526/f1p0/2652	5.01	3.18	7.34	8.61	6.3	7.2	0.75	1.62	1.2	7.19	7.28	6.68	9.27	9.42	9.24	0.68	0.97	1.68
i2_LQ_muscle_c88676/f1p5/2417	2.01	28.04	19.3	2.54	0	0	0	0	5.33	0.67	0.83	1.13	18.66	11.12	16.1	3.62	0.03	0
i2_LQ_muscle_c88747/f1p15/2924	0	0	10.94	4.63	5.13	2.6	0	0	0	0.65	0.87	2.35	1.63	2.78	0	0	0	0
i2_LQ_muscle_c88803/f1p7/2516	0	21.61	40.11	33.54	25.14	28.18	0	0.1	0	2.31	31.63	0	33.53	0	31.18	21.04	9.43	25.76
i2_LQ_muscle_c88884/f1p23/2204	0	0.74	7.98	17.75	22.27	11.89	1.56	0	0.17	20.01	0.86	4.95	30.31	17.01	51.88	1.98	1.35	1
i2_LQ_muscle_c9001/f1p32/2817	22.03	0	26.66	0	19.31	16.43	9.26	0	0	0	17.72	24.51	18.61	32.88	0	0	0	0
i2_LQ_muscle_c90318/f1p0/2010	203.97	32.84	194.63	0.08	26.37	37.75	43.65	0.29	0.15	0	6.8	0.11	0.14	26.4	0.38	0	0.04	0
i2_LQ_muscle_c90320/f1p3/2084	0	0	0	0.71	0.86	1.77	0.68	0.63	0	2.3	0	0	0	0	0	0	0	0
i2_LQ_muscle_c90599/f1p3/1862	0.1	31.65	0	6.96	33.53	27.45	1.08	5.99	22.39	19.28	0	0	9.27	24.6	42.81	0	2.65	0
i2_LQ_muscle_c90687/f1p2/2049	8.65	10.65	0	1.76	3.3	1.35	8.1	2.5	0.78	0	0.58	0.13	2.48	1.68	2.79	0.06	0	0
i2_LQ_muscle_c90760/f1p1/2019	0	10.43	0	6.35	3.68	0	0	0	0.02	1.24	0.32	4.32	3.76	0	6.98	18.3	8.48	2.23
i2_LQ_muscle_c9203/f1p2/2717	0	1.77	0.35	0	0	0	0	3	2.63	0	0	0.12	1.23	0	0	0	0	0.47
i2_LQ_muscle_c9275/f1p0/2571	40.44	136.5	29.34	0.31	137.83	20.6	312.37	146.65	156.97	17.68	102.62	77.54	55.97	42.03	99.16	27.4	0.56	0.16
i2_LQ_muscle_c9314/f1p532/2683	31.88	13.92	16.82	21.13	26.55	15.3	4.02	1.46	2.93	29.57	35.84	67.74	37.78	33.2	30.06	2.67	1.85	4.64
i2_LQ_muscle_c9443/f1p20/2950	1.08	0.11	1.63	3.78	4.99	0.3	6.04	1.3	3.36	0.06	0	5.14	0.58	0.25	0	0	0	0
i2_LQ_muscle_c9494/f1p0/2902	3.58	0.07	3.05	2.31	1.71	2.82	0.1	3.28	2.12	0.05	0	0.04	0.02	0.08	0.09	0.05	0	0.03
i2_LQ_muscle_c9779/f1p18/2742	0	1.94	0.05	0	3.31	3.38	0	0	0	0	1.63	0.19	0.24	0	0	0	0.28	0
i2_LQ_muscle_c9841/f1p739/2735	59.54	63.48	70.99	55.18	74.62	58.09	10.48	8.35	4.54	95.78	118.42	100.19	92.08	137.06	105.17	4.19	3.62	18.23
i3_HQ_muscle_c10482/f2p0/3620	1.13	0.09	0.71	0.43	1.66	3.7	2.11	2.17	0.1	0	0	0	1.25	0.13	1.05	1.78	0	0.12
i3_HQ_muscle_c10729/f2p0/3873	0.98	0	0.99	0	0	0	0.02	0.16	0.27	0.19	1.15	0	0.31	0.29	0.88	0.35	0.29	0.35
i3_HQ_muscle_c1201/f3p0/3339	3.84	11.02	4.65	2.73	8.65	2.4	1.32	0.45	0.04	7.26	2.91	12.22	7.94	10.35	15.29	0.24	0.92	0.11
i3_HQ_muscle_c1218/f3p0/3343	0	0	0	0	1.66	2.17	0	0	0	0	0	0	0	0	0	0	0	0
i3_HQ_muscle_c12602/f2p0/3667	0	10.55	13.18	15.64	11.35	25.25	18.59	9.89	12.02	0	7.94	8.35	13.85	0	0	5.05	0	0
i3_HQ_muscle_c14143/f2p16/3379	5.59	0	5.29	5.22	6.28	7.68	0	6.43	5.82	0	0	0	0	0	0	0	0	0
i3_HQ_muscle_c14885/f4p0/3231	0.1	0	0.05	3.08	1.61	1.81	2.91	0.73	0.89	0	0	2.05	1.97	0	0.23	0	0	0
i3_HQ_muscle_c15261/f2p0/3258	2.66	2.81	5.15	18.01	38.87	38.47	5.61	14.72	5.61	8.7	7.77	10.74	11.96	25.38	19.83	0.27	0.18	13.33
i3_HQ_muscle_c1617/f3p3/3298	3.14	3.09	3.2	4.56	3.51	3.43	1.7	0	0.34	0	3.66	0.54	0.36	0.18	0.82	1.49	0.07	1.24
i3_HQ_muscle_c1654/f2p1/3676	0	0	0	0.11	0.15	0	0.59	0.02	0.17	0.55	0.33	0.31	0.16	0.26	0.13	0.27	0	0
i3_HQ_muscle_c17213/f3p0/3406	13.55	0.45	0.53	186.06	203.6	0.46	34.31	1.92	14.27	148.19	141.76	133.44	12.01	0.53	1.04	179.82	314.21	1.36
i3_HQ_muscle_c17286/f7p3/3187	2.29	6.41	6.98	6.07	54.04	32.6	1.11	0.27	0.96	67.61	50.04	7.22	50.58	47.87	53.35	10.48	1.44	5.88
i3_HQ_muscle_c17362/f4p0/3113	15.71	5.56	11.7	0.44	0.9	0.26	1.39	0.6	17.93	5.41	0.38	0.24	9.49	12.79	0.55	0.33	7.69	1.21
i3_HQ_muscle_c18155/f2p0/3204	0.41	0.58	1.75	0.1	0	0.47	5.51	3.09	1.68	1.24	0	0.76	2.67	2.73	2.12	0.86	4.02	4.36
i3_HQ_muscle_c18157/f9p0/3307	2.24	86.61	0.42	4.92	0	69.73	0	0	0	0.04	63.14	51.98	5.5	40.54	62.28	91.33	61.42	2.8
i3_HQ_muscle_c18160/f2p2/3839	0.61	0.41	0.28	0.17	0.66	0.78	0.88	0.06	0.13	0	0.1	0	0.02	0	0	1.36	0	0
i3_HQ_muscle_c18168/f2p0/3268	0	12.56	0	3.14	0	18.95	0	4.6	0	25.68	29.7	0	3.4	0.02	22.54	25.21	21.44	15.53
i3_HQ_muscle_c18238/f2p0/3327	0.91	0.63	0.78	0.45	0.3	0.63	6.43	3.26	3.86	0.37	0.22	0.34	0.56	1.21	0.48	2.25	1.15	1.81
i3_HQ_muscle_c1826/f2p0/3787	5.74	5.48	4.28	4.3	4.63	5.74	0.39	0.78	0.6	8.44	8.74	9.27	5.9	7.67	7.76	0.66	0.29	1.53
i3_HQ_muscle_c18299/f4p0/4051	1.02	0.51	0.91	0.54	2.01	1.47	0.16	0	0	1.34	0.93	1.56	1.67	2.46	0.96	1.58	1.67	0.67
i3_HQ_muscle_c18343/f2p0/3760	1.66	0	2.09	1.58	1.45	1.47	0	1.96	0.86	0	0	0	0	0	0	0	0	0
i3_HQ_muscle_c26090/f2p3/3348	0	0	0	2.08	0	3.65	4.43	1.09	1.13	3.15	2.7	3.67	2.38	2.57	4.68	1.76	1.02	4.33
i3_HQ_muscle_c29011/f2p0/4098	2.75	2.42	3.9	3.53	6.4	2.79	0.2	0.19	0.24	6.61	6.64	7.17	2.96	6.66	4.88	0.06	0.36	0.65
i3_HQ_muscle_c2906/f11p0/3999	20.64	12.4	15.23	19.43	28.08	13.28	6.78	3.89	2.61	20.67	27.19	26.36	26.06	31.32	28.46	2.43	3.25	5.97
i3_HQ_muscle_c29116/f3p0/3164	0	34.38	0	0	3.67	18.52	0	0	0	19.56	39.18	0	0	0	19.35	25.74	11.95	13.23
i3_HQ_muscle_c3129/f5p0/3383	4.41	0.98	3.47	4.68	1.23	3.72	1.36	1.08	0.52	5.04	4.83	6.04	6.5	4.84	5.87	0.27	0	1.38
i3_HQ_muscle_c3344/f3p1/3993	5.06	2.37	0.24	2.37	0.07	1.14	5.07	0.83	2.95	4.86	1.12	0.15	0.08	0.18	0.48	7.57	1.43	6.63
i3_HQ_muscle_c33863/f2p4/3177	37.72	33.48	23.27	0.38	0	35.39	0.05	0.06	16.94	0	16.13	0	16.24	19.68	0	0	7.63	0
i3_HQ_muscle_c33923/f2p11/3300	4.66	6.32	1.58	13.21	0.92	7.51	1.77	9.44	5.73	1.13	1	7.42	11.85	15.69	13.46	1.41	0.48	0.83
i3_HQ_muscle_c33997/f2p9/3473	6.53	6.55	7.31	0	0	0	6.02	5.32	3.58	7.33	8.26	0.13	7.29	1.28	0.27	4.31	5.31	9.56
i3_HQ_muscle_c36659/f3p8/3994	1.67	7.51	2.9	1.99	1.68	1.5	0	2.81	0.19	4.83	4.24	6.83	3.15	2.03	2.62	0	0.77	0
i3_HQ_muscle_c3769/f3p2/3682	0.65	1.46	0.89	0	0	0	1.31	0.32	1.04	0.2	0	0.16	0.99	0.66	0.72	0	0.43	0
i3_HQ_muscle_c43560/f2p0/3920	0.02	1.28	0.39	0	0	0	0.25	0.03	0.48	0.75	0.01	0.32	0.37	0.61	0.96	0.37	1.09	0
i3_HQ_muscle_c4472/f2p3/3664	4.84	4.73	0.09	3.5	0.5	4.4	4.08	0.06	4.28	0	0	0	3.56	4.64	1.53	3.72	3.27	0
i3_HQ_muscle_c4480/f2p3/3761	5.13	4.19	7.47	2.55	2.1	1.94	8.64	6.69	10.55	1.8	5.98	3.02	0.96	1.78	0.28	8.34	5.22	5.73
i3_HQ_muscle_c45048/f3p0/3836	4.5	12.54	11.07	9.66	18.06	12.03	0.31	0.48	0.78	20.51	33.77	19.91	2.5	31.53	11.89	0	0.86	0.76
i3_HQ_muscle_c46535/f2p0/3078	1.18	0	2.13	1.53	0.75	1.47	0	2.75	1.17	0.07	0	0	0	0	0	0	0	0
i3_HQ_muscle_c476/f8p0/3441	8.4	0	4.26	6.96	13.43	12.89	4.86	7.63	0.27	0	0	0	13.19	0	10.89	3.23	0	0
i3_HQ_muscle_c4829/f3p0/3135	20.19	12.55	10.92	12.34	5.04	7.87	1.56	3.97	0.79	6.87	13.99	15.85	15.54	13.84	8.66	1.41	1.1	1.66
i3_HQ_muscle_c48394/f15p0/3426	2.95	39.8	7.6	32.5	26.9	40.24	24.78	3.13	28.84	36.83	4.15	0	3.67	13.34	0.27	50.36	4.16	30.76
i3_HQ_muscle_c48649/f2p3/3252	10.45	6.29	6.27	6.46	8.96	4.34	1.49	0.59	0.42	7.26	18.05	12.94	6.98	13.42	7.46	0.69	0.96	2.35
i3_HQ_muscle_c48709/f31p0/3277	4.61	16.77	26.15	0.15	0.37	2.31	32.3	8.31	10.89	4.05	12.95	1.8	1.6	12.15	0	0.6	14.16	0.44
i3_HQ_muscle_c52049/f3p0/3689	5.21	16.84	5.41	3.31	4.11	2.84	1.98	3.48	0.89	7.58	6.72	11.45	5.18	4.99	6.28	0	1.74	0.18
i3_HQ_muscle_c53598/f12p0/3585	2.83	4.96	3.48	2.58	2.61	2.89	0.4	0	0	3.58	4.71	1.87	1.79	3.4	4.15	0	0	2.38
i3_HQ_muscle_c53770/f20p0/3819	211.97	183.74	204.16	13.7	205.44	16.13	2.28	1.61	1.1	250.54	44.92	244.61	259.38	255.04	265.77	1.76	2.58	69.54
i3_HQ_muscle_c53793/f3p0/3260	3.92	2.27	2.42	0.39	1.51	1.13	16.67	5.8	14.78	4.55	2.97	7.68	3.95	2.1	1.45	5.65	6.96	2.72
i3_HQ_muscle_c53916/f3p0/3104	53.21	118.47	78.35	0.19	107.66	62.23	127.24	179.69	203.88	63.31	89.99	81.75	39.14	79.46	138.86	50.55	0.37	0.2
i3_HQ_muscle_c54147/f4p0/3087	0.99	0.55	0.1	0	0.12	0	0.18	0	2.17	0	0.47	2.95	3.5	7.26	4.46	0.71	0.95	0
i3_HQ_muscle_c554/f17p0/3596	7.81	4.04	3.29	7.73	5.93	3.89	1.31	2.06	1.44	3.59	4.7	2.94	5.87	9.53	10.89	0.57	0.55	0.35
i3_HQ_muscle_c5630/f3p0/3836	0.02	0.11	0.15	0.56	0.48	0.33	0	0	0	0	0.07	0.29	0.02	0.09	0.42	0	0.11	0.36
i3_HQ_muscle_c5793/f2p0/3944	5.46	1.85	1.93	1.21	3.88	1.74	0.65	0.63	0.33	3.03	4.21	6.16	3.13	4.01	3.42	0.4	0.04	0.11
i3_HQ_muscle_c5868/f2p1/3144	5.41	4.85	0.43	0.08	0.29	0.14	4.77	3.76	2.25	0	0.32	7.38	4.69	0.14	0.34	4.22	2.81	2.72
i3_HQ_muscle_c617/f11p1/3385	4.55	3.02	4.41	6.45	3.75	5.32	1.05	0.97	0.37	5.3	7	7.65	8.1	7.14	8.2	0.72	0.72	0.84
i3_HQ_muscle_c6405/f2p0/3242	0	0	0.02	1.06	0.72	0.2	0	0	0.88	0	0.53	0	0	0.1	0	0.74	0.1	0.77
i3_HQ_muscle_c6546/f2p0/3258	3.57	0.13	2.62	2.38	2.82	3.86	0	1.86	1.93	0.05	0	0.12	0	0.17	0.08	0.05	0.02	0.15
i3_HQ_muscle_c677/f9p1/3539	8.22	0.11	7.95	6.72	3.81	12.61	0	11.89	4.3	0.11	0.13	0	0.02	0.11	0.33	0.04	0	0.15
i3_HQ_muscle_c7943/f2p0/3296	24	15.71	20.15	0.8	8	0.38	28.23	25.78	13.94	7.76	17.12	14.43	1.16	25.31	19.96	8.3	5.39	14.69
i3_HQ_muscle_c939/f9p0/3402	2.02	2.28	1.65	1.66	1.79	1.34	0.89	0.28	0.2	2.63	1.58	3.8	2.19	4.27	2.65	0	0.3	0
i3_LQ_muscle_c10016/f1p0/3855	0.9	0	0.19	0.12	0	0.44	0	0.26	0.37	0	0	0	0	0	0	0.8	0.57	0.08
i3_LQ_muscle_c10471/f1p1/3947	1.68	0.74	1.92	2.1	0.79	0.62	0.44	0.16	0.06	1.63	2.39	1.7	4.27	2.26	2.64	0.13	0.02	0.45
i3_LQ_muscle_c10513/f1p4/3668	0.66	0	0.61	0.52	0.3	0.98	0	1.02	0.26	0	0	0	0	0	0	0	0	0
i3_LQ_muscle_c10572/f1p8/3820	1.08	1.85	2.27	1.17	3.13	3.74	0.7	0.61	0.22	2.23	2.25	1.14	1.61	4.23	3.38	0	0.46	0.19
i3_LQ_muscle_c10598/f1p0/3549	1.44	2.04	2.24	1.54	1.89	1.4	0.07	0.17	0.06	2.32	2.84	1.72	0.45	3.09	2.1	0	0.13	0.42
i3_LQ_muscle_c10767/f1p0/3626	0.06	0.21	0.21	4.6	3.16	3.4	0.58	0.29	0	9.85	0.37	2	0.09	0.1	9.03	0.33	2.54	0.31
i3_LQ_muscle_c10844/f1p0/3156	0	0.13	0.12	0.26	110.02	0	13.6	0	99.42	60.19	2.81	75.28	0.08	26.68	0.03	0	0.73	39.67
i3_LQ_muscle_c10856/f1p12/3402	4.1	16.53	9.77	3.94	5.58	1.6	6.03	0.31	0.18	0	0.85	0.31	2.8	5.25	3.28	2.65	5.01	9.71
i3_LQ_muscle_c11219/f1p1/3319	1.35	2.53	1.38	1.84	0.77	0.33	4.27	8.89	7.29	1.51	1.34	0.77	0.52	0.7	0.19	2.47	2.96	5.17
i3_LQ_muscle_c11553/f1p3/3114	1.52	0.79	0.55	1.29	2.57	4.14	0.29	0	0.19	0.95	1.18	0.34	0.41	1.42	1.11	1.12	0.21	0.77
i3_LQ_muscle_c11623/f1p6/3422	0.08	0.02	0.19	0.35	0.36	0.04	1.14	3.31	0.56	0.28	0.12	0.03	0.06	0.18	0.13	3.21	1.29	4.87
i3_LQ_muscle_c11661/f1p1/3682	5.2	10.08	5.91	4.36	4.31	6.64	3.01	4.43	2.64	2.97	0.26	0.41	8.27	6.59	8.82	9.27	0.82	7.91
i3_LQ_muscle_c1189/f2p0/3639	1.13	1.12	1.12	1.4	2.48	0.89	0.11	0.18	0.11	2.07	0.15	0.56	1.15	2.28	1.07	0.1	0	0.14
i3_LQ_muscle_c11976/f1p0/3282	2.25	0	3.05	0.79	1.88	5.18	0	2.81	1.5	0	0	0	0	0	0	0	0	0
i3_LQ_muscle_c11995/f1p0/3774	2.94	0.6	0.1	2.06	1.37	0.78	0	0.14	0	1.82	4.76	2.45	0.12	0.36	2.99	0.69	0.15	2.73
i3_LQ_muscle_c12035/f1p0/3611	26.87	27.07	18.11	26.37	58.85	41.55	2.44	0	0.97	58.33	40.72	56.97	18.19	51.89	42.28	2.35	1.56	4.81
i3_LQ_muscle_c12105/f1p5/3522	36.92	56.39	13.74	50.04	6.85	20.08	4.67	26.25	5.03	133.91	72.56	51.82	29.93	54.78	69.39	11.21	1.59	0.73
i3_LQ_muscle_c12117/f1p0/3581	1.02	0	0	0	0	0	0	1.07	0.34	0.05	4.61	0	1.48	1.16	0.28	0.58	0.69	0.92
i3_LQ_muscle_c12264/f1p0/3672	0.57	0	0.59	0.46	0.38	1.15	0	1.13	0.47	0	0	0	0	0	0	0	0	0
i3_LQ_muscle_c12426/f1p0/3543	0.02	3.32	0.95	0.09	0.08	1.28	2.47	1.64	1.21	1.26	0.09	1.53	0.2	0.1	0.06	3.02	2.64	2.68
i3_LQ_muscle_c12447/f1p8/3347	2.38	0.82	1.25	0.67	1.24	0.65	0	0	0.02	0.48	1	0.36	0.52	0.97	0.87	0	0.03	0.05
i3_LQ_muscle_c12659/f1p0/3997	1.49	2.26	0	0.36	0.74	1.62	0.33	0	0	0.21	0.4	1.61	1.95	2.81	1.15	0.3	0.15	0
i3_LQ_muscle_c12814/f1p0/3909	4.99	3.99	1.99	3.99	3.05	2.22	0.28	0.13	0.04	3.68	3.97	2.63	1.45	5.74	1.26	0.11	0.28	0.27
i3_LQ_muscle_c12819/f1p7/3227	1.41	10.71	21.09	7.52	5.27	7.73	22.06	7.46	1.29	12.72	8.36	0.54	0.99	0.47	1.18	8.05	4.35	6.43
i3_LQ_muscle_c12867/f1p2/3376	1.76	0.05	2.11	3.72	2.69	2.41	0	1.44	0.81	0	0.03	0	0	0	0	0	0	0
i3_LQ_muscle_c13009/f1p19/3920	0	0	0	4.81	2.54	0.15	0	0	0	2.82	0	0	0	2.08	0.98	0	1.53	0
i3_LQ_muscle_c13090/f1p2/3379	7.18	4.13	5.27	6.7	7.2	10.03	1.2	1.89	1.48	16.99	12.72	10.51	10.73	13.94	11.38	1.4	0.5	1.46
i3_LQ_muscle_c13371/f1p1/3664	6.16	3.06	4.35	5.57	4.82	1.39	0.31	0	0	9.59	7.12	11.22	1.86	5.65	6.27	0.49	0.61	0.87
i3_LQ_muscle_c13693/f1p0/3346	2.03	14.75	0.08	6.06	12.4	8.17	5.01	0	18.02	0.08	3.12	0.71	2.31	1.86	0	0.05	3.1	5.48
i3_LQ_muscle_c13696/f1p2/3388	34.97	30.1	21.6	17.09	24.05	23.37	1.04	3.15	2.32	43.03	59.56	78.5	54.13	18.39	53.38	2.62	1.96	5.15
i3_LQ_muscle_c13915/f1p0/3725	3.55	1.75	1.17	0.03	0	0	0	1.24	4.08	0.14	0	2.97	1.28	0	2.59	0	0	0
i3_LQ_muscle_c13938/f1p4/3380	8.62	0.24	5.97	13.85	5.82	0	5.61	0.07	4.65	0	0	3.91	4.63	3.45	4.34	0.77	0	0
i3_LQ_muscle_c14492/f1p0/4028	5.54	0	3.97	1.16	3.67	5.18	0	5.2	6.43	0	0	0.25	0	0.34	0	0	0	0.22
i3_LQ_muscle_c14497/f1p7/3465	0.44	1.21	3.11	1.13	1.4	2.89	1.77	0.21	0.14	1.07	0.48	1.38	0.03	0.18	0.09	4.36	2.26	1.49
i3_LQ_muscle_c14528/f1p2/3129	0.44	0.27	0.12	0.61	0.4	0.28	0	0	0	0.11	0.84	0.62	0.34	0.49	0.68	0	0	0.05
i3_LQ_muscle_c14746/f1p0/3311	1.35	1.22	0.64	0	0	0	7.53	0	0	2.3	0.19	0.72	1.5	0.92	1.95	0	0.02	0
i3_LQ_muscle_c14914/f1p0/3194	2.34	1.72	0.03	2.76	3.59	3.78	0.39	0.42	0.07	2.26	1.7	2.21	2.83	0.07	0.82	0.02	0.44	0.98
i3_LQ_muscle_c15065/f1p8/3239	1.94	0.55	0.46	1.57	0.56	2.54	0.39	0.28	0	2.25	2.73	0.62	2.34	6.16	2.81	0	0.48	0
i3_LQ_muscle_c15116/f1p0/3907	0.04	1.99	1.95	0.35	0	1.12	0	0	0.08	1.82	0	0	0.08	0	0.47	1.95	1.25	2.42
i3_LQ_muscle_c15208/f1p13/3201	1.96	2.84	0.2	0.11	0.17	0.52	5.61	8.58	5.84	0.08	1.23	0.31	2.32	4.14	2.11	0.56	4.12	4.72
i3_LQ_muscle_c15464/f1p1/3712	0.03	0	2.1	0.14	0.24	0.02	0	0.53	0.08	0.03	3.98	0.02	3.58	1.85	4.76	0.02	0	0.74
i3_LQ_muscle_c15650/f1p2/3063	1.8	0	1.66	1.79	0.94	1.29	0	2.32	0.57	0	0	0	0	0	0	0	0.02	0
i3_LQ_muscle_c15803/f1p0/3097	2.25	0	1.4	0.9	1.62	2.2	0	3.38	4.65	0	0	0.04	0	0.03	0	0	0.06	0
i3_LQ_muscle_c15872/f1p0/3048	3.81	1.72	0.83	1.33	3.57	3.89	0.43	0	0	0.17	0	0.87	0.21	3	0.12	1.43	4.19	0.32
i3_LQ_muscle_c16039/f1p0/3047	25.8	12.55	27.57	2.1	3.26	0.24	5.57	7.65	0	3.21	4.46	20.09	2.89	29.51	23.98	3.48	14.07	2.87
i3_LQ_muscle_c16137/f1p0/3031	3.25	1.72	4.39	1.64	3.52	5.14	27.67	28.55	27.46	32.54	10.06	15.98	2.46	12.93	3.35	4.51	20.33	5.93
i3_LQ_muscle_c16361/f1p0/3088	24.81	25.9	27.15	0.29	0	0.1	0	7.75	0.09	8.05	0.24	0	0	0.44	0.57	0.17	0	0.31
i3_LQ_muscle_c16394/f1p10/3035	0.21	0	0.47	0.85	0.29	1.33	0.69	0.29	0.1	0.72	0.29	1.92	0.54	0.54	1.77	0.04	0	0
i3_LQ_muscle_c16454/f1p0/3075	0.93	0.23	0.08	0.46	0.45	0.53	0.42	0.55	1.85	1.19	0.85	3.83	2.09	4.58	2.93	0.35	0.46	0.06
i3_LQ_muscle_c16679/f1p0/3093	0.16	3.84	0.05	0	0	0.15	5.4	1.82	1.13	0	0.02	1.19	0	0.04	1.02	1.34	0	1.58
i3_LQ_muscle_c16782/f1p0/3085	12.73	10.32	8.81	12.02	12.48	20.12	0	0	0.59	12.81	12.38	4.9	11.09	22.78	0	16.69	1.19	0.7
i3_LQ_muscle_c16794/f1p0/3020	0.82	0.09	0.02	0.83	0.67	0.14	0.13	1.11	0.04	0.5	0.05	0.08	0	0	0.02	0.02	0.25	0.73
i3_LQ_muscle_c17014/f1p0/3088	1.78	0.14	1.47	0	0	0	0	0	1.53	0	0	2.69	1.3	3.95	0	0.58	0	0
i3_LQ_muscle_c17020/f1p0/3042	0	0	0	0	0	2.57	0	1.33	0.63	3.4	4.14	0	5.21	0	0	2.31	0	0
i3_LQ_muscle_c17103/f1p0/3064	0	7.34	0	0.05	0	0	5.2	2.3	0.62	0.69	4.42	0.26	15.98	6	6.65	1.9	0	0
i3_LQ_muscle_c18859/f1p11/3215	1.08	1.96	0.63	0.31	0.56	0	0.31	0.69	0	0	0.11	0	0.32	0	1.04	0.09	0	0.22
i3_LQ_muscle_c18892/f1p1/3878	1.77	0.35	0.25	0.76	1.46	0.56	0.3	0.31	0.03	2.87	2.32	2.08	1.51	1.7	2.76	0.16	0.07	0.06
i3_LQ_muscle_c18988/f1p0/3534	1.29	2.99	1.39	1.55	0.75	0	0	0.04	0	1.62	0.56	1.21	0.87	0.77	0.11	1.1	0.95	1.37
i3_LQ_muscle_c19730/f1p4/3122	3.24	0.57	5.01	0.78	167	0.31	66.45	0.08	71.05	78.41	147.69	224.69	0.33	104.81	0.61	0.37	0.63	59.68
i3_LQ_muscle_c19733/f1p10/3130	0.7	0	0.61	0.83	1.13	1.45	0	0.97	0.39	0	0	0	0	0	0	0	0	0
i3_LQ_muscle_c1979/f1p2/3343	0	39.31	0	0	64.9	49.55	0	0	0	0	0.03	0	0.23	0	0	22.78	0	30.03
i3_LQ_muscle_c19828/f1p0/3652	1.61	0	1.14	0.55	0.87	1.57	0	1.61	2.45	0	0	0.05	0	0.06	0	0	0	0.04
i3_LQ_muscle_c19861/f1p0/3724	2.03	0.78	0.63	0.62	0.57	0.71	6.84	7.76	3.39	0.19	0.75	0.63	0.07	0.21	0.54	23.5	3.33	6.61
i3_LQ_muscle_c20292/f1p1/3821	10.51	8.07	0	56.11	28.41	102.67	0	0	0	12.63	71.99	0.05	0	0	70.03	2.37	42.36	30.59
i3_LQ_muscle_c20522/f1p0/3695	0	11.9	10.87	5.6	0	9.13	0	5.41	7.05	0	0	0	0	0	0.13	5.36	0	6.78
i3_LQ_muscle_c20639/f1p28/3189	1.08	3.22	4.18	1.29	2.96	2.56	3.08	2.02	0.23	0.66	0	0.18	0.15	0.37	0.07	1.92	0.08	0.93
i3_LQ_muscle_c20999/f1p2/3701	9.63	3.36	3.34	2.66	3.83	5.65	0.24	0.08	0.45	6.69	9.83	7.53	4.23	2.85	3.82	0.59	0.59	0.09
i3_LQ_muscle_c21118/f1p1/3199	3.93	0	4.76	4.56	0	4.36	0	0	1.27	7.15	5.22	5.74	3.96	4.02	2.1	0	0.03	0.76
i3_LQ_muscle_c21428/f1p1/3394	0.91	0	0.47	0	0	0	0.59	0.5	0.18	0	0.78	0	0.32	0.75	0.4	0	0	0.38
i3_LQ_muscle_c21636/f1p2/4076	0	1.91	0.27	0	0.76	0.93	0.33	0.48	0.19	0	0	0	0.26	1.2	1.13	0.69	0	0.56
i3_LQ_muscle_c21950/f1p4/3911	0.52	0.41	0.25	0.2	0.34	0	0.07	0	0	0	0	0	0.09	0.13	0	0.38	0	0
i3_LQ_muscle_c22085/f1p1/3198	7.37	2.39	1.09	0.98	2.85	3.21	5.1	2.79	0.94	6.86	0.34	3.57	3.76	4.6	4.31	0.26	0.41	0.17
i3_LQ_muscle_c22145/f1p4/3386	0.04	0	0	1.7	2.12	2.17	0	0	0	4.65	4.39	2.43	2.23	3.35	0	0.34	0	0
i3_LQ_muscle_c22151/f1p0/3930	0.17	1.01	0.39	0.29	0.41	0.31	0	0	0	0.31	0.53	0.78	0.22	1.21	0.88	0.58	0	0.3
i3_LQ_muscle_c22482/f1p0/3232	0.81	104.27	0.49	85.54	81.51	67.92	40.32	40.27	61.22	0.28	0.7	0.64	120.48	32.64	0.3	1.3	0.48	0.83
i3_LQ_muscle_c22585/f1p1/3448	0.46	0	0	1.42	3.55	0	0	0.84	0	0.01	0	0	0.3	4.32	3.6	0	4.26	0
i3_LQ_muscle_c23100/f1p0/3287	0.71	3.39	1	0.74	2.64	0.56	4.69	1.6	0.84	1.58	1.34	0.19	0.26	0.36	0.65	5.42	1.32	5.17
i3_LQ_muscle_c23177/f1p0/3091	2.4	0.54	0	0.45	0	0.1	1.94	3.22	2.61	0	0	0.92	1.15	0.81	0.5	0	1.81	0
i3_LQ_muscle_c23231/f1p7/3761	0.55	0	0.64	0.74	0.61	0.9	0	0.46	0.41	0	0.03	0.01	0.04	0.04	0.01	0.06	0.01	0.03
i3_LQ_muscle_c23295/f1p5/3207	1.99	0.19	2.23	2.07	2.72	2.69	0.64	2.59	1.72	0.3	0.46	0.34	0.22	0.29	0.24	0.68	0.12	0.55
i3_LQ_muscle_c23322/f1p2/3788	23.08	156.72	13.86	60.39	35.87	93.79	6.15	3.78	11.34	55.55	166.43	196.07	211.77	37.81	46.71	0	6.36	5.59
i3_LQ_muscle_c23684/f1p0/3365	0	1.1	0	3.64	6.06	7.01	3.74	2.48	3.15	2.06	7.08	4.27	6.05	3.4	4.95	8.1	2.25	0.04
i3_LQ_muscle_c23832/f1p0/3908	0.04	0	4.42	5.18	10.96	3.53	0.1	5.94	10.81	0	0	3.48	0.04	5.8	6.6	0	0	0.03
i3_LQ_muscle_c23876/f1p0/3104	3.65	0	1.31	1.48	1.54	3.58	0	3.2	3.88	0	0	0	0	0.12	0	0	0.06	0.08
i3_LQ_muscle_c23926/f1p1/3960	34.35	28.52	25.68	17.53	24.67	24.62	0.25	2.23	3.34	48.03	58.31	69.43	47.28	21.3	47.75	2.23	2.22	3.45
i3_LQ_muscle_c24167/f1p47/3956	0.04	0.08	0.09	0.19	0.25	0	0.03	0	0.02	0.23	0	0.15	0	0	0	0.69	0.27	0.13
i3_LQ_muscle_c24171/f1p0/3571	1.49	0.96	0.82	1.71	2.99	2.12	0.36	0.03	0	2.3	1.07	4.8	2.65	3.05	2.9	0.14	0.05	0.2
i3_LQ_muscle_c24460/f1p0/3477	0.68	5.49	8.2	0.94	1.19	0.13	20.14	17.43	14.92	0.97	0.31	0.41	8.79	2.73	0.95	2.62	0.67	3.25
i3_LQ_muscle_c25051/f1p0/4041	6.39	11.08	6.59	0	0	0	5.11	0.01	4.9	8.38	3.98	4.69	0.01	5.08	5.43	3.98	0.08	1.78
i3_LQ_muscle_c25194/f1p2/3064	1.24	0.81	0.21	0.41	0.24	0.03	0.08	0.02	0	0.34	0	1.64	0.53	1.03	0.92	2.03	1.62	1.77
i3_LQ_muscle_c25488/f1p0/3562	1.13	0	0.73	0.72	0.17	0.19	0.82	0.48	0.1	0	1.54	0.94	0.16	0	0.03	3.19	0.54	1.84
i3_LQ_muscle_c25558/f1p0/3625	0	1	0.82	0.63	0.82	1.41	0.02	0.21	0.1	0	0.1	0.26	0.95	2.39	1.14	0	0.02	0
i3_LQ_muscle_c26641/f1p3/3152	0	0	14.01	20.05	10.91	10.47	48.01	0.75	0	0.14	0.2	0.03	19.26	19.52	16.82	9.31	8.85	10.84
i3_LQ_muscle_c26683/f1p0/3596	0.04	37.25	35.99	2.22	22.06	7.88	104.53	110.16	46.55	39.69	6.01	9.76	29.59	14.44	64.53	70.55	40.7	149.32
i3_LQ_muscle_c26712/f1p0/3439	2.01	0.82	0.04	0.07	0.03	1.15	0.36	0.21	1	1.33	0.45	0.12	1.48	2.65	1.28	0	0	0.1
i3_LQ_muscle_c26749/f1p0/3834	0.54	0.44	0.5	0.29	0.14	0.09	0	1.23	0	0.84	0.92	0.82	1.12	0.49	1.28	0	0	0.08
i3_LQ_muscle_c26847/f1p1/3223	1.41	1.75	0.34	0.43	0.87	0.35	0.84	0.1	0.15	0.46	3.79	0.88	4.22	3.25	1.73	0	0.09	0.19
i3_LQ_muscle_c27384/f1p3/3095	39.05	20.41	0	0.03	0	0	0.66	2.86	0	0	17.69	17.49	0	0	0	0	0	0
i3_LQ_muscle_c27425/f1p1/3722	3.61	1.27	1.4	0.06	0	0	0.12	1.83	1.18	0.07	3.65	1.47	0	0.07	0	3.75	0	1.27
i3_LQ_muscle_c27544/f1p0/3693	1.23	2.72	1.87	2.44	2.85	3.6	0	0.6	0	4.73	5.42	4.6	0	4.81	1.7	0	0.82	1.32
i3_LQ_muscle_c27556/f1p1/3094	0.04	0.54	0.28	0	0	0	0.9	0.36	0.19	0	0.3	0.02	0.07	0.12	0	0.69	0.12	0
i3_LQ_muscle_c27661/f1p3/3851	3.02	0	2.44	1.53	1.85	4.2	0	4.46	6.19	0	0	0.04	0	0	0	0	0.09	0.03
i3_LQ_muscle_c27746/f1p0/3342	1.92	0	2.2	0.8	2.32	1.72	0.1	3.94	3	0	0.02	0.01	0	0.02	0	0.04	0	0.01
i3_LQ_muscle_c27890/f1p4/3813	0.58	1.81	0.42	0.29	0.13	0.24	0.03	0.04	0	3.8	1.15	0.98	0.52	1.07	0.88	0.06	0	0
i3_LQ_muscle_c2801/f1p0/3717	12.53	33.81	15.76	9.89	10.39	0.56	19.31	19.35	0	2.85	0.06	1.19	0.47	2.32	12.56	1.63	3.65	19.46
i3_LQ_muscle_c28040/f1p0/3387	0	0.44	0	0.62	2.56	3.17	0	0	0.33	0	1.06	0.74	0.04	0	0	0	1.33	0.34
i3_LQ_muscle_c28068/f1p34/3925	0	2.12	0	1.8	6.58	2.42	4.4	0	3.39	0	0.75	4	0	0	0	3.76	6.72	4.7
i3_LQ_muscle_c28213/f1p0/3516	0	0.19	0.38	0.46	1.69	2.41	0	0	0.1	0	3.2	0	0	0.35	0.3	0.42	0	0.01
i3_LQ_muscle_c28368/f1p0/3105	0.02	2.74	1.58	0	0	0.14	0	0	0.09	0	1.53	3.17	1.87	0.5	0.9	0	0	0
i3_LQ_muscle_c28889/f1p1/3534	0.2	0	0	0	0	0	0.44	0.1	0.47	1.26	0	0	0.35	0	0.09	0	1	0.72
i3_LQ_muscle_c28940/f1p0/4021	0.15	0.43	0.99	0.7	0.5	0.22	0.06	0.11	0.09	0.18	1.19	0.42	0.98	1.11	0.95	0.01	0	0.04
i3_LQ_muscle_c29333/f1p0/3950	1.2	4.79	2.05	1.32	0.53	2.18	0.12	0	0.11	7.17	9.79	4.65	6.46	2.83	4.56	0	0	0.59
i3_LQ_muscle_c29660/f1p3/3176	0.14	0	0.15	0	0	0	0.03	0.07	1.91	0	0	0	0	0	0	1.36	0.75	1.75
i3_LQ_muscle_c29776/f1p0/3103	0	0.04	1.56	9.79	5.38	4.34	7.56	2.23	2.47	0	5.38	3.38	5.56	6.16	5.63	0.06	8.53	1.26
i3_LQ_muscle_c29898/f1p0/3509	1.47	0.61	2.28	0	0.09	0	0.95	1.58	1.28	0	0.06	0.1	2.62	0.09	0.71	0.06	0	0.15
i3_LQ_muscle_c29933/f1p0/3271	4.85	3.14	2.44	3.54	6.49	3.3	0.19	0.17	0.08	6.86	7	8.28	2.58	6.54	5.01	0	0	0.84
i3_LQ_muscle_c30008/f1p0/3429	0.39	1.48	0.54	11.01	3.19	9.22	4.71	2.94	10.27	12.24	13.29	24.46	30.24	12.5	2.34	11.72	1.05	13.8
i3_LQ_muscle_c30126/f1p0/3252	0	0.21	0	0.08	0.18	0.04	0.06	0.04	0.07	0	1.18	0.13	0.1	0	0.09	2.37	0.39	1.65
i3_LQ_muscle_c31081/f2p1/3270	1.13	0.04	0.77	1.1	0.87	1.53	0	0.02	0	0.9	0.19	1.02	0.97	1.23	1.44	0.06	1.35	1.35
i3_LQ_muscle_c31475/f1p0/3530	0.53	4.82	0.34	0	1.67	0.16	4.48	10.95	12.07	0	0.16	1.92	4.85	4.93	1.35	6.18	2.61	6.75
i3_LQ_muscle_c31600/f1p0/3089	0	0.09	0	0	0	4.4	0	0	0	0	0	0	0	0	0.07	0	4.49	4.78
i3_LQ_muscle_c31919/f1p0/3051	0	0.72	0	0	0	0	0	0	0.44	0	17.62	22.64	0	0	0	0	16.17	12.52
i3_LQ_muscle_c32030/f1p0/3046	1.43	12.41	1.09	16.56	1.71	2.17	0.97	1.58	1.99	14.28	13.6	2.2	1.48	13.17	0.94	24.98	15.3	19.97
i3_LQ_muscle_c32085/f1p0/3060	578.72	128.86	0	151.86	0	0	174.02	0	795.68	132.17	0	0	0	0	0	195.97	342.63	460.32
i3_LQ_muscle_c32363/f1p4/3050	0.25	0.71	0.64	0.65	0.11	1.17	3.69	7.65	5	0.1	0.25	0.33	0.35	0.33	0.07	3.12	2.59	1.64
i3_LQ_muscle_c32374/f1p1/3053	0.64	0.04	0.35	0.72	0.37	0.57	0.08	0.68	0.55	0	0	0	0	0	0.02	0.05	0.11	0.02
i3_LQ_muscle_c32482/f1p1/3512	1.65	0	1.76	1.26	1.36	2.1	0	2.12	0.48	0	0	0	0	0	0	0	0	0
i3_LQ_muscle_c32484/f1p2/3111	0	0	0	1.41	1.28	0.13	0	0	0.15	0.26	0.18	0.58	0.52	0.2	1.15	0.33	0.43	0.03
i3_LQ_muscle_c32618/f1p0/3026	0	14.62	7.87	0	0	0	20.7	0.07	8	10.31	5.58	18.13	6.52	4.75	8.4	6.16	0	6.7
i3_LQ_muscle_c34204/f1p0/3841	0	0.83	0	0.31	0.35	0.3	0.1	0	0.37	0.41	1.04	1.24	0	0	0	0.66	0.9	0
i3_LQ_muscle_c3448/f1p3/3292	4.41	1.13	2.76	6.7	3.2	5.52	0.41	0.13	0	4.13	3.89	7.45	10.39	1.05	3.63	0.43	0.56	0.65
i3_LQ_muscle_c34483/f1p0/3932	2.87	2.02	2.26	3	1.84	0.81	0.13	0.1	0	1.41	2.66	1.24	0.73	2.71	1.34	0.03	0.03	0.1
i3_LQ_muscle_c34657/f1p0/3473	18.71	9.79	8.52	0.46	0.45	0.29	0	4.58	3.48	0.54	20.64	8.7	1.61	0	0.04	8.25	0.63	3.68
i3_LQ_muscle_c34881/f1p7/4027	1.38	0	1.8	1.72	1.31	3.34	0.02	2.7	0.99	0	0.01	0.05	0	0.04	0	0.06	0.01	0.04
i3_LQ_muscle_c3507/f1p2/3837	0	0	0	0.31	0.65	0.62	0.95	0.66	0.04	0.54	0.56	0.47	0.11	0.37	0.87	0.03	0.32	0
i3_LQ_muscle_c35297/f1p0/3800	1.31	0	35.76	49.53	46.43	28.19	15.81	2.54	0.29	0.46	1.42	1.55	2.68	97.9	1.12	4.21	0.17	12.99
i3_LQ_muscle_c35382/f1p0/3629	0	0	0.64	0	0	0	0.56	1.09	0.57	0	2.57	5.24	0.86	0	1	0	0	0
i3_LQ_muscle_c35439/f1p0/3279	1.01	1.41	0.92	1.04	3.42	2.78	0.26	0.19	0.04	3.39	1.98	5.24	1.37	1.55	0	0.34	0.03	0.25
i3_LQ_muscle_c35500/f1p0/3919	0.21	0	0.52	0.1	1.49	0.23	1.13	0.48	0.48	0	0	0.08	1.15	0.73	0.66	0.99	0.82	0.87
i3_LQ_muscle_c35803/f1p0/3181	0.45	0.06	0.12	1.19	0.07	0.09	0	0.03	0	0.69	1.18	0.05	0.24	1.42	0.76	0	0.03	0
i3_LQ_muscle_c35861/f1p3/3478	0.02	4.53	0.17	0	4.96	9.96	3.02	5.16	3.82	0	0.02	0	0	1.85	7.12	0	0	0
i3_LQ_muscle_c36003/f1p1/3369	0.76	0	0.55	0.49	0.28	0.37	0	0.63	0.36	0	0	0	0	0	0	0	0	0
i3_LQ_muscle_c36291/f1p0/3486	1.03	1.33	0.77	5.39	0.4	0.93	0.28	4.81	0.84	1.79	0.58	1.22	8.19	6.76	11.37	3.66	0.06	5.18
i3_LQ_muscle_c36423/f1p5/3340	5.51	0	0	0	0	0	0	3.06	0.65	1.89	0	0	0	6.23	8.25	3.33	3.14	1.74
i3_LQ_muscle_c36510/f1p0/3632	0.49	0.19	0.18	0.19	0.51	0.3	0.09	0.13	0.1	0	0.01	0	0.4	0.59	1.21	0.24	0.07	0.09
i3_LQ_muscle_c36553/f1p2/3493	1.83	0.73	0.25	0.61	0.15	0.19	0	0	0.14	0	0.9	0.05	0.91	0.45	0.98	0.07	0	0
i3_LQ_muscle_c36561/f1p5/4024	5.71	3.27	1.14	6.25	3.26	3.32	0.05	0	0	2.51	3.05	9.74	6.06	4.65	5.16	0	0.17	0.21
i3_LQ_muscle_c36958/f1p0/4045	4.06	2.13	2.29	3.24	8.35	1.41	0.22	0.27	0.31	5.29	4.58	12.77	5.33	5.3	4.6	0.38	0.25	0.92
i3_LQ_muscle_c37143/f1p0/3170	0.09	0.1	0.2	70.37	72.31	0.15	10.32	0.11	100.91	15.98	0	0.07	27.64	0.1	0.18	62.3	0.02	0.05
i3_LQ_muscle_c37283/f1p0/3357	2.89	4.5	4.07	2.96	3.27	1.5	0.96	1.48	0.43	3.74	5.04	4.82	5.54	3.26	6.98	1.25	0.72	0
i3_LQ_muscle_c37808/f1p5/3500	0.53	0.21	1.86	1.8	0	3.27	0.06	0.64	0.06	1.15	0.44	0	0.3	0.01	0	4.01	2.18	1.01
i3_LQ_muscle_c37862/f1p2/4059	1.42	0	1.17	1.13	1.36	1.47	0	2.25	0.76	0	0	0	0	0	0	0	0	0
i3_LQ_muscle_c37885/f1p1/3220	0.15	2.3	0.2	2.23	0.12	6.54	2.37	0.05	0.2	3.24	0.29	0.11	3.52	3.38	1.99	0.17	0	0.12
i3_LQ_muscle_c3806/f1p1/3861	1.26	1.55	0.31	2.63	1.82	1	0.18	0.08	0.14	1.44	1.9	2.29	1.31	1.79	1.17	2.03	0.03	0.55
i3_LQ_muscle_c38101/f1p0/3768	0.02	0.03	0	0	0	1.18	0.64	0	0.36	0.7	1.08	1.63	0.06	0.05	0.1	0	0	0.04
i3_LQ_muscle_c38159/f1p1/3893	0.66	14.27	0.27	3.18	0	0.88	10.84	0.22	0.13	4.1	0.3	0.17	10.77	26.06	12.12	14.9	14.36	18.48
i3_LQ_muscle_c38188/f1p7/3693	10.7	0	10.88	8.3	7.6	14.94	0	14.15	5.15	0	0	0	0	0	0	0	0	0
i3_LQ_muscle_c38253/f1p21/3512	0.31	0	2.11	0.56	0	0	0.7	0.39	0	0.6	4.77	0.32	2.9	5.06	2.54	0.33	3.62	0.82
i3_LQ_muscle_c38484/f1p7/3562	0	5.2	1.89	0	0	0	8.46	2.43	1.19	1.59	1.03	0	2.52	0	2.09	6.18	0.67	1
i3_LQ_muscle_c38552/f1p5/3515	1.2	0	1.37	0.98	1.67	1.86	0	2.27	0.79	0	0	0.01	0	0	0	0	0	0
i3_LQ_muscle_c38692/f1p5/3282	0.17	0.12	0.06	1.19	0.04	0.05	0.03	0.07	0.01	5.14	1.85	5.69	1.41	0	3.3	1.49	0.69	1.2
i3_LQ_muscle_c38701/f1p0/4015	1.52	2.86	0.55	0.76	1.65	1.68	0.55	0.26	0.14	0.95	1.55	1.35	3.4	1.29	3.95	0.22	0.1	0.22
i3_LQ_muscle_c3883/f1p2/3882	0.8	0.56	1.23	1.04	1.05	0.13	0	0	0	0.27	1.85	1.54	2.61	1.35	1.32	0.24	0	0.49
i3_LQ_muscle_c38972/f1p0/3828	0	0	0	0.13	1.63	1.49	0.38	0	1.43	0.1	1.5	1.42	0	1.41	0.7	0.59	2.4	0
i3_LQ_muscle_c39010/f1p0/3378	68.99	0.6	0.7	0.87	1.04	5.13	0.57	4.81	16.63	0.59	5.64	1.12	0.57	1.13	1.17	16.63	14.05	26.69
i3_LQ_muscle_c3921/f1p32/3891	1.14	0	0.89	0.78	1.47	0.82	0	1.04	1	0.03	0	0	0	0	0	0.01	0	0
i3_LQ_muscle_c39256/f1p3/3317	6.72	11.75	0.05	0.14	4.91	7.07	9.27	4.61	0	0.04	0.04	0	0	0	0	11.94	4.75	5.39
i3_LQ_muscle_c39327/f1p4/3188	12.84	0	9.03	14.34	11.85	6.48	6.8	2.82	8.52	5.58	6.28	12.52	14.89	13.38	14.31	0.08	4.55	0.04
i3_LQ_muscle_c39603/f1p2/3331	0.41	0	0	0.61	0	0.94	0	0	0	1.55	0.24	0	0	0.25	1.24	0.72	0.56	0.76
i3_LQ_muscle_c39851/f1p3/3079	0.32	0.53	0.88	0	1.3	0.66	0.2	0.78	0.71	0	0	0	0	0.86	0	0	1.89	0
i3_LQ_muscle_c40049/f1p0/3818	0.47	1.29	0.82	0.64	2.17	3.01	0.63	0.14	0	0	0	0	0.03	0	0	0	0	1.17
i3_LQ_muscle_c40101/f1p0/3240	1.9	1.29	2.1	2.35	1.91	0.78	0.56	0.59	0	2.88	3.55	3.5	4.16	5.3	3.16	0.01	0.17	0.45
i3_LQ_muscle_c40197/f1p0/3207	0.02	0	0.02	1.8	1.88	5.01	1.3	1.07	2.94	0.82	1.34	3.72	3.69	2.06	0.78	3.29	2.24	1.55
i3_LQ_muscle_c40231/f1p4/3285	1.38	1.25	2.09	2.13	2.58	1.21	0.03	0.19	0.1	2.21	3.65	3.79	1.59	3.52	2.19	0.14	0.02	0.54
i3_LQ_muscle_c40458/f1p0/3228	0.84	5.2	3.04	0.29	0.09	0.09	6.01	6.28	4.37	0.26	0.72	0.5	3.67	5.31	0.41	0.54	1.38	7.65
i3_LQ_muscle_c40474/f1p0/3558	0.04	0.61	0.01	1.45	0.9	0.83	0.04	0.05	1.59	0.01	0.01	0	0	0.02	0	0	1.5	0.03
i3_LQ_muscle_c40509/f1p3/3261	0.09	0	0.13	0.4	0.31	0.31	3.15	0.11	0.08	0.04	0	4.55	0.35	0.06	0.11	2.79	2.51	1.83
i3_LQ_muscle_c40817/f1p0/3439	0.34	0	0.38	0.33	0.5	0.59	0	0.63	0.36	0	0	0.03	0	0	0	0	0	0
i3_LQ_muscle_c40824/f1p0/3331	0.96	1.92	1.91	0.1	0	0.07	0.05	0.8	0.64	0.13	0.39	0.1	0.18	1.46	0.06	0.13	2.31	0.09
i3_LQ_muscle_c40943/f1p0/3906	12.11	13.94	15.39	8.7	4.81	0.09	22.6	33.1	31.79	10.86	2.26	0	7.47	23.48	25.74	3.42	0.26	23.67
i3_LQ_muscle_c41027/f1p1/3746	0.08	0.34	0.09	0.2	0.03	0.2	0.32	0.5	0.3	0.1	0.33	0.08	0.02	0.07	0.03	1.46	0.56	0.92
i3_LQ_muscle_c41061/f1p0/3618	11.26	11.24	9.49	4.95	13.7	6.8	1.1	0.65	0.31	16.54	9.7	13.65	15.32	18.28	18.62	0.82	0.19	4.32
i3_LQ_muscle_c41083/f1p2/4020	0.44	0.52	0.11	0.54	0.62	0.5	0.01	0	0	0.99	1.33	0.42	0.33	1.14	0.84	0.22	0	0.09
i3_LQ_muscle_c41119/f1p1/3736	101.8	27.54	81.23	17.53	32.26	22.95	8.79	0.66	1.19	24.93	29.2	51.99	18.77	23.44	19.3	0.32	18.5	0.64
i3_LQ_muscle_c41209/f1p0/3617	1.72	2.31	3.21	3.42	4.88	2.68	0.24	0.2	0.25	8.26	7.84	10.68	1	6.48	4.03	0.11	0	0.84
i3_LQ_muscle_c41259/f1p3/3779	1.27	1.41	1.35	0.41	0.87	1.21	3.75	0.77	1.17	0.84	1.07	2.75	0.34	1.33	0.91	0.02	0	0.02
i3_LQ_muscle_c41554/f1p6/3666	1.26	0.84	7.34	4.75	4.79	5.66	2.71	2.29	6.16	0.2	0.21	4.69	1.19	0.3	0.78	1.71	3.03	0.47
i3_LQ_muscle_c41647/f1p2/4046	0.27	0.48	0.31	0.25	0.44	0.19	0.09	0	0.02	0.59	1.15	0.16	0.6	1.12	0.32	0	0	0.04
i3_LQ_muscle_c41654/f1p2/3865	0.59	0.41	0.18	0	0	0	0	0	0.59	0.2	0	1.08	0.34	0.19	0.33	0.1	0.01	0.09
i3_LQ_muscle_c41772/f1p0/3603	0	0	3.6	0	0	0	7.45	0	0.06	0	4.87	0	0	5.82	5.92	0	5.06	7.93
i3_LQ_muscle_c41903/f1p46/3579	7.13	0	6.15	5.32	5.67	8.63	0	8	2.9	0	0	0	0	0	0	0	0	0.01
i3_LQ_muscle_c41959/f1p3/3977	0	0	0.06	0	0.15	0.02	0	0.18	0.17	1.03	1.04	0.39	0	0	0	0	0	0
i3_LQ_muscle_c41961/f1p15/4009	0.6	0.03	0.01	0	0	0.63	0.32	0	0.17	0	0	0.73	0	0	0	0.28	0.75	0.4
i3_LQ_muscle_c41971/f1p0/3291	0.36	0.1	0.11	6.19	2.23	6.51	8.8	0.29	0.35	3.53	2.68	9.01	0.15	3.89	9.44	0.26	4.97	0.13
i3_LQ_muscle_c42053/f1p0/3620	0.52	0	0.72	0.72	0.57	1.07	0	1.35	1.15	0	0	0	0	0	0	0	0	0
i3_LQ_muscle_c42112/f1p0/3758	6.09	0.03	0.2	8.2	2.8	0.33	1.01	0.28	0	0.11	0	2.81	2.05	0.84	1.55	0.05	0.03	0.08
i3_LQ_muscle_c42140/f1p0/3169	1.87	0	3.65	0.31	1.8	4.41	3.52	0	0.14	0	0	0	0	0	0	1.37	0.4	0.24
i3_LQ_muscle_c42216/f1p26/3259	0	4.68	0	6.6	0	0	3.88	0	2.27	0	0	1.32	1.08	2.86	3.4	0	0.03	0.09
i3_LQ_muscle_c42243/f1p0/3477	2.34	0	1.88	1.79	1.78	2.31	0	1.6	1.44	0	0	0	0	0	0	0	0	0
i3_LQ_muscle_c42342/f1p1/3415	0.06	8.35	0	9.4	11.08	0	7.89	0	2.9	0	4.81	5.09	0	0	0	4.67	3.43	0.02
i3_LQ_muscle_c42441/f1p9/3706	4.06	7.49	0.13	0.07	4.24	10.37	0	0.03	3.67	7	5.37	2.75	0	0.47	0	6.15	2.09	4.33
i3_LQ_muscle_c42454/f1p141/3992	5.53	15.59	0.41	8.92	0.14	0.11	24.1	5.16	14.09	0.06	0.32	30.01	4.16	0.32	0.02	0.29	0.28	0.14
i3_LQ_muscle_c42511/f1p1/3330	1.45	1.58	0.99	0.79	15.86	10.96	9.53	17.1	0.61	12.26	20.4	14.27	13.31	0.31	13.78	13.19	9.48	10.76
i3_LQ_muscle_c42599/f1p1/3804	0.92	2.75	1.14	0.62	5.67	0.47	0.63	6.09	0	0.95	2.46	4.47	3.98	3.71	2.6	0	0.17	0.74
i3_LQ_muscle_c42670/f1p3/3190	5.48	0	4.93	6.07	5.87	6.77	0	6.57	3.82	0	0	0	0	0	0	0	0	0.02
i3_LQ_muscle_c42717/f1p1/3712	1.02	1.34	0.54	1.5	0.82	0.93	0.11	0.04	0	1.01	1.69	1.52	0.67	0.93	0.15	0.42	0.12	0.58
i3_LQ_muscle_c42733/f1p0/3363	1.9	0	1.1	1.48	1.41	2.25	0	2.32	1.09	0	0	0	0	0	0	0	0	0
i3_LQ_muscle_c43135/f1p5/3628	22.92	16.08	0.83	0.3	1.19	1.53	17.32	1.05	13.9	15.65	4.53	19.22	15.63	18.31	14.7	1.05	26.22	13.31
i3_LQ_muscle_c43156/f1p0/3792	1.02	1.47	0.27	0.38	0.38	0.08	0.07	0.1	0.04	0	0.05	0.03	1.11	1.31	0	0	0.64	0.08
i3_LQ_muscle_c43269/f1p0/3225	1.25	0	1.32	1.42	1.24	2.28	0	2.15	2.03	0	0	0	0	0	0	0	0	0
i3_LQ_muscle_c43340/f1p2/3081	3.56	3.18	4.8	14.28	26.04	29.42	7.18	26.89	9.86	3.83	1.67	1.46	8.85	23.68	25.83	51.99	16.07	73.29
i3_LQ_muscle_c43477/f1p1/3527	1.21	0	1.73	1.42	0.67	2.38	0	1.72	0.51	0	0	0	0	0	0	0	0	0
i3_LQ_muscle_c43486/f1p0/3927	0.39	1.32	1.58	1.22	5.03	7.21	0.11	0.19	0.05	0.78	1.58	2.87	1.76	1.98	5.68	1.4	0.87	0.14
i3_LQ_muscle_c43936/f1p0/3745	0	0.19	0.02	0.12	0.32	0.85	0.12	0.02	0.25	1.28	1.22	0.51	0.37	0.72	0.55	0	0	0.02
i3_LQ_muscle_c44058/f1p0/3163	0.94	6.79	2.13	0.05	0.07	0.12	0	0	0.11	2.19	1.28	1.28	0.04	0.14	0	0.22	0.78	0.43
i3_LQ_muscle_c44212/f1p1/3578	0	2.14	1.07	0.37	3.47	52.66	0	1.38	0.16	2.41	1.21	98.17	1.82	94.97	142.3	0.81	0	0
i3_LQ_muscle_c44279/f1p0/3329	2.08	4.46	1	0	0	0	0	0	0	0.44	0	0.02	0	0	0	0	0	0
i3_LQ_muscle_c44597/f1p0/4005	2.77	14.13	1.82	7.03	3.19	6.15	1.66	1.78	0.21	5.14	5.89	12.37	4.03	9.06	9.77	0.22	0.64	0.17
i3_LQ_muscle_c44629/f1p0/3454	0.26	0.36	0.13	0.12	0	0.09	0	0	0.04	0.03	0.88	0.28	1.69	0.27	0.88	0	0	0
i3_LQ_muscle_c44850/f1p0/3158	0.95	0	0.97	0.8	0.64	0.85	0	1.36	0.64	0	0	0	0	0	0	0	0	0
i3_LQ_muscle_c44899/f1p1/3496	0	1.06	0.69	0.38	0	0.17	0	0.06	0	0.23	2.33	0.9	0.63	0.76	1.15	0	0	0
i3_LQ_muscle_c45025/f1p0/3416	0	4.25	5.31	4.91	5.56	5.79	0.48	0	0.09	2.44	5.23	4.97	6.51	4.81	5.36	5.57	3.21	5.27
i3_LQ_muscle_c4511/f1p1/3831	0	0	0	0.01	0	4.78	0	1.5	3.2	4.45	0	5.7	0	0	3.87	2.27	2.24	0.4
i3_LQ_muscle_c45147/f1p0/3377	0.45	0	0.55	0.69	0.14	0.75	0	0.83	0.16	0	0	0.01	0	0	0	0	0	0
i3_LQ_muscle_c45356/f1p0/3864	37.93	24.34	48.01	53.34	0	0	14.24	2.63	3.64	0.12	156.67	95.52	91.91	53.32	69.36	2.91	0	13.34
i3_LQ_muscle_c45386/f1p0/3761	1.53	0.33	48.27	58.86	48.83	35.04	12.33	4.81	0	0.41	2.6	7.99	3.44	123.23	3.41	5.51	0.36	18.27
i3_LQ_muscle_c4621/f1p1/3770	0.69	0	0.57	0.51	0.43	0.92	0	0.39	0.41	0	0	0	0	0	0	0	0	0
i3_LQ_muscle_c47229/f1p0/3078	0.63	0.4	0.37	0.12	1.2	0.3	0.69	0.22	0.66	0	0	0	0.25	0.72	2.28	1.07	1.02	0.08
i3_LQ_muscle_c47646/f1p0/3048	2.14	2.04	2.13	1	0.21	0.8	5.55	5.36	7.31	0.77	1.42	1.39	2.09	1.01	2.68	2.72	6.42	3.92
i3_LQ_muscle_c4775/f1p0/3554	1.58	1.9	0.01	8.72	3.95	7.42	7.79	5.76	1.48	7.38	12.05	12.02	7.87	0.02	0.87	0.06	3.52	1.83
i3_LQ_muscle_c47803/f1p0/3300	0.69	0	0.18	0.08	0	0	0	0	0	0.99	0.5	0.89	0	0	0	0.44	0.11	0.17
i3_LQ_muscle_c47820/f1p3/3065	6.85	3.17	3.19	0.17	0.24	0	0.05	4.73	3.28	3.08	5.16	0.23	0.53	0.4	0	6.66	0.42	5.13
i3_LQ_muscle_c48003/f1p3/3073	0	2.08	0	7.41	5.86	7.09	0.01	0	0.39	0	4.43	3.63	8.83	8.84	1.12	11.69	8.07	9.91
i3_LQ_muscle_c48296/f1p0/3036	1.38	1.66	1.75	2	2.24	1.99	0.98	1.05	0.45	3.89	4.35	4.13	4.67	4.62	3.52	0.25	0.3	0.43
i3_LQ_muscle_c48519/f3p4/3373	0.19	1.49	0.28	0.18	0.43	0.24	18.2	25.54	42.87	32.81	43.08	0.19	2.13	26.58	0.12	0.92	0.06	20.28
i3_LQ_muscle_c4865/f1p4/3962	2.93	0	3.06	3.16	2.13	3.92	0	4.16	1.39	0.04	0	0	0	0	0	0	0	0
i3_LQ_muscle_c4899/f1p0/3560	4.86	2.04	0.8	0	23.65	0.21	7.01	0.09	0.38	1.69	3.97	3.42	4.46	9.28	3.1	0.24	0	0
i3_LQ_muscle_c4953/f1p24/3675	7.12	0.36	8.74	5.12	0.85	5.19	2.43	6	1.93	10.71	4.09	6.15	14.29	15.34	12.09	2.1	0.23	3.02
i3_LQ_muscle_c49713/f1p1/3154	0.65	0.57	1.35	2.11	0.83	0.69	0	0.11	0.03	0.82	1.14	3.41	2.66	1.35	2.26	0	0	0.15
i3_LQ_muscle_c49769/f1p2/3353	0	0	0	7.09	10.25	13.75	8.85	7.11	14.01	3.24	8.74	14.47	13.45	10.73	2.94	9.85	8.63	8.45
i3_LQ_muscle_c50334/f1p5/3270	1.17	2.79	9.05	10.26	2.03	7.08	21.12	5.21	2.42	6.23	7.48	7.08	1.57	0.17	0.05	2.85	7.63	3.97
i3_LQ_muscle_c50390/f1p49/3193	0.04	0.03	1.21	0	0	0.48	0.04	0.42	0.79	0.33	0.02	0.13	0.86	0.73	0.87	0.04	0	0.04
i3_LQ_muscle_c50413/f1p9/3369	0	0	0	0	10.44	9.06	10.79	12.4	5.32	2.88	4.7	5.09	0	8.3	0	8.34	7.42	5.56
i3_LQ_muscle_c50416/f1p19/3318	8.55	4.44	12.57	8.31	22.47	35.09	0.02	14.66	0.06	15.62	0.06	31.88	2.46	0.02	2.57	19.74	3.72	10.19
i3_LQ_muscle_c50430/f1p0/3533	39.85	51.16	43.65	26.64	0.13	0	0.08	0	0	0.03	0.21	0.47	0.14	78.85	0.51	30.54	12.2	0.49
i3_LQ_muscle_c50481/f1p4/3447	0	0	0	4.48	0.56	4.85	2.99	2.3	1.69	3.76	3.37	5.44	0	2.4	0	0.24	1.56	0
i3_LQ_muscle_c50524/f1p0/3639	13.04	14.6	18.34	24.62	17.4	16.54	3.09	2.16	1	25.08	25.56	16.28	21.02	38.59	21.2	2.28	0.04	6
i3_LQ_muscle_c50932/f1p12/3280	0.32	0.99	0.39	0	0	0	0	1.5	0.76	0	0	0	0	0	0	0	0	0
i3_LQ_muscle_c51222/f1p0/3856	1.24	0	1.64	1.14	2.29	3.24	0	3.62	3.69	0	0	0.18	0	0	0	0	0	0.09
i3_LQ_muscle_c51227/f1p3/3265	1.9	4.66	3.84	2.64	2.41	7.14	1.72	0.78	0.85	0.24	3.87	8.31	15.59	8.96	10.6	2.02	0.54	2.34
i3_LQ_muscle_c51286/f1p0/3902	0.72	0	0.53	0.86	0.13	1.08	0	0.86	0.45	0	0	0	0	0	0	0	0	0
i3_LQ_muscle_c51395/f1p2/3670	0	0	0.08	0.36	0.45	0.45	0.47	0.14	0	0.28	0	0	0	0	0	1.04	0	0.29
i3_LQ_muscle_c5142/f1p1/3156	1.5	0	2.14	0.97	0.75	2	0	2.04	1.01	0	0	0	0	0	0	0	0	0
i3_LQ_muscle_c51564/f1p1/3668	0.14	0.02	0.03	0.73	1.19	0.77	5.05	1.35	0.53	2.74	2.77	3.92	3	0.42	3.35	0.24	0.85	3.55
i3_LQ_muscle_c51634/f1p5/3121	0.05	0	1.28	0.1	0.03	3.2	0	1.7	1.24	1.71	2.04	1.74	0.03	0	0.19	2.92	1.58	0.07
i3_LQ_muscle_c51750/f1p0/3338	9.27	7.11	7.05	1.01	1.04	0	6.26	3.63	6.67	0	0	2.28	0	0	0	2.78	0	0
i3_LQ_muscle_c51878/f1p11/3120	0.03	1.65	0	3.31	4.75	4.51	0	0.07	0	0	8.63	5.2	0	0	4.53	0.11	0	5.42
i3_LQ_muscle_c52059/f1p0/3567	1.19	0.22	0.77	1.05	0.18	0.43	0.38	0	0.02	0.57	0.45	0.49	1.98	1.63	1.12	0	0.02	0
i3_LQ_muscle_c5268/f1p8/3799	1.39	0	0.6	0.42	1.09	0.63	0	0.24	0.25	0	0.71	0.28	0.32	0.57	1.3	0	0	0
i3_LQ_muscle_c52856/f1p5/3039	2.45	2.62	1.84	0	0	0	1.45	0.55	0	0	2.46	2.25	0	2.8	2.32	0	0	0
i3_LQ_muscle_c53081/f1p0/3030	1.36	7.28	0	0	0.44	3.85	19.58	0	3.93	0	0	7.03	3.04	0.79	6.15	0	0	0
i3_LQ_muscle_c5352/f1p7/3231	0.54	24.57	1.03	0.6	0.56	0.58	25.53	1.72	1.1	0.27	0	1.21	23.88	52.7	28.79	19.48	17.83	14.68
i3_LQ_muscle_c53609/f1p0/3767	4.18	3.35	2.08	14.17	4.98	14.56	1.58	0.26	0.62	5.98	20.58	5.38	2.67	7.06	7.79	0.97	0.3	1.89
i3_LQ_muscle_c53726/f1p3/3694	4.01	2.84	4.72	4.58	7.79	1.43	0.22	0.07	0.05	8.07	7.4	9.21	4.42	10.47	6.06	0.35	0.52	1.16
i3_LQ_muscle_c53915/f1p2/3118	16.78	6.66	13.13	17.16	38.54	16.29	0.92	0.86	0.54	35.04	19.1	81.65	5.01	20.45	24.66	0.94	0.91	3.23
i3_LQ_muscle_c55551/f1p9/3027	0.08	0.84	0.05	2.95	0.32	0	3.31	0.08	0.26	0.13	0.06	0.03	1.51	2.61	0.94	1.96	2.16	0.31
i3_LQ_muscle_c55618/f1p2/3005	0	0.16	0.06	0	0	0	0	0	1.74	0	0	1.65	0	0	0	1.81	1.26	0
i3_LQ_muscle_c5566/f1p1/3811	0.08	0.05	0.29	0.23	0.29	0.16	0.35	0.09	0.1	0.47	0	0.44	0.68	0.2	0.63	0	0	0
i3_LQ_muscle_c55747/f1p1/3020	0	0	13.85	20.55	14.63	0	11.35	0	0	0	32.21	0	38	14.91	10.24	0.26	0	0
i3_LQ_muscle_c5701/f1p0/3449	1.33	0.94	0.65	0	0	0	0.06	0	0	0.06	0.64	0	0.09	0.12	0.17	0.96	0.52	0
i3_LQ_muscle_c5773/f1p0/3928	9.16	5.97	12.45	8.67	7.04	7.33	0	1.31	0.29	9.82	11.51	4.69	9.18	25.56	6.79	1.17	0	2.48
i3_LQ_muscle_c5841/f1p20/3267	0.13	0.08	0.17	0.16	0.07	0.18	5.45	11.64	6.25	0.24	0.11	0.19	0.09	0.12	0	5.54	2.63	5.51
i3_LQ_muscle_c5864/f1p17/3841	0.12	0.2	0.39	0.52	0.45	0	0	0	0	0.42	0.72	0.59	0.86	0.95	1.19	0.06	0	0.05
i3_LQ_muscle_c5968/f1p3/3645	3.89	0	4.82	2.8	2.49	7.51	0	7.49	2.09	0	0	0	0.04	0.06	0.08	0	0	0.07
i3_LQ_muscle_c6141/f1p0/3092	3.37	3.65	0.54	2.62	0	1.84	0	0.12	0.02	2.53	6.84	4.26	2.33	0.76	3.29	0	0	0
i3_LQ_muscle_c6464/f1p1/3261	12.56	0	15.49	0	0	0	0	13.9	0	0	0	0.31	0	12.34	0	8.19	0	15.58
i3_LQ_muscle_c6471/f1p1/3977	0	0.12	0	0.04	0.72	0	0	0	0.01	1.42	2.25	0	0	1.36	1.28	1.21	0.99	2.59
i3_LQ_muscle_c6716/f1p7/3108	19.11	20.31	1.26	14.95	0	0	0.15	1.8	0	0.07	22.84	17.91	0	8.74	9.08	0	0	0
i3_LQ_muscle_c6880/f1p2/3552	4.24	5.7	6.04	8.01	9.32	4.82	0.75	0.42	0.32	11.05	10.81	17.34	7.45	11	11.22	0.45	0.05	1.28
i3_LQ_muscle_c6932/f1p0/3963	0.78	1.61	1.13	0.32	0.76	0.14	0	0.05	0.16	1.28	3.14	0.46	1.65	0.61	1.34	0.02	0.02	0.15
i3_LQ_muscle_c7258/f1p3/3766	8.86	5.64	12.65	5.88	3.64	9.3	0	0	0.21	0	15.07	7.29	5.61	3.56	2.98	0	6.3	2.24
i3_LQ_muscle_c7300/f1p5/3158	2.01	0	0	3.92	0	1.42	0.15	0.07	0.18	1.35	0	0.13	2.61	0	0	2.3	2.09	3.4
i3_LQ_muscle_c7670/f1p0/3637	1.6	0	1.42	1.14	1.18	1.61	0	1.19	1.52	0	0	0	0	0	0	0	0	0
i3_LQ_muscle_c7718/f1p0/3323	0.44	0	0.32	0.2	0	0.39	0.39	0	0.78	0.52	0.75	0.17	0	0	0	0	0	0
i3_LQ_muscle_c7799/f1p9/3353	0.11	10.14	0.09	7	14.3	14.68	0	2.94	0.05	9.41	0.1	8.66	6.84	0.1	0.15	0	2.65	0
i3_LQ_muscle_c7800/f1p1/3525	0.2	0.63	0.27	0.18	0.07	0	0.79	0.18	0.06	0	0	0	0	0.47	0	0.11	0.11	0
i3_LQ_muscle_c7948/f1p0/3350	21.33	17.51	15.07	7.55	63.38	10.37	16.03	2.09	2.04	28.59	31.25	40.6	30.57	67.99	24.93	1.44	1.47	3.71
i3_LQ_muscle_c8123/f1p0/3732	10.4	8.65	7.57	1.36	4.85	8.35	0.14	0.74	0.68	16.31	21.72	22.89	18.71	3.41	19.03	0	0.87	0.29
i3_LQ_muscle_c8195/f1p19/3844	0.03	0	0	0	0	0	0.53	0.27	0.23	0	0.01	0	0	0	0	0.01	0.34	0.01
i3_LQ_muscle_c8218/f1p2/3648	1.21	3.46	3.22	1.52	1.2	2.79	16.26	5.34	7.76	1.75	2.93	1.79	1.78	1.34	1.79	15.92	8.79	10.22
i3_LQ_muscle_c8422/f1p0/3646	0.95	1.9	2.36	0	0	0.07	2.85	1.59	0.86	0.68	0.37	2.22	0.12	0.93	1.01	1.31	2.27	1.99
i3_LQ_muscle_c8538/f1p0/3528	4.19	47.72	3.12	2.77	0.48	3.14	35.43	11.65	21.08	28.69	10.02	5.21	14.23	3.58	7.62	7.99	13.05	8.88
i3_LQ_muscle_c9019/f1p2/3414	3.27	0	2.77	1.02	4.33	2.56	0.1	0	0	1.11	3.71	0.41	0.05	4.53	7.35	0	0	0.26
i3_LQ_muscle_c9150/f1p0/3447	6.34	13.52	6.36	0	0	0.03	10.43	0.06	9.74	25.4	0.05	3.05	14.57	7.98	0.01	5.33	0.17	8.39
i3_LQ_muscle_c9261/f1p3/3349	0.59	0.43	0.46	1.83	2.18	44.39	1.63	22.41	32.23	11.75	31.67	20.04	29.67	2.8	0.89	4.69	0.1	12.06
i3_LQ_muscle_c9317/f1p0/3592	0	0	0	0	0	0	0	0	0	5.8	0	3.45	0	0	0	0.1	0	0
i3_LQ_muscle_c9353/f1p0/4022	11.76	0.22	12.32	4.14	0.07	6.2	0.07	4.28	2.85	0.24	0.48	17.87	17.51	16.98	6.96	0.1	1.78	2.58
i3_LQ_muscle_c9816/f1p0/3301	0.14	24.88	21.09	13.21	3.77	5.27	16.06	14.76	11.23	15.77	15.5	13.72	1.64	0.31	2.54	1.75	4.29	1.1
i4_HQ_muscle_c1008/f13p7/4659	5.9	3.67	5.14	4.38	6.54	3.79	2.48	1.97	0.56	3.74	10.09	5.99	7.5	4.95	9.37	1.23	0	1.45
i4_HQ_muscle_c1080/f3p2/4450	8.87	5.45	6.51	0.91	0.53	0.59	4.03	1.22	0.19	3.29	0.1	3.59	1.54	3.91	2.38	4.22	0.98	1.8
i4_HQ_muscle_c10831/f2p1/4297	0	0	0	0	0	0	0.55	0	0.17	0	0	0	0.08	0.55	0.35	0.55	0	0
i4_HQ_muscle_c10936/f2p3/4791	0.04	0	0.38	0	0	0.34	0.62	0.93	0.1	0.53	0.22	0.89	1.44	1.95	0.19	0	0	0
i4_HQ_muscle_c11219/f2p1/4869	4.67	2.43	2.78	0	0	0	4	0	0	3.04	0	0	0.07	0	0	0	0	0
i4_HQ_muscle_c12227/f2p1/5002	0.18	0.63	0.13	0.42	0.33	0.56	0	0	0	0	0.84	0.4	0.16	0	0	0	0	0
i4_HQ_muscle_c12276/f3p0/4676	0.03	26.24	0.27	94.33	0.03	33.36	0	0	0	0	0	0.05	42.17	44.83	0	13.11	24.01	0
i4_HQ_muscle_c1339/f5p3/4918	5.51	0	5.27	4.25	4.59	7.78	0.15	9.58	2.92	0.15	0.01	0	0	0	0	0.04	0	0.03
i4_HQ_muscle_c1571/f8p2/4656	1.85	11.52	14.21	3.63	3.89	5.17	41.51	10.57	6.6	5.17	11.31	7.88	2.42	3.86	3.55	30.53	25.44	14.47
i4_HQ_muscle_c15792/f2p3/4117	0	36.31	25.79	0	0	0.74	0	9.75	0.07	0	0	0	18.75	12.39	47.22	0	1.8	4.89
i4_HQ_muscle_c1725/f2p1/4491	4.54	7.19	2.77	0	0	1.44	0	5.95	2.88	3.33	5	2.71	0	4.16	3.05	7.65	5.45	6.94
i4_HQ_muscle_c17505/f21p0/4825	2.83	5.05	0.87	0.37	0.28	0.66	1.85	0.26	0.29	2.88	11.33	7.18	1.95	1.19	0.37	0	0	0
i4_HQ_muscle_c17725/f2p0/4038	1.63	2.39	2.66	2.25	1.67	2.25	9	3.72	6.04	2.49	2.38	2.52	1.58	2.03	1.94	19.47	7.16	7.59
i4_HQ_muscle_c17908/f12p0/4611	30.28	27	36.41	38.12	57.85	32.51	2.44	1.62	1.78	69.26	57.72	81.29	20.84	58.38	50.17	2.52	2.62	7.75
i4_HQ_muscle_c1937/f3p4/4443	0.17	1.03	0.83	0.17	0.12	1.09	1.66	0.25	0.13	0.72	0.18	0.06	0.22	0.62	1.07	0	0	0
i4_HQ_muscle_c1962/f2p41/4481	3.68	6.21	2.5	1.51	1.35	1.58	2.36	0.95	1.7	6.3	5.8	5.78	0.72	1.15	0.47	1.23	1.85	1.85
i4_HQ_muscle_c1982/f2p0/4464	0.25	0.43	0.35	0.02	0.07	0.03	0	0	0.04	0	0	0	0.05	1.14	0	0.23	0	0.08
i4_HQ_muscle_c20617/f2p3/4915	0	0	3.16	2.15	2.58	1.03	0	0	3.54	0.27	0	6.62	0.11	3.85	2.54	0	0	0
i4_HQ_muscle_c20832/f2p0/4308	0.02	1.13	1.94	0.79	2.01	0.35	10.65	6.57	0.02	5.27	0.03	1.95	0.02	0	0	0	6.87	0.84
i4_HQ_muscle_c26971/f2p0/4469	3.43	4.93	8.48	3.03	4.79	2.49	0.64	0.21	0.1	0.23	0.4	5.92	0.2	0.47	2.93	0.45	2.77	5.23
i4_HQ_muscle_c2854/f2p0/4814	2.89	0	2.2	1.76	1.76	3.9	0	3.1	2.41	0	0	0	0	0	0	0	0	0
i4_HQ_muscle_c28624/f2p0/5029	10.21	17.75	17.18	7.14	3.57	18.19	0.34	2.42	1.51	25.03	34.48	15.15	26.94	18.29	30.48	1.13	1.25	1.77
i4_HQ_muscle_c33227/f2p0/4072	9.7	1.97	49.25	51.45	46.54	0.1	37.52	43.31	5.98	88.56	52.69	11.56	58.11	111.36	60.14	8.7	5.92	0.93
i4_HQ_muscle_c35374/f12p0/4450	62.18	61.86	69.07	50.64	73.02	58.7	5.7	7.96	5.95	97.89	119.55	113.11	106.41	115.71	101.24	5.42	4.05	14.94
i4_HQ_muscle_c35408/f17p0/4562	0.25	0	1.07	19.11	41.74	21.67	114.27	0.18	1.48	17.82	12.66	12.91	31.34	19.46	0	3.45	0.04	0.33
i4_HQ_muscle_c35561/f6p1/4258	13.62	35.89	13.91	10.91	12.61	0.16	21.96	17.24	0	2.22	0	0	0	3.03	12.64	0.1	0	17.42
i4_HQ_muscle_c35807/f7p4/4391	0.01	10.71	6.19	26.68	26.12	14.67	17.38	1.49	8.75	6.72	0	0	28.8	31.44	16.5	1.43	12.26	0
i4_HQ_muscle_c41073/f2p0/4113	6.82	0	4.26	4.51	3.99	6.94	0	3.98	2.15	0	0	0	0	0	0	0	0	0
i4_HQ_muscle_c41081/f2p2/4160	7.01	0	8.05	6	5.58	8.71	0	7.86	3.68	0	0	0	0	0	0	0	0	0
i4_HQ_muscle_c42861/f3p0/4168	8.79	7.88	10.6	8.29	12.81	20.59	0.05	1.57	1.3	9.21	20.17	19.12	18.32	17.02	8.77	0.54	1.33	0.66
i4_HQ_muscle_c42941/f2p0/4446	1.76	2.71	3.1	0	0.3	0.02	0	2.14	0.2	0.71	7.59	3.05	6.43	0.22	4.21	0	0	0
i4_HQ_muscle_c43066/f16p0/4413	35.3	29.73	36.3	18.67	22.55	29.11	2.57	2.96	3.68	47.48	55.53	72.01	54.65	28.29	49.4	2.58	2.83	8.21
i4_HQ_muscle_c43103/f5p1/4209	12.71	9.75	6.4	14.27	17.41	21.1	1.86	2.99	1.71	10.27	16.97	9.12	8.96	19.59	16.51	33.43	4.81	13.39
i4_HQ_muscle_c43124/f48p1/4655	9.15	10.61	10.58	0.67	0.09	0.24	0.5	40.22	36	0	2.24	4.43	0.1	0.28	7.56	98.89	29.28	23.15
i4_HQ_muscle_c43323/f2p0/4624	1.4	3.57	3.13	2.83	7.8	5.39	0.16	0.17	0	6.91	4.54	7.99	0.94	5.75	4.81	0	0.68	0.63
i4_HQ_muscle_c4858/f3p2/4684	4.07	4.12	4.55	2.88	0	2.99	9.66	14.38	16.73	1.27	3.14	4.51	0.26	2.14	0	39.83	11.62	4.11
i4_HQ_muscle_c5824/f2p0/4812	3.4	3.95	2.53	2.42	0.54	5.19	0.68	1.21	0.17	1.05	6.26	2.61	2.6	3.48	5.4	0.32	0.05	0.32
i4_HQ_muscle_c6979/f2p1/4301	0	0	0.4	0	0	0	0.42	0	0	0.55	0	0.2	0.39	0.34	0.28	0.29	0.08	0.71
i4_HQ_muscle_c8530/f2p1/4532	0	35.03	0	26.16	23.9	34.32	2.32	0.98	1.35	0	0	0	42.75	0	11.73	0	0	1.57
i4_HQ_muscle_c858/f11p6/4552	12.58	6.63	2.89	11.43	6.06	7.43	0.82	0.34	0.02	9.17	10.16	16.44	12.77	14.82	11.27	0.23	0.18	0.7
i4_HQ_muscle_c9418/f2p21/5005	1.25	0	0	0	0	0	0	1.01	0.68	0.69	0.11	0	0	0.06	0.23	1.16	1.3	1.42
i4_LQ_muscle_c10302/f1p40/4516	0.91	0	0.8	0.02	0.58	0.04	0.02	0.04	0.24	0	0	0	1.53	1.44	1.98	0.8	0	0.22
i4_LQ_muscle_c10345/f1p0/4567	0.98	0.93	0.88	0.93	0.72	0.22	0.09	0.05	0	2.71	3.08	2.52	1.22	2.92	1.78	0.08	0	0.26
i4_LQ_muscle_c10734/f1p0/4219	3.27	16.02	9.34	2.31	3.4	3.46	3.48	11.09	9.18	3.83	9.31	9.93	0.38	0.5	1.61	12.2	8.08	0.67
i4_LQ_muscle_c10756/f1p0/4952	5.89	2.41	3.32	0.16	0	0.02	0.04	2.55	1.18	0.69	7.54	3.07	0	0.12	0.26	3.39	0	0.98
i4_LQ_muscle_c10926/f1p0/4174	2.74	31.67	20.92	25.2	9.37	17.84	5.22	0.04	2.32	0.18	4.65	27.82	1.1	0.06	5.01	18.56	0.61	38.7
i4_LQ_muscle_c11031/f1p0/4410	0.35	0.25	0.94	0	1.39	1.39	0	1.64	0	0.16	0.28	1.18	0	0	0	0.43	0.34	0.2
i4_LQ_muscle_c11157/f1p0/4477	20.17	23.52	67.07	87.17	72.68	53.21	6.97	8.25	1.94	36.34	39.41	22.52	29.45	182.76	39.43	6.68	2.42	24.11
i4_LQ_muscle_c11385/f1p2/4381	1.79	0	1.55	1.4	2.41	1.62	0	2.35	1.99	0	0	0	0	0	0	0.03	0	0
i4_LQ_muscle_c11596/f1p14/4256	1.26	0.51	0.86	0.59	0.97	0.71	5.19	2.83	4.1	0.89	0.7	1.8	0.98	0.86	0.92	9.72	3.18	5.05
i4_LQ_muscle_c11758/f1p0/4889	0.85	0	1.13	0.78	0.55	1.92	0	1.62	0.38	0	0	0	0	0	0	0	0	0
i4_LQ_muscle_c11779/f1p5/4542	0.7	0	0.79	0.37	0.76	0.77	0.01	0.86	0.25	0	0	0	0	0	0.04	0	0	0
i4_LQ_muscle_c11872/f1p2/5022	0.13	0.57	0.57	0.17	0.11	0.8	0.02	0	0	0.07	0.67	0.25	0.3	0.61	0.79	0	0	0
i4_LQ_muscle_c11915/f1p1/4205	4.88	7.19	0.53	0.57	0.17	0.36	0.36	3.57	4.12	1.16	0.62	0.93	4.3	3.3	3.17	0.35	0.35	0.03
i4_LQ_muscle_c12493/f1p0/4413	1.08	0	1.88	1.51	1.15	2.55	0	1.87	0.89	0	0	0	0	0	0	0	0	0
i4_LQ_muscle_c12516/f1p0/4334	1.79	1.05	0	0.27	0.61	0	0.11	0.03	0.24	0.93	0.12	1.08	1.09	1.79	3.2	0	0	0.23
i4_LQ_muscle_c12523/f1p0/5019	1.61	0	1.23	1.23	0.88	2.22	0	2.3	0.99	0	0	0	0	0	0	0	0	0
i4_LQ_muscle_c12768/f1p0/5063	0.47	1.39	2.07	0.12	0	2.62	0.44	0.48	0.37	0.45	0.08	1.73	0.12	0.07	0.16	3.76	2.38	4.57
i4_LQ_muscle_c13329/f1p5/4959	0	0.55	0	0	0.05	0	1.1	0.33	0.44	0.89	0.54	0.28	0.54	0.33	0.15	0	0.38	0.35
i4_LQ_muscle_c13404/f1p0/4957	0.56	1.47	5.33	3.68	3.4	3.83	5.15	0.22	2.08	2.15	1.74	7.91	5.88	3.1	6.2	0.27	0.09	0.4
i4_LQ_muscle_c13438/f2p1/4755	3.63	1.22	10.13	6.15	1.46	10.33	8.27	8.92	0.85	7.04	5.82	7.46	10.25	9.02	5.75	1.02	0.21	0.62
i4_LQ_muscle_c13447/f1p1/4215	8.28	0	3.2	0	0	0	2.07	7.68	4.62	7.21	5.64	0	4.66	2.63	1.67	0.07	7.29	3.72
i4_LQ_muscle_c13483/f1p4/4361	0.12	1.17	0.31	0	0	0	0.28	0.4	0.48	0.51	0.86	0.01	0.57	1.17	0	0.04	0.82	0.44
i4_LQ_muscle_c13759/f1p6/4372	0.39	0	0.32	0.06	0.38	0.47	0	0.48	0.64	0	0	0	0	0	0	0	0	0
i4_LQ_muscle_c13995/f1p0/4222	0.62	0.19	0.55	0.76	0.32	0.49	0.1	0.03	0	0.04	0	0.12	0	0	0	0	0	0.09
i4_LQ_muscle_c14185/f1p5/4877	3.34	3.39	3.06	3.39	3.16	4.62	1.71	1.19	0.63	3.73	4.3	5.1	4.92	6.38	6.41	0.79	0.62	0.67
i4_LQ_muscle_c14641/f1p0/4979	2.1	1.75	4.22	6.24	1.92	4.83	0.59	0.11	0.02	5.55	0	5.45	4.03	2.2	0.11	1.28	1.25	3.16
i4_LQ_muscle_c14727/f1p4/4267	7.13	5.85	10.64	19.88	1.33	10.39	8.6	0	9.59	6.91	0	6.22	16.28	15.63	15.88	6.24	0	0
i4_LQ_muscle_c14751/f1p0/4388	0.21	0.38	0.1	0.11	0.42	0.48	0	0.09	0	0.55	0.38	0.13	0.41	0.33	0.1	0	0	0
i4_LQ_muscle_c14769/f13p3/4480	2.7	4.96	1.73	2.95	1.82	3.62	0.23	0.45	0.08	3.88	3.01	2.81	2.26	5.87	4.98	2.52	0.5	3.26
i4_LQ_muscle_c14852/f1p0/4450	3.32	6.26	6.05	10.54	0.16	9.23	31.86	3.42	14.41	0.15	1.53	0.15	0.28	8.54	4.33	13.06	6.88	0.33
i4_LQ_muscle_c14900/f1p0/4839	1	31.97	71.37	58.62	85.24	39.93	46.39	0.71	23.12	37.89	27.89	75.34	63.08	46.94	85.8	0.25	0.05	0.17
i4_LQ_muscle_c14933/f1p0/4554	0.79	0.89	0.24	0.41	1.33	0.06	0	0.48	1.68	4.06	1.33	0.31	0	0.17	0	1.62	1.62	0.77
i4_LQ_muscle_c14985/f1p5/4636	0.85	0	0.79	0.61	0.67	0.83	0	0.59	0.3	0	0	0	0	0	0	0	0	0
i4_LQ_muscle_c15126/f1p0/4290	0.96	0.55	1.14	0.12	0	0.21	0.14	0.53	0.05	0.12	0.96	1.04	1.07	0.32	0.45	0	0	0
i4_LQ_muscle_c15317/f1p10/4160	1.22	0	1.5	0.38	0.97	1.91	0	2.16	2.17	0	0	0.02	0	0.08	0	0	0.03	0.02
i4_LQ_muscle_c15328/f1p1/4880	28.95	10.23	0.21	0.04	0.13	15.24	0	26.37	0.22	11.72	10.72	0.19	0.07	11.11	0.11	16.74	13.13	27.77
i4_LQ_muscle_c15371/f1p4/4888	1.13	0.59	1	0.85	1.16	1.87	1.8	1.24	0.77	0.18	1.54	0.48	1.45	1.02	0	0	0	0.01
i4_LQ_muscle_c15439/f1p0/4287	0.16	0.89	1.23	1.11	3.26	2.75	0	0.09	0.4	0.1	0.27	1.25	0.32	1.8	0.71	0.11	0.15	0.9
i4_LQ_muscle_c15513/f1p178/4168	4.07	2.72	1.79	5.4	3.96	2.22	0.38	0.14	0.22	2.89	7.68	5.95	7.57	10.19	0.7	8	0.02	3.93
i4_LQ_muscle_c15514/f1p4/4631	0	0	0	0.23	0	0.09	0.19	0	0.07	0	0.19	0	0.12	0.46	0.23	0	0	0
i4_LQ_muscle_c15643/f1p2/4310	0.23	0.16	0.85	3.04	14.68	2.22	1.12	7.8	1.99	5.13	5.14	7.14	6.26	2.05	2.31	3.02	5.49	5.18
i4_LQ_muscle_c15962/f1p0/4133	0.36	0.59	0	0.16	0.58	0.18	0.19	1.21	0.08	0.65	0.27	0.55	1.4	0.45	0.54	0	0	0
i4_LQ_muscle_c15977/f1p0/4103	0	4.64	0	12.28	10.76	14.58	0	0	0	0	0	0	12.91	0	8.88	0	0	0.2
i4_LQ_muscle_c15994/f1p2/4069	6.65	6.77	3.76	2.18	4.94	2.38	1.08	0.55	1.45	9.92	12.79	8.93	4.65	4.15	6.12	0.8	0.21	0.53
i4_LQ_muscle_c16073/f1p1/4131	1.55	2.78	0.38	0.78	1.77	0.61	0.13	0.14	0.13	3.59	1.42	3.24	0.7	0.68	1.81	0.09	0	0
i4_LQ_muscle_c16195/f1p2/4132	1.23	0	1.23	0.45	0.89	1.9	0	1.96	2.72	0	0	0.06	0	0	0	0	0	0.1
i4_LQ_muscle_c16334/f1p0/4092	0	0.44	0.23	0.3	1.03	0.46	0	0.02	0	0	1.14	0.33	0.36	0.2	0.58	0.04	0	0.18
i4_LQ_muscle_c16522/f1p3/4049	13.84	0	8.83	0	0	11.78	126.35	0	0	0	0	0	21.68	0	0	0	5.45	0.02
i4_LQ_muscle_c16648/f1p0/4045	0.19	0	0.26	0	0	0	0	0	0	0	0.26	0.44	0.11	0	0	0.35	0.11	0.58
i4_LQ_muscle_c16650/f1p2/4051	0.23	0.32	0.18	0.52	0.36	0.22	0	0	0	0.37	0.16	0.11	0.04	0	0.07	0	0.11	0.15
i4_LQ_muscle_c16674/f1p0/4139	1.23	0.63	0.41	1.02	1.28	0.45	0.04	0	0.06	1.26	2.4	1.32	1.18	1.24	1.95	0.04	0	0.28
i4_LQ_muscle_c16843/f1p0/4107	2.42	0	3.47	2.09	2.27	4.23	0	4.96	1.55	0	0	0	0	0	0	0	0	0
i4_LQ_muscle_c17312/f1p0/4070	0.15	0.02	0	0	0	0	0.32	0.33	0.25	0.02	0	0	0	0.07	0.08	0.06	0	0
i4_LQ_muscle_c19177/f2p1/4344	4.71	0	1.72	0	0	1.74	0	0	1.76	2.24	4.5	5.12	1.15	3.01	1.79	0	0	0
i4_LQ_muscle_c19491/f1p0/4349	1.65	0	1.31	1.32	0.97	1.36	0	0.9	0.51	0	0	0.04	0.02	0	0	0.02	0	0
i4_LQ_muscle_c19666/f1p1/4395	0.36	0.61	0.01	0	0.12	0.03	0	0.34	0.25	0.39	0	0.4	0.26	0.9	0.45	0	0	0
i4_LQ_muscle_c19878/f1p1/4206	0	0	0	0	3.34	3.75	0	0	3.19	3.52	4.2	0	3.72	0	4.04	0.08	0	3.99
i4_LQ_muscle_c20186/f1p4/4812	2.1	0.02	1.43	1.43	2.07	1.51	0.02	1.46	2.1	0	0.04	0.07	0.01	0.03	0.04	0.04	0	0.01
i4_LQ_muscle_c20369/f1p3/4580	2.72	0.02	2.87	1.31	3.08	2.48	0	0.69	0.95	2.03	1.6	2.79	0.07	0	0	2.35	1.17	1.04
i4_LQ_muscle_c20377/f1p8/4822	2.12	0	2.36	2.8	4	1.72	0	2.32	2.09	0	0	0	0	0	0	0	0	0
i4_LQ_muscle_c20456/f1p4/4336	2.02	0	1.68	1.76	1.71	1.56	0	1.75	0.81	0	0	0	0	0	0	0	0	0
i4_LQ_muscle_c20664/f1p2/4532	0.48	5.19	3.62	7.85	5.27	2.8	0.59	0.24	0.14	5.93	4.74	2.62	3.69	2.34	4.43	0.52	3.06	1.63
i4_LQ_muscle_c21106/f1p3/4188	1.95	0.84	1.37	0.7	1.23	0.78	0.04	0	0.01	0.8	0.45	0.51	0.76	2.33	1	0.02	0.21	0.01
i4_LQ_muscle_c21130/f1p3/4628	0	0	0	0	0	0	1.73	0	1.34	2.53	0	0	0.24	1.61	0	0.73	0.01	0
i4_LQ_muscle_c21329/f1p0/4921	1.29	16.73	11.44	0.04	0.1	0.1	13.35	12.54	13.74	8.99	0.4	1.71	13.45	2.24	0.29	7.5	14.27	2.78
i4_LQ_muscle_c21528/f1p0/4595	1.08	3.02	2.52	2.33	5.15	2.5	0.23	0.18	0.11	5.79	5.34	5.11	1.76	5.6	3.83	0.32	0.28	0.46
i4_LQ_muscle_c21968/f1p8/4305	0.15	0.07	0.12	0.41	0.81	0.15	8.01	17.74	11.88	0.02	0.18	0.17	0.08	0.1	0.12	11.67	2.4	7.71
i4_LQ_muscle_c22063/f1p1/5027	0	1.33	0.27	0	0	0	1.72	0.51	0	0	0.13	0.1	2.13	1.76	0.47	0.04	0	1.58
i4_LQ_muscle_c22152/f1p2/4244	0.49	0.5	0.37	0	0.89	0.98	0.3	0.05	0.55	0.41	0	0.17	0.39	1.12	1.05	0	0	0
i4_LQ_muscle_c22418/f1p0/4754	0.16	0.17	0.34	0.64	1.08	0.34	0.48	0	0	0.26	0.1	0.57	0.42	0.31	0.85	0.04	0	0
i4_LQ_muscle_c22437/f1p0/4226	170.57	62.3	192.85	22.81	38.08	33.49	10	1.49	0.77	26.41	38.53	70.7	21.32	29.69	30.9	0.24	19.43	0.53
i4_LQ_muscle_c22520/f1p1/4475	0.75	0.53	0.27	0.29	0.44	1.13	0	0	0	0.83	0.46	0.48	0.4	0.11	0.55	0.31	0	0.04
i4_LQ_muscle_c22525/f1p0/4760	0.96	1.36	1.17	1.54	1.59	1.03	0	0.1	0.07	2.66	2.43	2.86	1.3	3.31	1.86	0	0.05	0.41
i4_LQ_muscle_c22923/f1p0/4278	0.49	0	0.63	0.35	0.61	0.66	0	0.64	0.69	0	0	0	0	0	0	0	0.1	0.02
i4_LQ_muscle_c23108/f1p1/4573	1.32	0.97	0.3	0.42	1.11	0.44	0.05	0.01	0	3.21	2.7	1.95	1.7	0.7	2.22	0	0	0.2
i4_LQ_muscle_c23150/f1p0/4578	31.37	17.07	27.2	58.09	43.08	27.38	7.03	2.79	2.13	32.41	37.74	67.49	34.36	78.56	32.47	3.25	1.9	12.01
i4_LQ_muscle_c23236/f1p2/4972	0.61	0.32	0.01	0	0.01	3.29	0	2.33	2.19	2.67	2.33	3.41	2.66	5.02	0.72	0.9	0.62	2.39
i4_LQ_muscle_c23370/f1p0/4254	0.13	0	0.59	0.33	0	0.56	0.18	0.14	0.06	0.81	0.44	0.42	0.79	0.68	0.47	0	0	0
i4_LQ_muscle_c23960/f1p5/4590	1.29	2.54	0.75	0.03	0.18	0	1.34	0.53	0.51	0	2.7	1.18	2.83	2.72	4.23	0.74	0.25	0
i4_LQ_muscle_c24091/f1p0/4918	10.85	6.82	8.94	7.61	10.05	7.31	0.48	0.25	0.03	8.25	7.54	8.36	5.09	6.63	3.68	0.32	0.44	0.73
i4_LQ_muscle_c24356/f1p4/4506	6.24	5.31	5.83	4.23	2.84	2.92	1.02	0.41	0.98	5.65	12.15	6.4	5.89	4.06	5.21	1.17	0.86	0
i4_LQ_muscle_c24568/f1p0/4691	0.15	0.07	0.05	0.38	0.11	0.29	0	0	0.03	0.16	0.27	0.35	0.55	0.63	0.45	0	0	0
i4_LQ_muscle_c24618/f1p6/4247	1.79	1.01	0.7	1.83	0	1.22	0.11	0.08	0	0	0.89	1.22	1.16	0.81	1.42	0	0	0
i4_LQ_muscle_c24761/f1p0/4665	0.78	0	0.82	0.19	0.4	0.69	0	1.41	1.29	0	0	0.03	0	0	0	0	0.07	0.01
i4_LQ_muscle_c24948/f1p0/4559	14.68	19.13	1.4	1.5	1.13	3.98	6.3	24.63	12.81	1.96	1.27	8.77	11.92	10.94	17.76	2.73	7.13	2.53
i4_LQ_muscle_c24962/f1p304/4560	0.48	1.52	4.19	1.67	0	5.35	0	0	0	2.09	3.48	2.36	0.84	3.82	1.13	3.47	4.04	0.4
i4_LQ_muscle_c25039/f1p2/4256	0.59	11.59	8.43	0.17	19.06	32.45	24.81	51.22	9.38	13.09	10.29	5.98	0.45	0.19	0.27	15.85	35.5	50.29
i4_LQ_muscle_c25269/f1p0/4487	1.43	0	2.03	1.36	0.52	3.02	0.01	3.36	0.96	0	0	0	0	0	0	0	0	0
i4_LQ_muscle_c2536/f1p0/4459	1.17	0	0.88	1.02	1.07	0.87	0	1.12	0.61	0	0	0	0	0	0	0	0	0
i4_LQ_muscle_c2537/f1p4/4320	0.19	6.16	0.28	0	1.53	3.35	0.68	0	0	5.29	1.61	3.91	0.03	0.17	0.29	1.29	0	0
i4_LQ_muscle_c25403/f1p1/4422	0.94	0	1.6	1.56	0.98	1.92	0	2.25	0.9	0	0	0	0	0	0	0	0	0
i4_LQ_muscle_c25453/f1p15/4339	17.3	17.29	15.18	22.94	17.35	13.34	9.9	7.47	3.28	21.27	29.43	25.84	33.45	36.33	24.78	5.69	2.36	6.1
i4_LQ_muscle_c25553/f1p0/4781	0.58	1.05	0.07	0.16	0.05	0.04	0.23	0.1	0.04	1.26	0.39	0.67	0.12	0.58	0.74	0	0	0
i4_LQ_muscle_c25772/f1p0/4357	8.32	5.22	3.78	0.76	0.02	2.7	0	0.15	0.49	10.35	11.94	12.04	9.32	1.48	9.59	0	0.23	0.14
i4_LQ_muscle_c25822/f1p0/4400	0.29	1.17	2.34	0.36	0	0.11	0	0.07	0.22	0.25	2.77	3.7	9.47	7.56	8.13	0	0.25	0.79
i4_LQ_muscle_c25847/f1p5/4671	0	0	0	1.86	1.62	1.9	0	0	0	0.99	0.95	0	1.18	0.13	0	1	0.36	0.31
i4_LQ_muscle_c25917/f1p4/4855	3.18	2.64	2.33	2.25	2.67	2.01	0.85	0.49	0.18	4.38	7.46	4.56	2.96	3.29	5.77	0.11	0.12	0.29
i4_LQ_muscle_c2593/f1p34/4278	2.22	0	1.55	1.38	0.94	1.97	0	2.38	1.1	0	0	0	0	0	0	0	0	0
i4_LQ_muscle_c26188/f1p0/4203	0	0	0	2.76	0	6.42	0	1.75	5.56	0	0	4.84	0	0	0	0	4.02	3.35
i4_LQ_muscle_c26377/f1p0/4817	2.28	5.32	4.17	5.51	3.42	6.46	2.54	8.64	6.16	0.29	0	0.07	3.21	4.53	0.18	0.39	4.03	0.2
i4_LQ_muscle_c26935/f1p0/4234	3.71	0	2.18	1.59	3.43	3.78	0	4.88	6.15	0	0	0.07	0.02	0.08	0	0	0	0.04
i4_LQ_muscle_c27026/f1p0/4915	1.63	0	2.01	1.81	2.15	2.53	0	1.75	1.57	0	0	0	0	0	0	0	0	0
i4_LQ_muscle_c27052/f1p1/4162	36.93	35.62	31.33	22.7	70.53	28.24	10.54	3.13	3.98	57.47	71.24	67.54	60.65	82.09	66.44	1.93	2.32	6.43
i4_LQ_muscle_c27102/f1p2/4330	0.25	0.06	0.06	0.67	0	0.09	0.49	0.24	0.08	0.46	0.64	0.85	0	0	0.05	0.48	0.04	0
i4_LQ_muscle_c27224/f1p0/4851	0.34	0	0.68	0.12	0.34	0.1	0	0	0	0.62	1.05	0.31	0	0	0	0	0	0
i4_LQ_muscle_c27450/f1p1/4343	0.55	0.16	0.05	0.89	0.74	0.23	0	0	0	0.39	0.92	0.53	0.07	0.27	0.59	0.27	0	0.26
i4_LQ_muscle_c27528/f1p13/4836	4.23	1.15	2.62	0.03	0.05	0.03	0.06	1.55	1.53	1.74	0.02	1.47	0.1	3.21	0	1.55	1.02	0.05
i4_LQ_muscle_c27555/f1p0/4318	14.14	16.39	10.61	6.77	11.18	8.36	0.1	3.31	0.92	23.39	27.78	23.27	20.96	10.04	24.54	1.61	1.08	2.59
i4_LQ_muscle_c27799/f1p0/4584	1.92	0	0.27	0.32	0.32	0.52	0.7	0.1	0	1.78	6.16	6.81	0.28	0.13	0.3	0	0	0
i4_LQ_muscle_c27885/f1p16/5036	0.18	0.21	0.32	0.84	0.63	0.23	0	0.02	0.02	0.75	0.11	0.15	0.14	0.27	0.1	0.09	0	0
i4_LQ_muscle_c28083/f1p0/4306	13.3	11.58	13.27	6.67	8.42	7.63	1.18	1.44	0.27	11.3	9.62	16.32	4.34	10.59	8.87	0.18	5.69	0.25
i4_LQ_muscle_c28148/f1p0/4792	0.27	0.79	0.54	0.45	0.62	0.23	0.04	0.03	0	0.8	0.91	1.2	0.59	0.89	0.84	0	0	0.08
i4_LQ_muscle_c28450/f1p0/4440	0	0	0	0	0	0	20.94	18.92	0	0.08	35.72	27.88	0	25.01	0	8.84	10.66	9.94
i4_LQ_muscle_c28494/f1p5/4545	0.82	0	0.07	0.42	1.17	0.1	0	0.1	0.11	0.21	0.32	0.15	0.61	0.83	0.14	0	0	0
i4_LQ_muscle_c28587/f1p0/4949	0.18	0.48	0.21	0.21	0.2	0.16	0.03	0	0	0.11	0.3	0.3	0.41	0.38	0.6	0	0	0.01
i4_LQ_muscle_c28627/f1p2/4630	0.86	0	2.29	1.12	2.44	2.6	0	0.24	1.04	3.24	2.81	5.73	0.41	1.17	1.04	6.88	4.07	8.13
i4_LQ_muscle_c2864/f1p0/4954	0	0	0	0	0	0	0.33	0.39	0.05	0	0	0	0	0	0	0	0	0.08
i4_LQ_muscle_c28738/f1p0/4774	0.94	0.29	1.96	0	0	0.04	0.42	0.85	0.33	0.54	0.44	0.27	0.47	0	0.18	0.35	0.55	0.3
i4_LQ_muscle_c29326/f1p0/4599	0.32	0.22	0.17	0.03	0.55	0.1	0.06	0.14	0.03	0.85	0.25	0.46	0.42	0.19	0.59	0	0	0
i4_LQ_muscle_c29519/f1p0/4145	0.53	1.02	0	0.09	0	0	0.48	0.68	0.63	0	0	0	0.71	1.9	1.24	0	0	1.35
i4_LQ_muscle_c29593/f1p2/4207	8.23	0	6.83	7.86	8.11	8.99	0	7.37	6.18	0	0	0	0	0	0	0	0	0
i4_LQ_muscle_c29625/f1p0/4166	0	0	0	0.94	1.25	0.36	3.26	1.71	0.88	1.89	1.08	0.22	1.98	0	0	0	0.64	0
i4_LQ_muscle_c29781/f1p0/4403	2.72	0	2.05	2.16	2.17	2.07	0	1.81	1.36	0	0	0	0	0	0	0	0	0
i4_LQ_muscle_c29861/f1p0/4675	0	0	0	0.33	0.64	0.5	1.96	0	0.04	1.29	0	0	0	0	0	0	1.46	0
i4_LQ_muscle_c29939/f1p0/4510	1.69	10.76	13.26	13.5	12.56	2.95	21.15	1.83	8.58	12.72	10.22	18.66	11.27	13.75	12.39	3.46	1.06	0.05
i4_LQ_muscle_c30218/f1p5/4526	1.44	1.25	1.21	1.86	1.21	2.82	0.06	0.33	0	2.33	1.03	1.89	0.55	2.86	1.28	0	0.35	0.25
i4_LQ_muscle_c30239/f1p0/4800	16.39	20.52	15.37	8.14	39.45	12.12	2.15	0.38	0.95	33.22	33.8	23.25	26.96	42.2	28.32	0.82	0.87	1.27
i4_LQ_muscle_c30394/f1p0/4274	0.88	0	0.12	0	0	2.76	0.62	2.65	0	0	0	0	0	2.86	3.78	0	2.28	0.17
i4_LQ_muscle_c30867/f1p1/4639	0.26	0	0.6	0.31	0.32	0.73	0	0.74	0.88	0	0	0	0	0.01	0	0	0	0.04
i4_LQ_muscle_c30877/f1p0/4876	28.66	0	30.89	34.32	33.55	34.3	0	44.97	46.06	0	0	0	0	0	0	0	0	0
i4_LQ_muscle_c31365/f1p0/4905	3.05	2.82	1.49	1.26	3.75	0.85	0.38	0	0.17	2.75	4.39	5.13	3.11	2.29	3.33	0.19	0	0.64
i4_LQ_muscle_c3161/f1p1/4387	0.68	8	6.89	2.55	2.66	3.16	2.6	0.75	2.29	2.81	3.04	3.95	0.15	0.09	0.18	3.84	2.88	2.49
i4_LQ_muscle_c32037/f1p0/4321	1.85	0	1.67	1.2	1.13	1.8	0.02	2.05	0.94	0	0.01	0.02	0.01	0	0.13	0	0	0.01
i4_LQ_muscle_c32118/f1p0/5053	1.02	1.32	0.32	2.43	1.31	0.86	0	0	0	2.76	3.04	2	0.88	1.24	0.57	0	0	0.18
i4_LQ_muscle_c32188/f1p0/4525	4.17	0	4.28	3.74	3.24	6.54	0	5.71	2.22	0	0	0	0	0	0	0	0	0
i4_LQ_muscle_c32263/f1p0/5019	0.05	0.11	0.18	0.16	0.06	0.29	0	0	0	0.07	0.12	0.08	0.21	0.43	0.4	0	0	0
i4_LQ_muscle_c32330/f1p1/4415	45.5	40.25	20.27	14.38	90.31	22.52	9.22	2.6	2.86	58.92	80.96	71.51	59.13	73.87	73.91	4.28	3.37	5.6
i4_LQ_muscle_c32420/f1p1/4849	2.19	1.49	0.71	0.55	1.32	0.68	0.08	0.11	0.37	2.44	2.24	4.98	2.05	1.68	1.88	0.22	0	0.27
i4_LQ_muscle_c32448/f1p8/4547	1.34	1.04	1.26	1.6	2.3	0.79	0.19	0.03	0.14	2.42	4.18	3.47	1.82	3.03	2.31	0	0.09	0.48
i4_LQ_muscle_c32543/f1p0/4423	3.69	2.12	0.38	0.42	0.52	2.6	5.32	0.66	0.76	1.83	5.8	4.69	0.34	0.38	0.14	4.29	0.53	3.35
i4_LQ_muscle_c32636/f1p0/4471	0.12	0.83	0.16	0.9	0.77	1.61	0.29	0.49	0	0	0	0	0.52	1.22	0.34	0.93	0.08	0
i4_LQ_muscle_c33192/f2p2/4231	0.35	0.31	0.44	0.58	1.09	0.45	0	0.06	0.01	0.78	0.77	1.1	0.66	1	0.17	0	0.04	0.17
i4_LQ_muscle_c33477/f1p0/4123	0.19	0.78	0.27	0	0	0	0.06	0	0	0	0.87	0.28	0.56	0.34	0.38	0.1	0	0
i4_LQ_muscle_c33613/f1p0/4052	11.53	93.66	9.38	23.42	20.88	44.26	4.8	0.86	3.48	25.59	94.63	108.38	99.88	16.13	15.26	0.1	2.84	1.79
i4_LQ_muscle_c33669/f1p1/4072	0.44	1.41	0.02	0.22	0.22	0	0	0.65	0.35	2.23	1.71	0.78	0.03	0.02	0.02	0	0.24	0
i4_LQ_muscle_c33823/f1p0/4123	5.42	6.17	4.36	4.46	6.1	3.16	0.98	0.57	0.32	7.47	9.35	10.52	5.82	8.22	7.04	0.58	0.37	1.05
i4_LQ_muscle_c33907/f1p5/4061	3.26	7.87	5.3	4.01	9.6	6.92	0	0.36	0.13	19.7	12.23	9.89	1.51	14.14	6.29	0.66	1.1	1.05
i4_LQ_muscle_c34072/f1p1/4082	4.95	0.32	4.62	0.57	0.52	0.69	0.6	8	0.52	0.11	0.92	4.66	0.17	0.24	0.41	4.24	2.82	9.18
i4_LQ_muscle_c34178/f1p5/4153	0.37	0.05	0.07	0.87	0.72	1.35	0.8	0.94	0	1.92	4.11	3.25	2.21	0	0.31	0	0.03	0.16
i4_LQ_muscle_c34217/f1p3/4101	5.48	0	2.94	3.99	4.83	5.24	0	6.45	1.76	0	0	0	0	0	0.06	0.02	0	0
i4_LQ_muscle_c34248/f1p4/4156	0	5.3	6.64	5.44	2.24	0	0	0	0.65	0.37	2.24	4.92	0.15	8.62	3.82	4.54	4.77	8.39
i4_LQ_muscle_c34268/f1p0/4047	21.33	19.85	14.28	22.36	20.5	16.2	0.8	1.74	1.58	30.74	36.32	27.5	23.35	32.24	31.01	2.04	1.31	5.19
i4_LQ_muscle_c34370/f1p0/4085	1.26	0	0	0.63	0.51	0	0.06	0	0.74	1.47	3.43	1.59	1.46	1.73	2.45	0	0	0.1
i4_LQ_muscle_c34497/f1p0/4070	0.02	0.49	0.01	0.66	1.4	0.34	0	0	0	0	0	0.02	0	0	5.94	1.58	2.15	0.64
i4_LQ_muscle_c34561/f1p0/4120	3.13	0	2.65	1.74	1.93	3.78	0	3.16	1.19	0	0	0	0	0	0	0	0	0
i4_LQ_muscle_c34719/f1p24/4048	6.1	8.97	3.86	6.9	6.67	9.71	8.51	4.92	7.4	0	0	2.07	2.15	0	5.16	11.88	0	0.02
i4_LQ_muscle_c34876/f1p26/4124	0.57	0.16	2.61	0.49	0.26	0.2	2.56	1.28	0.14	1.17	4.76	0.22	3.32	5.55	3.47	1.89	2.52	1.21
i4_LQ_muscle_c34877/f1p0/4049	1.27	0	1.65	1.28	0.92	2.86	0	2.93	0.71	0	0	0	0	0	0	0	0	0
i4_LQ_muscle_c35254/f1p2/4172	0.29	0.22	0.06	0.16	0	0.37	0.05	0.17	0.01	0.29	0.08	0.05	0.25	0.31	0.46	0	0	0
i4_LQ_muscle_c35317/f1p1/4106	26.91	0.08	25.53	28.83	25.71	25.76	0.07	25.28	23.26	0.07	0.12	0.01	0.06	0	0.06	0.06	0.01	0
i4_LQ_muscle_c3713/f1p3/4485	0	0.06	0.82	0.76	0	0	1.11	0	0.2	0	0	0	0.53	1.04	0.1	1.89	0	0
i4_LQ_muscle_c37557/f1p0/4829	0	0	0.07	0.32	0.75	0.25	0	0	0	0	0.05	0	0.26	0.07	0	0	0	0.07
i4_LQ_muscle_c37598/f1p4/4138	1.83	0.02	1.21	1.04	2.08	1.44	0.03	1.91	1.39	0	0.02	0.03	0.06	0.04	0.01	0.04	0.09	0
i4_LQ_muscle_c37620/f1p0/4594	0.88	0	0.04	0.03	0	0	4.64	1.3	0.92	0	1.44	1.2	0.19	0.91	1.22	0	0.36	1.08
i4_LQ_muscle_c37733/f1p0/4662	0	1.63	0.89	7.7	2.18	12.8	9.9	4.91	0.05	0.17	0.02	0.01	3.49	11.87	7.51	4.04	6.9	5.24
i4_LQ_muscle_c37741/f1p1/5108	0.23	0.1	0.1	0.41	0.18	0.11	0	0	0	0.27	0.39	0.82	0.33	0.26	0.07	0.02	0	0.12
i4_LQ_muscle_c37905/f1p5/4575	1.45	17.71	12.97	18.19	20.27	4.59	8.46	1.85	2.5	17.41	6.06	26.01	16.49	19.38	18.8	2.77	2.36	0.87
i4_LQ_muscle_c38208/f1p8/4457	0.19	0.41	0.26	0	0.27	0.3	0	0.13	0.14	0	0	0	0.29	0.32	0.04	0.22	0	0
i4_LQ_muscle_c38447/f1p12/5027	0.02	0.98	0	0	0	0	0	0.02	0	0	0.04	0.71	0	0.65	2.06	1.02	0.24	0.85
i4_LQ_muscle_c38519/f1p5/4235	1.65	0	0.83	2.13	1.25	1.35	0	0	0	1.4	0	0.01	3.2	2.63	0	0	0.74	0.26
i4_LQ_muscle_c38526/f1p0/4500	0	2.46	1.41	2.33	2.3	1.79	0.07	0	0	0	0	2.27	0	2.83	1.5	0	0.58	2.35
i4_LQ_muscle_c38707/f1p2/4820	2.73	1.57	0.4	2.13	0.48	0.5	11.01	18.97	5.43	3.05	0.33	0.05	0.08	6.77	2.93	4.57	4.28	13.49
i4_LQ_muscle_c38719/f1p2/4327	36.08	31.5	35.12	35.11	32.86	32.86	3.98	4.35	2.97	44	58.46	53.02	47.1	68.48	52.28	3.59	2.02	11.02
i4_LQ_muscle_c38842/f1p0/5031	6.44	7.22	1.51	0.16	5.95	0.27	0.4	0.57	6.91	0.04	0.04	0.33	0.26	0.29	7.77	0.36	5.79	0.57
i4_LQ_muscle_c39212/f1p0/4186	0	0.12	0.13	0.16	0.2	0.09	0	0	0.03	0.13	0.1	0.31	0.28	0.41	0.28	0	0	0
i4_LQ_muscle_c39752/f1p0/4423	1.63	2.57	0	0	0	0	1.69	1.1	0.43	0	1.05	1.51	0	0	0	0.78	0.36	0.68
i4_LQ_muscle_c39894/f1p0/4586	0.37	0.43	0.56	0.68	0.85	0.95	0.04	0	0.01	0.9	0.99	1.6	0.54	1.53	0.57	0.05	0	0.1
i4_LQ_muscle_c40032/f1p198/4208	2.87	0.07	2.16	1.9	1.84	3.95	0.1	3.31	0.98	0.14	0.1	0.05	0.09	0.19	0.16	0.06	0.05	0.04
i4_LQ_muscle_c40068/f1p3/4297	2.43	0.47	1.47	1.37	3.94	2.33	0.16	2.63	0.13	1.7	2.87	2.66	3.36	4.26	1.97	0	0.18	0.24
i4_LQ_muscle_c4013/f1p0/4152	3.78	8.88	8.81	4.42	5.18	5.15	45.1	12.47	22.3	4.6	5.95	4.86	5.01	3.81	5.24	46.09	21.45	28.63
i4_LQ_muscle_c40194/f1p0/4723	0	0.87	0.29	0	0	0	0.4	0.39	0.34	0.3	0.83	0	0.82	1.02	0	0	1.08	0.56
i4_LQ_muscle_c41234/f1p1/4124	0	0.2	0	0	0.75	0.38	0.06	0.1	0	0	0	0	0.89	0.82	3.12	0.25	0.08	7.78
i4_LQ_muscle_c42400/f1p8/4088	0.61	0	0.52	0.87	0.74	0.64	0	0.97	0.49	0	0	0	0	0	0	0	0	0
i4_LQ_muscle_c42703/f1p1/4098	1.38	0	1.96	0	0	0	1.14	1.03	1.62	2.16	3.05	0.9	0.3	0.1	0	1.94	0.72	0.88
i4_LQ_muscle_c42761/f1p3/4050	1.3	0.1	0.46	0.05	0	0.02	0.03	0.02	0.3	0.03	0.55	0.61	0.51	1.07	1.81	0.09	0.11	0
i4_LQ_muscle_c42770/f1p0/4083	0	0.78	0.7	0	0	0.52	0.37	0.66	0.16	0	0.82	0.56	0.62	0	0	0	0	0
i4_LQ_muscle_c42893/f14p2/4639	58.7	53.72	62.46	46.41	62.77	52.4	4.31	7.2	5.45	86.07	102.67	112.23	93.56	93.55	89.69	6.53	3.65	12.56
i4_LQ_muscle_c43175/f1p1/4329	1.97	1.79	0.74	1.68	4.11	0.75	0.07	0.12	0.23	4.56	2.77	6.32	1.79	2.81	2.61	0.06	0.27	0.29
i4_LQ_muscle_c43607/f1p0/4759	2.12	4.58	3.98	3.89	0.95	0.39	0.83	0.53	0.08	3.03	7.67	2.75	6.99	6.04	3.83	0.05	0.07	0.79
i4_LQ_muscle_c44551/f1p66/4566	0.18	0.17	0.16	0.17	0.21	0.12	0.07	0.08	0	0.32	0.46	0.53	0.59	0.98	0.45	0.02	0.03	0.03
i4_LQ_muscle_c44879/f1p0/4147	1.28	0.07	3.14	0	0	0.02	1.03	1.26	1.13	0.83	7.3	1.73	0.05	0	1.59	0	0.45	0
i4_LQ_muscle_c44951/f1p0/4265	0.76	0.71	0.97	0.79	1.37	0.66	0	0.05	0.04	1.01	1.35	2.22	0.89	1.31	1.22	0	0.11	0.19
i4_LQ_muscle_c45943/f1p2/4052	1.87	0.46	1.84	2.08	0	1.07	0	0.58	0.52	0	1.36	0.72	1.98	1.26	0.83	0	0	0
i4_LQ_muscle_c46006/f1p0/4047	0	2.54	5.6	0.52	3.38	10.23	4.38	8.73	0	4.93	8.79	1.69	3.54	7.6	11.34	1.97	0.44	0.53
i4_LQ_muscle_c46045/f1p0/4018	0.51	0	0.31	0.18	0.45	0.3	0	0.32	0.3	0	0	0	0	0	0	0	0	0
i4_LQ_muscle_c46063/f1p6/4029	51.66	83.07	86.34	60.22	34.69	0.43	94.52	7.68	32.63	5.66	84.5	115.87	0	0	3.53	0	0	0
i4_LQ_muscle_c46174/f1p0/4049	4.94	0	5.3	4.22	5.06	6.72	0	6.55	2.83	0	0	0	0	0	0.04	0	0	0
i4_LQ_muscle_c4631/f1p0/5006	0.27	0	0.25	0.12	0.46	0.37	0	0.3	0.09	0	0	0	0	0	0	0	0	0
i4_LQ_muscle_c5016/f1p2/4827	17.8	11.97	8.44	8.98	10.54	7.72	0.15	2.75	1.23	17.77	18.96	31.04	18.72	8.86	18.95	0.9	0.94	2.47
i4_LQ_muscle_c5145/f1p1/4321	1.9	3.99	6.42	3.52	6.69	5.24	7.82	0	0.29	0	0.81	0.76	0.75	1.42	0.2	9.78	0	4.26
i4_LQ_muscle_c5167/f1p1/4323	0.13	6.33	0.82	0.32	0.05	7.59	8.75	0.42	0.17	7.45	7.78	3.72	0.18	1.29	0.57	0.86	0.14	6.57
i4_LQ_muscle_c5216/f1p0/4387	0.21	0.84	0.5	0	0	0	0.62	0	0	1.3	1.18	0	0.51	0.08	0.64	0.59	0	0.17
i4_LQ_muscle_c5457/f1p0/4326	1.79	0.03	2.48	1.44	1.03	3.28	0	2.91	1.26	0	0	0.01	0	0	0	0	0	0
i4_LQ_muscle_c5977/f1p0/4875	0.09	3.06	0.38	0	0.06	0.19	9.49	14.98	9.51	0.14	0.3	14.89	0.22	0.3	0.41	0.04	11.57	0.27
i4_LQ_muscle_c6413/f1p0/4516	0	0.35	10.15	10.7	3.88	8.35	0.18	0.83	0	0.17	0	0.11	0.12	34.07	0.09	0.18	0	3.85
i4_LQ_muscle_c6455/f1p4/4402	0.02	0.87	0.1	0.27	0.28	0.34	0	0	0	0.18	0.46	0.46	0.66	0.31	0.39	0	0	0
i4_LQ_muscle_c6778/f1p0/4595	9.6	4.13	5.75	0.1	0	1.11	5.46	0.94	1.61	3.31	2.64	0	1.41	0.66	6.34	5.93	4.92	5.46
i4_LQ_muscle_c6825/f1p0/4744	0	0.23	1.55	1.45	1.46	3.32	0.35	0.09	0	2.13	0.08	2.02	1.27	0.11	0	2.81	0.82	1.15
i4_LQ_muscle_c6858/f1p2/4340	0.7	1.9	1.01	0.64	0.27	0.76	0	0.07	0	0.95	1.38	1.64	1.56	0.93	2.64	0	0	0.34
i4_LQ_muscle_c6901/f1p1/4515	0.02	3.74	0.08	0	0	0.05	1.44	0.72	0.39	0.48	0	0	0.05	0	0	0.69	0.08	0.8
i4_LQ_muscle_c6910/f1p0/4415	9.56	0	7.14	9.35	9.21	10.65	0	11.51	4.96	0	0	0	0	0	0	0	0	0
i4_LQ_muscle_c7266/f1p0/4115	0.77	0.94	0.87	0.02	0.3	0.88	0	0.46	0	1.77	0.8	1.16	0	0	0	0.81	0	0.05
i4_LQ_muscle_c7436/f1p0/4643	7.7	6.93	3.63	4.12	4.09	3.86	0.87	0.77	0.65	6.54	8.31	11.7	5.02	5.82	6.13	0.94	0.42	0.54
i4_LQ_muscle_c7647/f1p7/4631	2.75	0.53	0.65	2.05	0.59	5.63	0.87	0.59	12.39	1.77	10.71	2.51	1.2	0.75	4.04	30.29	13.92	9.65
i4_LQ_muscle_c7909/f1p10/4466	0.28	1.36	1.14	0	0.12	0.59	1.64	0.59	0.11	3.41	2.12	0.38	0.99	0.87	1.33	0.06	0	0
i4_LQ_muscle_c8090/f1p1/4899	7.01	11.98	10.19	0.13	3.34	0.07	0.12	12.03	8.24	0.09	0.11	7.69	5.56	4.9	4.56	0.1	0.26	0.11
i4_LQ_muscle_c8138/f1p120/4799	0	1.67	0	1.87	1.25	1.85	0.45	0.99	0	1.01	3.37	0	1.19	2.04	3.13	0	0	0.33
i4_LQ_muscle_c8325/f1p0/4247	2.9	3.53	5.71	2.32	0.52	2.95	0	0.11	0	0	0.52	3.56	0.08	0	2.57	0	2.98	2.62
i4_LQ_muscle_c8831/f1p5/4196	12.81	52.34	5.46	17.57	18.47	26.99	2.64	1.62	2.05	17.16	57.68	65.18	87.11	5.64	4.57	0	3.85	0.54
i4_LQ_muscle_c8849/f1p0/4635	0	0.1	0.09	0.04	0	0.12	0.97	1.31	0.78	0.34	0.6	0.58	0	0.54	0.75	0	1.67	0.1
i4_LQ_muscle_c8918/f2p0/4345	22.21	15.8	10.02	4	1.38	17.55	16.81	14.03	2.96	0.93	0.49	4.59	3.82	19.62	9.29	0.72	7.37	19.2
i4_LQ_muscle_c8942/f1p0/4235	0.63	0	0.64	0.14	0	0.76	0.98	0.26	1.08	0.06	0.84	0.22	0	0	0	0	0	0
i4_LQ_muscle_c9189/f1p20/4255	0.24	0.59	0.54	0.78	0.69	0.95	0.08	0.04	0.08	0.99	1.17	0.95	0.98	1.63	0.68	0.08	0	0.06
i4_LQ_muscle_c9402/f1p0/4158	0	3.3	0.15	1.36	1.37	1.95	1.91	0.09	0.55	0.29	1.09	0.7	0.18	0.18	0.07	3.04	3.15	2.29
i4_LQ_muscle_c9580/f1p744/4697	0.09	0.2	0.07	2.24	0	3.28	0.16	3.06	1.54	1.06	2.25	3.14	3.01	2.43	2.15	0.11	3.28	0.06
i4_LQ_muscle_c9909/f1p0/4609	0.32	1.6	0.45	0	0	0	0	0	0.32	0	0	0	0	1.25	0	0	0	0.01
i5_HQ_muscle_c1009/f3p0/5570	114.31	128.46	115.02	112.02	162.54	191.11	18.75	43.01	11.86	147.77	138.33	144.58	128.14	185.43	210.24	25.23	16.4	10.1
i5_HQ_muscle_c1042/f4p0/5551	1.8	2.87	3.78	8.65	5.41	8.7	12.79	3.34	1.85	6.25	5.13	1.19	1.6	1.34	1.42	9.57	6.85	11.31
i5_HQ_muscle_c1114/f3p2/5284	1.79	3.42	0.41	2.85	0.35	0	0	0.14	0.32	2.52	3.3	3.95	0	1.34	2.48	3.71	0.67	3.29
i5_HQ_muscle_c1418/f2p4/6060	0.52	0.11	0.58	0.18	0.53	0.02	0.14	0.78	1.16	0	1.59	0.2	0	0.12	0.18	1.73	1.28	0.7
i5_HQ_muscle_c14876/f5p0/5107	0	1.26	0	0	0	0	0	4.44	2.28	4.53	0	0	0	0	0.55	0	2.13	0
i5_HQ_muscle_c14927/f2p0/5084	63.84	57.6	57.69	31.54	66.54	52.44	2.83	7.61	5.88	95.85	111.05	104.3	92.42	101.72	103.99	7.1	4.19	14.42
i5_HQ_muscle_c16515/f11p0/5992	6.96	3.38	5.1	7.42	8.49	9.05	2.98	1.94	0.86	7.47	8.62	7.56	15.65	9.6	10.6	1.46	1.82	1.52
i5_HQ_muscle_c16585/f3p0/5252	0	0	0	0	1.52	1.38	0	0	0	1.2	0	0	0	2.41	1.36	0	0	0
i5_HQ_muscle_c1709/f2p0/5498	3.39	7.01	0.8	2.92	3.72	8.9	4.8	5.53	5	4.49	11.72	9.23	3.91	3.72	0	0	0	0.89
i5_HQ_muscle_c496/f3p16/6031	2.89	5.51	1.95	1.92	2.4	1.35	0.78	0.84	0	4.36	4.32	3.41	2.34	2.17	1.72	0.09	0.49	0
i5_HQ_muscle_c804/f5p5/5872	5.83	7.72	12.02	9.58	13.59	11.32	7.14	1.13	1.1	4.53	14.68	11.73	22.74	17.75	19.14	1.99	0.97	2.6
i5_HQ_muscle_c910/f5p5/5353	16.29	27.63	15.42	63.8	53.53	50.71	6.92	6.3	8	14.85	44.11	19.85	16.26	18.46	47.09	25.92	24.24	30.64
i5_HQ_muscle_c914/f5p2/5804	1.15	2.7	0	2.96	2.47	0	0	0	0	0	0	0	0	4.07	0	0	0.31	0.17
i5_LQ_muscle_c10028/f1p0/5404	2.49	0.05	0.01	0.01	0	0	0.03	0	0.75	0	0	0.01	0	7.67	6.62	0.03	0	0.01
i5_LQ_muscle_c10183/f1p0/5738	1.25	0	1.64	0.77	1.32	1.92	0	1.73	0.3	0	0	0	0	0	0	0	0	0
i5_LQ_muscle_c10512/f1p0/5647	0	0.39	0.17	0.15	0.04	0.32	0.12	0.4	0.06	0	0.57	0.11	0	0	0	0.68	0.17	0.38
i5_LQ_muscle_c11506/f1p0/5695	0.68	0	0	0	0	0	0.11	0	0	0.4	0	0	0	0	0	0.58	0.78	0.49
i5_LQ_muscle_c11680/f1p0/5261	0.1	0.72	1.6	0.39	0.94	1.88	0.56	1.07	0.2	2.68	2.6	2.41	3.43	4.66	2.45	0.16	0.63	0.05
i5_LQ_muscle_c11739/f1p9/5319	0.37	1.9	3.3	4.87	7.93	2.21	5.08	0.42	2.16	2.58	3.28	5.9	3.91	2.59	6.78	0.25	0.04	0.31
i5_LQ_muscle_c12080/f1p1/5452	0.4	2.31	4.19	0.09	4.06	1.96	2.21	0.04	0.28	2.88	4.3	1.27	2.79	5.82	5.06	0.35	0.31	0.04
i5_LQ_muscle_c12130/f1p0/5455	0.77	1.24	1.03	0	0	0.12	0	0.23	0.19	0.89	1.34	0.61	0.18	0.16	0.18	0.3	0.12	0.15
i5_LQ_muscle_c12167/f1p1/5455	5.09	5.03	3.36	2.24	2.97	4.43	0.92	0.45	0.14	4.78	7.94	4.92	6.19	6.19	4.39	0.85	0.26	0.34
i5_LQ_muscle_c12413/f1p0/5676	98.01	56.38	126.36	22.57	34.3	22.52	4.58	0.22	0.06	25.95	34.78	54.96	9.89	23.75	26.59	0	12.68	0.12
i5_LQ_muscle_c12464/f1p1/5914	1.52	0.31	0.94	0.18	1.42	0.7	0.36	1.19	0.09	0	2.06	1.13	1.48	1.26	0.99	0	0.29	0
i5_LQ_muscle_c12498/f1p3/6039	1.57	0.27	3.4	1.51	8.97	2.39	2.07	6.31	0.83	0.24	0.28	1.06	7.02	5.95	3.06	0.15	3.71	0.42
i5_LQ_muscle_c12974/f1p1/5736	2.62	0	2.06	2.3	3.07	3.07	0.02	2.35	1.47	0.01	0.03	0.05	0.02	0.09	0.05	0.11	0.14	0.11
i5_LQ_muscle_c12999/f1p92/6102	0.57	0	0.4	0.58	0.54	0.72	0	0.8	0.52	0	0	0	0	0	0	0	0	0
i5_LQ_muscle_c13046/f1p10/5699	0.31	0.34	0.13	0.29	0.21	0.79	0.01	0	0	0.44	0.26	0.18	0.49	0.72	0.95	0.02	0.06	0.06
i5_LQ_muscle_c13384/f1p1/5535	12.24	160.8	18.43	55.94	31.33	87.66	3.01	2.54	8.14	31	169.83	182.63	203.1	40.02	52.23	0.29	5.27	4.34
i5_LQ_muscle_c13643/f1p0/5665	1.02	5.83	2.51	2.16	3.11	3.04	0.32	2.09	0.12	0.97	7.04	4.69	2.86	10.69	6.5	11.45	4.81	8.52
i5_LQ_muscle_c13726/f1p0/5533	0.08	0.08	0.09	0.02	0	0.04	0.25	0.98	0.6	0.01	0.12	0.03	0.05	0.1	0.07	0.1	0.53	0.31
i5_LQ_muscle_c14113/f1p1/5235	2.9	0.26	2.39	2.16	2.51	3.24	0.35	2.09	1.23	0.17	0.18	0.07	0.17	0.14	0.11	0.21	0.2	0.34
i5_LQ_muscle_c14328/f1p0/5423	3.93	3.12	4	0.7	0.02	0.05	0.57	2.2	5.9	3.82	5.49	7.17	1.75	6.1	6.26	5	2.11	1.81
i5_LQ_muscle_c14401/f1p0/5378	0	0	0	0	3.15	0.87	3.11	0.66	0.78	1.23	1.04	0.33	0.01	0.78	0.45	0	0.95	0
i5_LQ_muscle_c14443/f1p8/5482	0.88	0.04	0.82	1.51	1.67	3.46	0	1.68	0.33	0.06	0.01	0.13	0.07	0	0.18	0.05	0	0
i5_LQ_muscle_c14501/f1p4/5529	41.06	128.93	22.41	50.78	22.52	52.63	8.11	13.63	5.35	113.44	128.45	122.85	118.02	52.5	62.05	3.56	4.98	3.39
i5_LQ_muscle_c14575/f1p84/5358	1.46	0.63	0.95	0.74	0.65	1.16	9.97	3.53	7.67	0.53	1.07	0.41	0.17	1.45	1	5.51	5.14	0.02
i5_LQ_muscle_c15091/f1p0/5146	1.02	1.51	1.23	1.06	8.1	0.78	2.25	0.05	0	2.48	1.46	3.09	2.8	8.24	2.76	0.22	0	0.22
i5_LQ_muscle_c15209/f1p0/5176	1.14	0	1.37	0.79	0.99	1.84	0	1.36	0.64	0	0	0.01	0	0	0	0	0	0
i5_LQ_muscle_c15241/f1p0/5020	0.15	0.13	0.07	1.29	1.86	1.21	5.43	2.64	0.55	4.52	3.04	4.92	1.18	0.31	4.18	0.74	1.64	4.4
i5_LQ_muscle_c15263/f1p6/5141	6.74	3.48	14.47	40.68	29.3	13.78	4.86	1.59	0.42	6.69	7.76	13.34	7.1	66.48	7	0.66	0.48	5.48
i5_LQ_muscle_c15301/f1p0/5193	1.84	3.09	1.51	1.57	1.29	2.03	0.44	0.26	0.13	3.09	3.31	2.12	1.85	3.42	2.62	0.39	0.01	0.33
i5_LQ_muscle_c15486/f1p0/5095	0.06	18.9	0.04	5.18	9.69	9.47	5.18	0.12	17.52	0	6.19	0.08	3.29	0.02	0.04	0.04	4.86	4.54
i5_LQ_muscle_c15568/f1p0/5109	14.68	221.42	20.65	41.66	54	113.5	6.39	0.17	8.46	27.76	212.67	236.27	234.38	52.52	62.15	0	8.71	4.9
i5_LQ_muscle_c15666/f1p0/5115	0.48	0	0.51	0.74	1.19	0.7	0.04	0.08	0	0.55	0.05	0.35	0.28	0.47	0.4	0.02	0	0.06
i5_LQ_muscle_c16101/f1p0/5105	0.61	0.48	0.15	0.55	1.06	0.53	0.04	0.03	0	0.68	0.52	0.77	0.11	0.06	0.62	0.23	0.06	0.14
i5_LQ_muscle_c16321/f1p9/5054	0	1.99	0.73	0.01	0	0	1.55	0.86	0.87	0.53	1.36	1.16	1.28	0.03	0.09	1.22	0.65	0.04
i5_LQ_muscle_c17504/f1p0/5026	0.24	2.04	4.2	2.09	1.16	3.62	0.12	2.14	1.03	7.71	3.42	1.31	2.49	4.52	6.35	1	0.72	0.04
i5_LQ_muscle_c1781/f1p1/5246	2.46	0	0	0	0	0	0	2.03	0.6	2.62	0	0	0.05	3.96	4.48	2.99	2.35	2.57
i5_LQ_muscle_c2006/f1p0/5448	0.48	0.27	0.1	0	0.12	0	0.06	0	0	0	0	0	0	0	0.22	0.19	0	0
i5_LQ_muscle_c2149/f1p1/5374	0.19	0.25	0.37	0	0.01	0.22	3.12	0.97	1.28	0.25	0.08	0.17	0.16	0	0.19	0.15	0.51	0.34
i5_LQ_muscle_c2417/f1p3/5129	0.26	0	0.33	0.13	0.17	0.52	0	0.47	0.18	0	0	0	0	0	0	0	0.01	0.01
i5_LQ_muscle_c2584/f1p2/5173	0	0	0.72	0.56	0.52	1.48	0.17	0.22	0	0.22	1.35	0.22	0	0	0.16	1.54	1.38	0.87
i5_LQ_muscle_c2607/f1p0/5563	0.19	0	0	0.56	0.94	1.06	0.29	0	0	0	1.01	0	0	0	0	0	0	0
i5_LQ_muscle_c2829/f1p0/5168	0.3	0	0.62	0.01	0.51	0.03	0.03	0	0.36	0.06	0.07	0.02	0.58	0.96	1.55	1.1	0.04	0.44
i5_LQ_muscle_c2959/f1p0/5140	0.63	1.8	1.2	0.55	0.12	0.75	0	0	0	0.74	1.77	0.29	0.53	0.74	0.6	0.1	0	0.03
i5_LQ_muscle_c3169/f1p9/5354	32.72	81.24	90.34	7.38	19.42	6.91	133.8	170.62	128.26	8.93	5.89	4.04	93.26	7.05	8.68	37.17	21.56	9.48
i5_LQ_muscle_c3403/f1p0/5356	0.17	0	0.01	0	0.02	0.22	0.36	0.45	0	0.43	0.52	0.29	0	0	0	0.52	0	1.09
i5_LQ_muscle_c3498/f1p0/5917	0.19	1.3	0.71	0.39	0.98	1.11	0	0.29	0.16	0.96	0.51	0.63	0.04	0	0.03	0	0	0.35
i5_LQ_muscle_c3790/f1p0/5544	0.25	1.03	0.95	0.03	0	0.06	0.37	0.22	0.05	0.59	0.39	0.08	0.04	0.06	0.48	0.25	0.1	0.26
i5_LQ_muscle_c3901/f1p0/5745	0.13	0	0.29	0.14	0.2	0.45	0	0.35	0.2	0	0	0	0	0	0	0	0	0
i5_LQ_muscle_c4158/f1p1/5662	0	0	0	0	0	0	0	2.15	0.46	1.04	1.63	0.48	0.07	1.18	0.3	0	0.89	0.01
i5_LQ_muscle_c4247/f1p3/5407	0.42	0.38	3.38	0.89	0.21	0.37	6.83	2	4.44	0.27	3.21	0.04	0.09	1.54	0.43	4.22	1	0.16
i5_LQ_muscle_c4462/f1p0/5589	0.1	0	0.45	1	1.63	1.01	0	0.03	0.09	0	0.82	1.06	0.68	1.07	2.88	1.97	1.02	1.83
i5_LQ_muscle_c4784/f1p0/5936	0	0.11	0.21	0.05	0	0	0.06	0	0	0	0	0	0.22	0.24	0.22	0.3	0.59	0.19
i5_LQ_muscle_c4808/f1p0/5233	0.99	9.88	4.06	0.71	0.48	2.87	14.52	8.95	7.55	8.64	3.58	4.09	5.88	1.97	4.76	3.47	5.19	9.66
i5_LQ_muscle_c5155/f1p0/5734	0	0	0.09	0.07	0	0.19	0	0	0	0	0.32	0	0.41	1.01	0.2	0	0	0
i5_LQ_muscle_c5545/f1p5/5365	0.34	0	0.25	0.11	0.27	0.08	0.05	0.05	0.05	0	0	0	0.34	0.21	0.38	0.1	0.22	0.24
i5_LQ_muscle_c6568/f1p1/5434	5.72	0.04	5.41	4.41	6.02	7.02	0	8.12	3.62	0.01	0	0	0.01	0	0	0	0	0
i5_LQ_muscle_c6736/f1p0/5600	0.68	64.22	5.13	13.29	14.51	33.71	1.06	1.44	1.38	3.4	66.67	68.36	79.88	7.5	6.94	0.16	1.72	1.11
i5_LQ_muscle_c6851/f1p2/5448	0.82	0.75	0.15	0.24	0.38	0.1	0.54	1.25	0.49	0.97	1.1	0.88	0.04	0.07	0.18	1.52	1.07	1.92
i5_LQ_muscle_c7492/f1p3/5687	0.29	0	0	0	0.34	0.4	0	0	0.03	0.39	0	0.34	0.39	0.51	0.31	0	0	0
i5_LQ_muscle_c7713/f1p0/5150	117.7	74.91	150.31	62.17	63.16	50.15	14.62	14.95	1.3	94.21	57.96	106.6	33.06	89.38	89.85	1.31	27.22	0.89
i5_LQ_muscle_c7925/f1p0/5699	0.71	0	0	0.48	1	0	0	0.06	0.06	0.68	0.78	0	1.01	0.64	0.38	0	0.1	0
i5_LQ_muscle_c7960/f1p0/5204	0.62	0.57	0.48	10.6	24.33	13.87	11.49	8.52	7.62	10.4	12.12	1.64	21.87	15.25	20.99	10.85	6.91	11.36
i5_LQ_muscle_c8031/f1p0/5940	0.87	0.6	0.74	0.01	0	0.04	0.21	0.14	0	0.07	0.07	0	0.01	0.82	0.2	0.86	0.09	0.09
i5_LQ_muscle_c8087/f1p1/5268	14.49	22.7	46.93	5.96	5.02	10.35	1.36	0.28	0.01	5.87	14.1	24.66	6.36	6.12	7.8	0	1.78	0
i5_LQ_muscle_c8149/f1p6/5405	1.41	0.07	2.01	1.69	1.87	1.62	0.03	1.55	1.56	0.1	0.06	0.06	0.01	0.09	0.06	0.09	0	0.14
i5_LQ_muscle_c8151/f1p8/5313	0.8	0	0.64	0.6	0.24	1	0	0.74	0.33	0	0	0	0	0	0	0	0	0.01
i5_LQ_muscle_c8334/f1p3/5995	3.32	2.5	4.84	1.62	1.55	1.16	0.06	0.12	0.14	2.42	2.43	2.64	0.6	1.09	1.39	0.01	0.67	0.07
i5_LQ_muscle_c8335/f1p5/5956	0.37	0.5	0.53	0.4	0.46	0.58	0.11	0.09	0.06	0.94	0.6	0.62	0.87	0.93	0.99	0.05	0.05	0.07
i5_LQ_muscle_c8341/f1p1/5676	15.97	1.02	16.01	15.04	19.72	18.17	4.27	11.95	10.03	1.63	1.37	1.61	1.11	1.43	1.55	5.83	1.45	3.84
i5_LQ_muscle_c8360/f1p0/5574	0.71	0	0.02	1.93	1.02	0.78	0	0.02	0.28	0.01	0.03	0.32	0	0	0.03	0.01	0	0.03
i5_LQ_muscle_c8496/f1p53/5501	0.58	2.41	0.05	0	0	0.1	0.04	0.08	0	0.89	0.25	1.18	0	0	0	0	0	0
i5_LQ_muscle_c8512/f1p3/5453	14.66	10.94	10.6	4.92	0.06	4.91	0.58	4.77	3.09	0.75	6.31	7.36	0	0	0	4.94	3.11	0.11
i5_LQ_muscle_c8685/f1p0/5928	2.02	0	1.35	1.65	1.42	2.7	0	1.69	0.93	0	0	0	0	0.03	0	0	0	0
i5_LQ_muscle_c8781/f1p5/5678	0	3.01	5.08	3.75	5.59	0.66	0.39	0	0	0	1.48	0.56	0.76	0	4.1	1.62	2.48	4.27
i5_LQ_muscle_c8812/f1p6/5339	0.7	2.22	0	1.71	2.68	1.24	0.37	0.2	0.16	1.04	0.41	1.72	2.54	3.93	3.11	0.15	0.11	0.47
i5_LQ_muscle_c8820/f1p0/5965	0	0	0.11	2.82	1.6	7.01	0.8	0	0.85	2.04	0	3.29	1.79	0	0	1.34	0	0
i5_LQ_muscle_c9280/f1p1/5582	1.92	0.01	1.19	1.17	1.09	1.82	0	1.81	0.54	0.07	0	0.06	0.04	0.08	0.08	0.03	0.03	0.02
i5_LQ_muscle_c9335/f1p0/5981	0.07	0	0.14	0	0	0.5	0.13	0.7	0.04	0.34	1.46	0.55	0	0	0	0.53	0.24	0.28
i5_LQ_muscle_c9376/f1p1/5274	1.01	0.23	1.52	0.6	0.82	1.83	2	1	0.64	0.13	0.17	0	1.3	1.74	1.13	0.32	0.98	1.23
i5_LQ_muscle_c9631/f1p0/5298	0.89	0.74	0.08	0.07	0.31	0.3	0	0	0	0.78	0.65	1.53	0.11	0.17	0.35	0.04	0	0.05
i5_LQ_muscle_c9652/f1p8/5853	3.36	1.03	0	0	0	0	3.84	1.16	0	0	1.15	1.02	0.08	1	0.74	1.87	0.06	3.1
i5_LQ_muscle_c9696/f1p0/5296	0	0	0.06	0.83	0.47	0.82	0.32	0.18	0	0	0.5	0.07	0.46	1.26	0.44	0.25	0.11	0.45
i5_LQ_muscle_c9741/f1p0/5977	0.05	0.15	0.67	0.01	0	0	0.48	0.32	0.31	0.11	0.63	0.63	0.01	0.04	0.7	0.01	0.28	0.26
i5_LQ_muscle_c9996/f1p0/5176	1.52	0.81	1.32	0.27	0.27	1.94	1.03	1.15	0.66	0.47	2.56	0.53	2.3	1.99	1.49	0.28	0	0.08
i6_HQ_muscle_c137/f3p0/6279	2.02	6.94	2.55	1.3	2.47	1.22	0.13	0.33	0	3.48	3.87	2.87	1.68	1.46	1.43	0	0.46	0.02
i6_HQ_muscle_c227/f2p0/6529	0.61	0	0	0.03	0	0.13	6.23	0	0	0	0.75	0	0	0	0	0	3.56	5.58
i6_HQ_muscle_c340/f2p0/6814	0.07	1.91	1.71	0.65	0.86	1.16	0.85	0.44	0.52	1.16	0.76	1.47	0.04	0.01	0.04	0.7	0.95	0.56
i6_HQ_muscle_c372/f2p0/6885	1.22	3.39	0.76	0.39	0.97	0.49	0.11	0.09	0	2.42	3.3	1.95	0.46	0.39	0.98	0	0.05	0.02
i6_HQ_muscle_c6377/f8p0/6387	1.25	1.33	3.79	0.75	0	1.08	0	1.07	0	2.74	0	0	2.99	0	5.92	0	0	0
i6_HQ_muscle_c6400/f5p4/6165	10.77	1.53	0.06	0.52	0.71	0.19	0	0.01	0	0.69	0.4	0.62	0	0.07	0.21	0	0.03	0
i6_HQ_muscle_c6404/f2p3/6805	3.65	10.54	0.98	2.71	2.68	1.47	0.06	0.06	0	0.1	0.64	0.22	1.27	5.72	0.18	1.02	4.15	0.04
i6_HQ_muscle_c6427/f81p20/6332	2.98	10.77	2.88	2.02	2.48	1.39	0.32	0.85	0.02	5.55	6.06	5.15	1.35	1.95	3.15	0	0.19	0.09
i6_LQ_muscle_c1800/f1p3/6643	0.42	2.27	1.56	0.42	0	1.06	0.1	0.09	0	1.29	2.14	0.38	0.5	1.22	1.09	0.02	0	0.04
i6_LQ_muscle_c1864/f1p1/6225	4.49	4.11	5.45	4.78	4.49	6.8	2.46	0.87	0.52	3.43	11	5.39	5.5	11.88	8.21	1.71	0.74	0.95
i6_LQ_muscle_c2124/f1p0/6316	0.39	0.01	0.43	0.53	0.31	0.62	0	0.63	0.15	0	0	0	0.01	0	0	0	0	0
i6_LQ_muscle_c2465/f1p0/6672	1.56	4.29	2.04	0.47	0.99	0.39	0.67	1.15	0.86	1.12	2.33	3.48	1.17	1.29	2.29	0.2	0.04	0.14
i6_LQ_muscle_c2544/f1p1/6948	0.12	4.24	2.99	3.3	1.5	2.61	0.39	0.83	0.71	7.22	4.28	0.79	2.08	3.86	2.41	0.19	0.64	0.04
i6_LQ_muscle_c2676/f1p1/6907	4.85	5.88	1.58	2.93	3.23	3.14	0.24	0.31	0.11	2.51	6.07	2.96	1.84	0.96	1.29	0.46	0.28	0.65
i6_LQ_muscle_c2725/f1p0/6426	0.07	1.96	0.02	0.23	1.01	0.53	0.1	0.05	0	2.14	1.47	0.12	2.3	0.27	0.15	1.31	1.21	0.93
i6_LQ_muscle_c2813/f1p0/6514	0.24	0.26	0.53	0	0	0	0.01	0	0.23	0.28	0.24	0.17	0	0.07	0.11	0	0	0
i6_LQ_muscle_c2819/f1p3/6253	1.4	0	0.89	1.27	1.15	2.09	0	1.89	0.46	0	0	0	0	0.02	0	0.02	0	0
i6_LQ_muscle_c2936/f1p0/6624	1.88	0.11	2.61	0.08	0.7	0.02	4.72	3.41	1.65	0.04	0.04	0.06	0.54	1.21	0.68	1.12	0.03	0.04
i6_LQ_muscle_c3023/f1p1/6212	0.08	0.05	0.24	0.34	0.09	0.24	0.08	0.1	0	0.23	0.23	0.28	0.28	0.7	0.76	0.02	0	0
i6_LQ_muscle_c3210/f1p0/6396	0.98	1.82	1.17	0.8	1.29	2.88	0.2	0.17	0.12	2.1	1.76	2.69	2.35	2.23	1.29	0.04	0.25	0.06
i6_LQ_muscle_c3345/f1p0/6665	0.94	0	1.27	0.61	0.48	1.78	0	0.89	0.28	0	0	0	0	0	0	0	0	0
i6_LQ_muscle_c3625/f1p7/7001	1.11	1.38	1.23	0.1	0.07	1.28	1.27	0.21	0.01	0.06	0.25	0.02	1.28	1.58	2.48	1.47	0	0.05
i6_LQ_muscle_c3689/f1p2/6159	17.06	12.92	11.19	1.71	10.35	4.88	1.91	0.65	0.13	23.68	6	11.5	9.82	22.66	23.41	0.75	0.16	4.49
i6_LQ_muscle_c3695/f1p1/6256	0.77	0.95	0.93	0	0	0.05	1.6	0.71	0.43	0.7	0	0.45	0.19	0.58	0.4	0	0	0.54
i6_LQ_muscle_c3820/f1p0/6518	7.6	3.97	3.91	0	0	1.18	1.31	1.72	0.33	0	3.25	1.14	0.22	0	3.04	1.66	0	1.27
i6_LQ_muscle_c3842/f1p2/6829	1.29	20.03	36.15	30.89	38.5	22.69	38.22	1.9	14.59	25.88	14.83	42.75	36.93	30.17	43.31	4.4	1.01	0.09
i6_LQ_muscle_c401/f1p0/6140	0	0.01	0	0	0	0	2.04	1.97	0	0.01	4.34	2.53	0.05	2.66	0.05	0.46	1.41	0.48
i6_LQ_muscle_c4201/f1p6/6762	0.61	0	0.36	0.46	0.3	0.38	0	0.52	0.27	0	0	0	0	0	0	0.01	0.01	0
i6_LQ_muscle_c4259/f1p0/6745	1.27	8.24	2.26	114.96	75.93	99.86	0.62	59.21	111.13	100.26	80.54	69.97	1.67	143.49	111.04	162.84	12.55	191.11
i6_LQ_muscle_c4284/f1p4/6184	2.92	1.13	0.37	0.4	0.49	1.05	0.1	0	0.02	0.96	1.17	1.78	1.39	1.14	1.25	0.02	0.12	0
i6_LQ_muscle_c4306/f1p10/6982	0.89	0.02	0.53	0.53	1.05	1.3	0.01	1.12	0.56	0	0	0	0.01	0	0	0	0	0
i6_LQ_muscle_c4333/f1p1/6902	0.09	1.33	4.39	2.06	2.05	2.47	3.46	0.13	1.86	1.81	0.02	5.81	3.6	1.64	3.2	0.12	0.07	0.08
i6_LQ_muscle_c4403/f1p4/6162	0.66	0.23	0.27	0.57	0.27	0.36	0.04	0	0	0.56	0	0.54	0.3	0.47	0.02	0.08	0.44	0.51
i6_LQ_muscle_c457/f1p0/7018	0.18	0.29	0.41	0.66	0.29	0.73	0.38	0.06	0.02	0.58	0.5	0.68	0.44	0.83	1.13	0	0	0.01
i6_LQ_muscle_c4611/f1p1/6084	0	3.44	0.45	0.19	0.94	0	0.27	0.03	0	0.74	2.37	2.61	0.3	0.26	0.92	0	0	0
i6_LQ_muscle_c5080/f1p0/6628	0.06	1.15	0.06	0.74	0.01	0.04	0.02	0.07	0.06	0.04	0.06	0.02	0.88	1.12	1.09	0.67	0.1	0.05
i6_LQ_muscle_c5119/f1p2/6827	0	2.86	0.01	1.05	0	1.82	2.44	1.14	0.69	1.59	0	0	0	0	0	0	0.6	1.18
i6_LQ_muscle_c5234/f1p0/6846	2.39	0.73	1.52	0	0.02	0.13	2.11	0.51	0.19	1.07	5.43	1.3	2.72	0	1.04	0	0.25	0
i6_LQ_muscle_c534/f1p2/6135	2.26	0.02	0.17	0.42	2.62	0.16	0	0.05	0.12	3.07	0.01	0.02	2.52	3.17	4.25	4.45	1.32	2.64
i6_LQ_muscle_c5579/f1p2/6749	0	1.71	0.81	0	2.49	0.45	1.14	0	0	0.74	1.46	0.68	0.81	1.86	1.69	0.23	0.05	0
i6_LQ_muscle_c5743/f1p0/6131	0.64	1.01	7.99	3.74	0.07	1	6.71	1.67	0	0.7	12.28	1.66	7.55	14.6	10.4	4.98	5.07	2.8
i6_LQ_muscle_c5818/f1p5/7030	0	0	0	0	0	1.83	0.89	0.05	0.02	2.54	3.56	2.63	1.22	0	0	0	1.36	0
i6_LQ_muscle_c591/f1p2/6153	0.16	1.45	2.67	0.25	0.11	0	0.61	0.21	1.18	0.43	1.01	0.72	1.68	2.13	1.28	0.18	0.17	1.45
i6_LQ_muscle_c6037/f1p9/6075	2.1	7.93	2.13	0.17	1.18	0.32	0	0.28	0.11	4.04	4.91	3.78	1.01	0.81	1.68	0	0	0
i6_LQ_muscle_c795/f1p0/6950	3.86	3.58	8.39	0.18	0.56	0.19	1.94	2.25	0.68	2.45	6.47	4.58	3.87	6.16	4.73	0.25	1.14	1.76
i6_LQ_muscle_c821/f1p0/6300	0.02	0	0	0	0.45	1.22	0.77	0	0.39	0	3.87	0	1.45	2.06	0	0	0	0
i6_LQ_muscle_c887/f1p4/6612	0	0.04	0	0.06	0	0	0	0	0	0	0	0	0	0	0	0.87	0.66	0
i6_LQ_muscle_c907/f1p0/6264	2.04	5.68	3.8	4.51	5.33	4.32	2.45	0.58	0.63	5.54	8.21	4.7	5.48	11	8.68	0.65	0.67	1.22
i7_LQ_muscle_c1129/f1p2/7141	1.11	0.51	3.09	1.76	1.23	1.66	1.69	1.15	1.09	0.55	0.38	0.63	0.08	0.19	0.4	3.15	1.24	3.42
i7_LQ_muscle_c1533/f1p8/7883	0	0.06	0.04	0.9	0.42	1.26	0.07	1.02	2.06	0.74	1.04	0.37	0.83	1.24	0.17	0.07	0	0.06
i7_LQ_muscle_c1624/f1p3/7295	0.41	0	0.18	0.34	0.34	0.39	0	0.26	0.14	0	0	0	0	0	0	0	0	0
i7_LQ_muscle_c1709/f1p0/7364	1.67	0	1.07	1.54	0.77	1.07	0.17	1.16	0.76	0	0.22	0.14	0	0.08	0.19	0.17	0.11	0.12
i7_LQ_muscle_c1757/f1p1/7755	0.59	1.21	0.79	0.66	0.26	0.57	7.06	2.59	2.74	0.56	1.04	0.89	0.45	0.39	0.29	1.97	3.05	2.38
i7_LQ_muscle_c1761/f1p6/7409	3.78	4	3.66	2.74	4.03	4.32	1.23	1.19	0.48	4.48	4.71	4.1	4.63	6.54	6.25	0.69	0.46	1.07
i7_LQ_muscle_c1865/f1p0/7698	2.84	13.58	11.47	6.93	5.37	13.4	10.04	10.09	2.44	7.26	11.31	6.09	3.23	0	1.4	12.41	3.64	11.62
i7_LQ_muscle_c1914/f1p4/7482	0.69	2.3	1.47	0.28	0.14	0.74	2.02	0.47	0.13	2.58	2.84	0.36	0.96	1.51	1.33	0.06	0.32	0
i7_LQ_muscle_c197/f1p0/8130	0.21	0.23	0.12	0	0	1.83	0.11	0.15	1.53	0.36	0	0.29	1.6	2.05	2.96	0.18	0.91	1.32
i7_LQ_muscle_c2118/f1p0/7915	2	2.58	0.44	0	1.11	0.81	0.24	0.16	0.77	4.6	3.38	3.14	0.72	0	0.65	0.56	0.2	0.11
i7_LQ_muscle_c2233/f1p0/7462	0.68	0.71	0.68	1.25	1.06	0.02	0.91	0.75	0.49	0.86	1.19	0.44	0.56	1.24	0.25	0.05	0	0.03
i7_LQ_muscle_c2280/f1p0/7522	0.02	0.3	0.11	1.2	1.36	0.63	0.1	0.1	0.02	0.77	0.46	0.05	0.55	0.28	0.06	0.77	0.47	0.44
i7_LQ_muscle_c2611/f1p8/7199	1.22	0.07	2.06	2.15	1.58	1.38	0.23	0	0.02	1.96	0.13	3.56	1.5	0.19	0.7	0.3	0	0
i7_LQ_muscle_c2646/f1p0/7275	5.4	0.79	14.19	11.79	11.01	9.02	8.22	0.67	5.12	9.25	9	0.7	0.35	3.42	1.45	18.3	7.1	19.65
i7_LQ_muscle_c2709/f1p0/7156	0.82	0.73	0.48	0.63	1.86	0.62	0.39	0.32	0	0.68	0.95	2.7	1.17	2.37	1.41	0.18	0.04	0.22
i7_LQ_muscle_c277/f1p0/7628	0	0.09	0	0	0.64	0.13	0	0	0.13	0	1.04	0.21	0.19	0.72	0.19	0	0	0
i7_LQ_muscle_c2892/f1p0/7157	1.01	2.48	0.51	0.82	0	0	0	0	0.13	0.46	0	0.93	1.4	2.54	0.76	0.16	0	0
i7_LQ_muscle_c2934/f1p1/7025	0.06	1.01	0.19	0.96	1.15	5.87	0	0.01	0	0.36	0.57	0.08	1.09	0.81	1.07	0.21	0	0.05
i7_LQ_muscle_c323/f1p0/7263	0.42	1.46	0.61	0.66	0.61	0.47	0	0	0	1.67	2.77	0.93	0.99	0.74	0.46	0.12	0.03	0.04
i7_LQ_muscle_c404/f1p0/8029	6.8	3.55	7.36	0	0	1.34	4.76	0	1.48	14.71	1.03	8.02	3.31	7.27	0.04	2.26	2.21	2.62
i7_LQ_muscle_c425/f1p0/7933	0.31	0	0.39	0.22	0.18	0.27	0	0.28	0.26	0	0	0	0	0	0	0	0	0.01
i7_LQ_muscle_c607/f1p0/7859	0.48	0	0.9	0.53	0.47	0.87	0	1.14	0.32	0.02	0	0	0	0.03	0.03	0.02	0	0.02
i7_LQ_muscle_c623/f1p4/7807	0.1	0.08	0	0.19	0.1	0	0.31	0	0	0	0.06	0.35	0.11	0.82	0.34	0	0	0
i7_LQ_muscle_c941/f1p3/7919	1.63	0	1.5	1.63	1	1.91	0	2.2	0.98	0	0	0	0	0	0	0	0	0
i8_LQ_muscle_c1203/f1p0/8557	0.39	0	0.42	0.4	0.4	0.65	0	0.53	0.21	0	0.01	0	0	0	0.01	0.01	0.03	0
i8_LQ_muscle_c1315/f1p0/8525	0.7	1.35	0.41	0.14	0.31	0.61	0.01	0	0	1.74	1.81	0.37	0.13	0.71	0.49	0.04	0.01	0
i8_LQ_muscle_c1322/f1p5/8535	0.57	0	0.36	0	0	0.15	0	2.11	1.36	0.24	0	0	1.65	2.72	2.36	5.89	1.57	3.47
i8_LQ_muscle_c561/f1p0/8452	0.31	0	0.88	0.3	0.39	1.55	0.01	1.1	1.35	0	0	0.02	0	0.01	0	0	0	0.04
i8_LQ_muscle_c835/f1p0/8506	0.05	0.6	0.06	0	0	0	0	0	0	0.43	0.25	0.08	0	0	0	0.03	0.03	0
i8_LQ_muscle_c944/f1p3/8929	0.34	0.02	0.37	0.09	0.38	0.27	0	0	0	0	0.12	0.02	0.35	0	0.37	0.42	0	0.13
i9_HQ_muscle_c0/f2p0/9764	1.92	0.91	0.85	0.71	1.81	0.48	0.05	0.16	0.28	2.49	2.2	3.04	2.2	1.78	2.51	0.16	0.11	0.29
i9_LQ_muscle_c116/f1p0/9175	2.67	5.33	2.96	1.77	1.61	2.86	0.61	0.38	0.28	4.98	6.17	2.47	3.1	4.53	4.35	0.26	0.27	0.23
i9_LQ_muscle_c505/f1p1/9317	0	0.72	0.1	1.02	0.48	0.76	0.03	0	0	0.38	0.97	0.03	0	0.02	0.83	0.55	0.12	0.71

## Sheet: Table 3
Table A3. Annotated information of differentially expressed genes identified in this stduy.
Gene_id	BM28_F_1	BM28_F_2	BM28_F_3	BM42_F_1	BM42_F_2	BM42_F_3	BM70_F_1	BM70_F_2	BM70_F_3		BM28_M_1	BM28_M_2	BM28_M_3	BM42_M_1	BM42_M_2	BM42_M_3	BM70_M_1	BM70_M_2	BM70_M_3	gene annotation
i2_LQ_muscle_c41780/f1p2/2409	9.48	7.78	21.54	0	6.81	0	0.32	15.74	16.18		0	0.37	0	8.06	11.05	0	7.92	10.88	0.11	{XM_005029501.2; PREDICTED: Anas platyrhynchos ATP-binding cassette, sub-family F (GCN20), member 2 (ABCF2), mRNA}	{PF00005:ABC transporter PF13304:AAA domain, putative AbiEii toxin, Type IV TA system PF04310:MukB N-terminal PF03193:Protein of unknown function, DUF258 PF00004:ATPase family associated with various cellular activities (AAA) PF00910:RNA helicase PF01926:50S ribosome-binding GTPase}
i1_LQ_muscle_c13210/f1p6/1753	67.8	0	57.88	65.94	68.07	75.2	0	101.29	89.39		0	0.03	0	0	0	0	0	0	0	{XM_015300412.1; PREDICTED: Gallus gallus ATP synthase subunit alpha (ATP5A1W), transcript variant X2, mRNA}	{PF00006:ATP synthase alpha/beta family, nucleotide-binding domain PF00306:ATP synthase alpha/beta chain, C terminal domain PF02874:ATP synthase alpha/beta family, beta-barrel domain}
i5_LQ_muscle_c12167/f1p1/5455	5.09	5.03	3.36	2.24	2.97	4.43	0.92	0.45	0.14		4.78	7.94	4.92	6.19	6.19	4.39	0.85	0.26	0.34	{XM_005018664.2; PREDICTED: Anas platyrhynchos fibrillin 3 (FBN3), mRNA}	{PF00008:EGF-like domain PF07645:Calcium-binding EGF domain PF06247:Pvs28 EGF domain}
i2_HQ_muscle_c86191/f5p1/2181	2.94	0	0.28	2.18	0	1.66	0.24	0.7	0.32		2.44	5.22	2.11	0	0	0	0	0.5	0	{XM_005016405.2; PREDICTED: Anas platyrhynchos matrilin 4 (MATN4), mRNA}	{PF00008:EGF-like domain PF07645:Calcium-binding EGF domain PF06825:Heat shock factor binding protein 1}
i3_LQ_muscle_c35439/f1p0/3279	1.01	1.41	0.92	1.04	3.42	2.78	0.26	0.19	0.04		3.39	1.98	5.24	1.37	1.55	0	0.34	0.03	0.25	{XM_013195280.1; PREDICTED: Anser cygnoides domesticus fibrillin 3 (FBN3), transcript variant X6, mRNA}	{PF00008:EGF-like domain PF07645:Calcium-binding EGF domain}
i2_LQ_muscle_c49963/f1p0/2423	0	1.27	0.6	1.36	1.19	0.6	0	0.04	0		1.45	0.48	1.02	0.62	0.86	0	0	0.34	0.29	{XM_013188334.1; PREDICTED: Anser cygnoides domesticus neuregulin 1 (NRG1), transcript variant X6, mRNA}	{PF00008:EGF-like domain PF10890:Protein of unknown function (DUF2741) PF13895:Immunoglobulin domain}
i4_LQ_muscle_c19878/f1p1/4206	0	0	0	0	3.34	3.75	0	0	3.19		3.52	4.2	0	3.72	0	4.04	0.08	0	3.99	{XM_013177364.1; PREDICTED: Anser cygnoides domesticus transcription factor 12 (TCF12), transcript variant X4, mRNA}	{PF00010:Helix-loop-helix DNA-binding domain}
i1_LQ_muscle_c8113/f2p0/1876	0.74	0	0.65	0.72	0.65	0.97	0	0.82	0.4		0	0	0	0	0	0	0	0	0	{XM_005021250.2; PREDICTED: Anas platyrhynchos heterogeneous nuclear ribonucleoprotein K (HNRNPK), transcript variant X5, mRNA}	{PF00013:KH domain PF07650:KH domain PF05435:Phi-29 DNA terminal protein GP3 PF13184:NusA-like KH domain}
i2_LQ_muscle_c73987/f1p3/2235	1.86	0.06	1.13	1.66	0.73	1.04	0.09	1.21	0.98		0.07	0.02	0.09	0.02	0	0	0.02	0	0.05	{XM_009669515.1; PREDICTED: Struthio camelus australis heterogeneous nuclear ribonucleoprotein K (HNRNPK), transcript variant X3, mRNA}	{PF00013:KH domain PF07650:KH domain PF05435:Phi-29 DNA terminal protein GP3 PF13184:NusA-like KH domain}
i2_LQ_muscle_c42088/f1p127/2704	14.87	0	0	0	0	0	16.84	16.99	0.65		0	0	8.19	0	0	0	0	0	0	{XM_005028862.2; PREDICTED: Anas platyrhynchos high density lipoprotein binding protein (HDLBP), mRNA}	{PF00013:KH domain PF07650:KH domain PF13691:tRNase Z endonuclease PF13184:NusA-like KH domain PF14611:Mitochondrial inner-membrane-bound regulator}
i1_LQ_muscle_c4384/f1p3/1736	0	0.66	0.06	0.16	0.1	0	2.59	1.63	2.64		0.17	0.09	1.43	0	0.75	0	0	0	0.08	{XM_013200218.1; PREDICTED: Anser cygnoides domesticus src kinase associated phosphoprotein 1 (SKAP1), mRNA}	{PF00018:SH3 domain PF14604:Variant SH3 domain}
i3_LQ_muscle_c26683/f1p0/3596	0.04	37.25	35.99	2.22	22.06	7.88	104.53	110.16	46.55		39.69	6.01	9.76	29.59	14.44	64.53	70.55	40.7	149.32	{XM_013101882.1; PREDICTED: Anas platyrhynchos nebulin (NEB), transcript variant X23, mRNA}	{PF00018:SH3 domain PF14604:Variant SH3 domain}
i3_LQ_muscle_c8538/f1p0/3528	4.19	47.72	3.12	2.77	0.48	3.14	35.43	11.65	21.08		28.69	10.02	5.21	14.23	3.58	7.62	7.99	13.05	8.88	{XM_013101855.1; PREDICTED: Anas platyrhynchos nebulin (NEB), transcript variant X16, mRNA}	{PF00018:SH3 domain PF14604:Variant SH3 domain}
i4_LQ_muscle_c38519/f1p5/4235	1.65	0	0.83	2.13	1.25	1.35	0	0	0		1.4	0	0.01	3.2	2.63	0	0	0.74	0.26	{XM_005020968.2; PREDICTED: Anas platyrhynchos SLIT-ROBO Rho GTPase activating protein 1 (SRGAP1), mRNA}	{PF00018:SH3 domain PF14604:Variant SH3 domain}
i2_HQ_muscle_c86584/f25p11/2401	6.6	13.09	15.99	7	9.76	8.74	79.19	40.84	31.85		6.67	10.38	2.24	4.81	5.81	20.65	2.04	4.06	8.05	{XM_005011412.2; PREDICTED: Anas platyrhynchos myostatin (MSTN), transcript variant X1, mRNA}	{PF00019:Transforming growth factor beta like domain}
i2_LQ_muscle_c88676/f1p5/2417	2.01	28.04	19.3	2.54	0	0	0	0	5.33		0.67	0.83	1.13	18.66	11.12	16.1	3.62	0.03	0	{XM_013185693.1; PREDICTED: Anser cygnoides domesticus transforming growth factor, beta 3 (TGFB3), partial mRNA}	{PF00019:Transforming growth factor beta like domain}
i1_LQ_muscle_c25770/f1p1/1815	25.91	16.32	12.41	19.91	11.61	2.77	0.35	10.47	2.12		0.21	4.53	0.85	0.12	18.2	16.69	0.05	2.51	14.84	{NM_001012936.2; Gallus gallus ankyrin repeat and SOCS box containing 8 (ASB8), mRNA}	{PF00023:Ankyrin repeat PF07525:SOCS box PF13606:Ankyrin repeat}
i2_LQ_muscle_c5045/f1p1/2947	5.89	5	5.04	5.24	6.25	2.41	8.25	20.47	15.14		4.94	3.59	4.78	2.4	2.05	1.31	10.35	8.21	15.89	{XM_005021457.2; PREDICTED: Anas platyrhynchos ankyrin repeat and SOCS box containing 2 (ASB2), transcript variant X2, mRNA}	{PF00023:Ankyrin repeat PF13606:Ankyrin repeat PF07525:SOCS box PF13606:Ankyrin repeat PF00023:Ankyrin repeat}
i4_LQ_muscle_c34178/f1p5/4153	0.37	0.05	0.07	0.87	0.72	1.35	0.8	0.94	0		1.92	4.11	3.25	2.21	0	0.31	0	0.03	0.16	{XM_005009417.2; PREDICTED: Anas platyrhynchos mindbomb E3 ubiquitin protein ligase 1 (MIB1), partial mRNA}	{PF00023:Ankyrin repeat PF13606:Ankyrin repeat}
i2_LQ_muscle_c86620/f35p8/2762	6.54	10.41	6.71	77.28	127.13	127.35	1.54	64.78	65.4		65	9	74.04	78.67	90.83	63.69	136.22	120.05	7.12	{XM_005018150.2; PREDICTED: Anas platyrhynchos RAB1A, member RAS oncogene family (RAB1A), mRNA}	{PF00025:ADP-ribosylation factor family PF08477:Ras of Complex, Roc, domain of DAPkinase PF01926:50S ribosome-binding GTPase PF04670:Gtr1/RagA G protein conserved region PF00005:ABC transporter PF10662:Ethanolamine utilisation - propanediol utilisation PF02421:Ferrous iron transport protein B PF03193:Protein of unknown function, DUF258 PF00071:Ras family PF07728:AAA domain (dynein-related subfami…
i2_LQ_muscle_c12972/f1p10/2729	3.84	0.05	3.65	3.52	4.62	2.2	0.02	0.1	0.12		0.08	0.04	0.08	0.19	0.07	0.34	0.19	0.05	3.96	{XM_005023737.2; PREDICTED: Anas platyrhynchos ADP-ribosylation factor 1 (ARF1), mRNA}	{PF00025:ADP-ribosylation factor family}
i4_HQ_muscle_c43124/f48p1/4655	9.15	10.61	10.58	0.67	0.09	0.24	0.5	40.22	36		0	2.24	4.43	0.1	0.28	7.56	98.89	29.28	23.15	{XM_005019998.2; PREDICTED: Anas platyrhynchos cadherin 5, type 2 (vascular endothelium) (CDH5), transcript variant X2, mRNA}	{PF00028:Cadherin domain PF01049:Cadherin cytoplasmic region}
i3_LQ_muscle_c15208/f1p13/3201	1.96	2.84	0.2	0.11	0.17	0.52	5.61	8.58	5.84		0.08	1.23	0.31	2.32	4.14	2.11	0.56	4.12	4.72	{XM_013103639.1; PREDICTED: Anas platyrhynchos RAS guanyl releasing protein 3 (calcium and DAG-regulated) (RASGRP3), transcript variant X4, mRNA}	{PF00036:EF hand PF00130:Phorbol esters/diacylglycerol binding domain (C1 domain) PF13202:EF hand PF00617:RasGEF domain PF13833:EF-hand domain pair PF13405:EF-hand domain PF13499:EF-hand domain pair}
i2_LQ_muscle_c52576/f1p17/2869	0	0	0	0.26	0	0	4.14	4.47	1.48		12.45	0.74	0	6.17	0.42	0.1	1.28	0	0	{XM_005025381.2; PREDICTED: Anas platyrhynchos protein phosphatase 2, regulatory subunit B'', beta (PPP2R3B), transcript variant X6, mRNA}	{PF00036:EF hand PF13202:EF hand PF10591:Secreted protein acidic and rich in cysteine Ca binding region PF13833:EF-hand domain pair PF13405:EF-hand domain PF13499:EF-hand domain pair}
i3_HQ_muscle_c17362/f4p0/3113	15.71	5.56	11.7	0.44	0.9	0.26	1.39	0.6	17.93		5.41	0.38	0.24	9.49	12.79	0.55	0.33	7.69	1.21	{XM_013183326.1; PREDICTED: Anser cygnoides domesticus plastin 3 (PLS3), transcript variant X2, mRNA}	{PF00036:EF hand PF13202:EF hand PF13833:EF-hand domain pair PF00307:Calponin homology (CH) domain PF13405:EF-hand domain PF13499:EF-hand domain pair}
i1_LQ_muscle_c25725/f1p3/1669	14	40.07	0	3.72	3.03	22.5	0.33	0	0.8		43.29	64.67	0	0	0	0	8.44	3.86	0	{XM_005022243.2; PREDICTED: Anas platyrhynchos follistatin-like 1 (FSTL1), partial mRNA}	{PF00036:EF hand PF13833:EF-hand domain pair PF13405:EF-hand domain PF00050:Kazal-type serine protease inhibitor domain PF13499:EF-hand domain pair PF05375:Pacifastin inhibitor (LCMII) PF00159:Pancreatic hormone peptide PF07648:Kazal-type serine protease inhibitor domain}
i2_HQ_muscle_c87068/f3p3/2690	71.71	19.97	62.99	17.36	0	21.81	0.31	0.23	66.46		4.78	0.22	0.49	0.22	0.14	41.16	0.13	24.8	0	{XM_005023594.2; PREDICTED: Anas platyrhynchos actinin, alpha 2 (ACTN2), mRNA}	{PF00036:EF hand PF13833:EF-hand domain pair PF13405:EF-hand domain PF00307:Calponin homology (CH) domain PF00435:Spectrin repeat PF04568:Mitochondrial ATPase inhibitor, IATP PF13499:EF-hand domain pair}
i2_LQ_muscle_c8415/f1p213/3004	3.41	6.1	2.47	0	0	0	0	0	0		3.38	2.5	6.62	0.86	0	1.1	0	0.43	0	{KM675469.1; Anser anser breed Taihu MyHC1 mRNA, complete cds}	{PF00038:Intermediate filament protein PF01576:Myosin tail PF05791:Bacillus haemolytic enterotoxin (HBL) PF09177:Syntaxin 6, N-terminal PF06657:Centrosome microtubule-binding domain of Cep57 PF04111:Autophagy protein Apg6 PF07926:TPR/MLP1/MLP2-like protein PF08702:Fibrinogen alpha/beta chain family}
i5_LQ_muscle_c15568/f1p0/5109	14.68	221.42	20.65	41.66	54	113.5	6.39	0.17	8.46		27.76	212.67	236.27	234.38	52.52	62.15	0	8.71	4.9	{KM675469.1; Anser anser breed Taihu MyHC1 mRNA, complete cds}	{PF00038:Intermediate filament protein PF01576:Myosin tail PF09177:Syntaxin 6, N-terminal}
i3_HQ_muscle_c52049/f3p0/3689	5.21	16.84	5.41	3.31	4.11	2.84	1.98	3.48	0.89		7.58	6.72	11.45	5.18	4.99	6.28	0	1.74	0.18	{KM675469.1; Anser anser breed Taihu MyHC1 mRNA, complete cds}	{PF00038:Intermediate filament protein PF04111:Autophagy protein Apg6 PF00612:IQ calmodulin-binding motif PF09177:Syntaxin 6, N-terminal PF01576:Myosin tail}
i2_LQ_muscle_c77240/f1p365/2097	3.49	3.89	4.01	0	0	0	0	0	0		0.66	2	5	1.42	0	1.65	0	0	0	{KM675469.1; Anser anser breed Taihu MyHC1 mRNA, complete cds}	{PF00038:Intermediate filament protein PF06009:Laminin Domain II PF01576:Myosin tail PF05791:Bacillus haemolytic enterotoxin (HBL) PF10473:Leucine-rich repeats of kinetochore protein Cenp-F/LEK1 PF08702:Fibrinogen alpha/beta chain family}
i4_LQ_muscle_c40068/f1p3/4297	2.43	0.47	1.47	1.37	3.94	2.33	0.16	2.63	0.13		1.7	2.87	2.66	3.36	4.26	1.97	0	0.18	0.24	{KM675469.1; Anser anser breed Taihu MyHC1 mRNA, complete cds}	{PF00038:Intermediate filament protein PF06657:Centrosome microtubule-binding domain of Cep57 PF09177:Syntaxin 6, N-terminal PF08702:Fibrinogen alpha/beta chain family PF01576:Myosin tail}
i2_LQ_muscle_c30407/f1p5/2024	1.38	4.69	6.23	0	0	0	2.18	0.19	0		6.45	17.19	1.24	11.63	11.55	0.83	0	0	0.41	{XM_013095880.1; PREDICTED: Anas platyrhynchos lamin B2 (LMNB2), mRNA}	{PF00038:Intermediate filament protein}
i6_LQ_muscle_c795/f1p0/6950	3.86	3.58	8.39	0.18	0.56	0.19	1.94	2.25	0.68		2.45	6.47	4.58	3.87	6.16	4.73	0.25	1.14	1.76	{XM_013095880.1; PREDICTED: Anas platyrhynchos lamin B2 (LMNB2), mRNA}	{PF00038:Intermediate filament protein}
i2_LQ_muscle_c22531/f1p3/2541	0	0	1.3	4.85	0.1	0.93	13.28	0.39	5.65		5.91	3.41	6.66	1.82	5.67	1.43	3.47	7.77	2.19	{XM_013103537.1; PREDICTED: Anas platyrhynchos obscurin, cytoskeletal calmodulin and titin-interacting RhoGEF (OBSCN), mRNA}	{PF00041:Fibronectin type III domain PF00069:Protein kinase domain PF07714:Protein tyrosine kinase PF13895:Immunoglobulin domain}
i4_LQ_muscle_c7647/f1p7/4631	2.75	0.53	0.65	2.05	0.59	5.63	0.87	0.59	12.39		1.77	10.71	2.51	1.2	0.75	4.04	30.29	13.92	9.65	{XM_013177998.1; PREDICTED: Anser cygnoides domesticus tyrosine kinase with immunoglobulin-like and EGF-like domains 1 (TIE1), transcript variant X2, mRNA}	{PF00041:Fibronectin type III domain PF00069:Protein kinase domain PF16656:Purple acid Phosphatase, N-terminal domain PF13895:Immunoglobulin domain PF07714:Protein tyrosine kinase PF00008:EGF-like domain PF01414:Delta serrate ligand}
i7_LQ_muscle_c1761/f1p6/7409	3.78	4	3.66	2.74	4.03	4.32	1.23	1.19	0.48		4.48	4.71	4.1	4.63	6.54	6.25	0.69	0.46	1.07	{XM_014946346.1; PREDICTED: Calidris pugnax receptor-type tyrosine-protein phosphatase V-like (LOC106890484), transcript variant X4, mRNA}	{PF00041:Fibronectin type III domain PF00102:Protein-tyrosine phosphatase PF05706:Cyclin-dependent kinase inhibitor 3 (CDKN3) PF00782:Dual specificity phosphatase, catalytic domain}
i4_LQ_muscle_c14185/f1p5/4877	3.34	3.39	3.06	3.39	3.16	4.62	1.71	1.19	0.63		3.73	4.3	5.1	4.92	6.38	6.41	0.79	0.62	0.67	{XM_013197042.1; PREDICTED: Anser cygnoides domesticus receptor-type tyrosine-protein phosphatase V-like (LOC106046179), mRNA}	{PF00041:Fibronectin type III domain PF00102:Protein-tyrosine phosphatase PF05706:Cyclin-dependent kinase inhibitor 3 (CDKN3) PF16656:Purple acid Phosphatase, N-terminal domain PF00782:Dual specificity phosphatase, catalytic domain}
i6_LQ_muscle_c2465/f1p0/6672	1.56	4.29	2.04	0.47	0.99	0.39	0.67	1.15	0.86		1.12	2.33	3.48	1.17	1.29	2.29	0.2	0.04	0.14	{XM_014946089.1; PREDICTED: Calidris pugnax immunoglobulin superfamily, DCC subclass, member 4 (IGDCC4), mRNA}	{PF00041:Fibronectin type III domain PF01108:Tissue factor PF16656:Purple acid Phosphatase, N-terminal domain PF13895:Immunoglobulin domain PF00028:Cadherin domain}
i2_HQ_muscle_c9677/f2p10/2947	2.44	5.92	0	0.23	1.76	0	0.13	4.51	3.71		0.4	2.07	0.83	0	0	0.28	5.43	2.24	3.2	{XM_013106376.1; PREDICTED: Anas platyrhynchos fibronectin type III and SPRY domain containing 2 (FSD2), transcript variant X3, mRNA}	{PF00041:Fibronectin type III domain PF04799:fzo-like conserved region PF00622:SPRY domain PF00995:Sec1 family PF16656:Purple acid Phosphatase, N-terminal domain}
i2_LQ_muscle_c21873/f1p8/2016	3.45	4.46	0	6.86	0	11.09	0	0.65	0		3.47	6.94	6.25	5.71	0	0	19.9	13.35	7.02	{XM_013177999.1; PREDICTED: Anser cygnoides domesticus tyrosine kinase with immunoglobulin-like and EGF-like domains 1 (TIE1), transcript variant X3, mRNA}	{PF00041:Fibronectin type III domain PF07714:Protein tyrosine kinase PF16656:Purple acid Phosphatase, N-terminal domain PF00069:Protein kinase domain}
i3_LQ_muscle_c10856/f1p12/3402	4.1	16.53	9.77	3.94	5.58	1.6	6.03	0.31	0.18		0	0.85	0.31	2.8	5.25	3.28	2.65	5.01	9.71	{XM_009333308.1; PREDICTED: Pygoscelis adeliae obscurin, cytoskeletal calmodulin and titin-interacting RhoGEF (OBSCN), mRNA}	{PF00041:Fibronectin type III domain PF07967:C3HC zinc finger-like PF07716:Basic region leucine zipper PF13895:Immunoglobulin domain PF02258:Shiga-like toxin beta subunit}
i4_HQ_muscle_c42941/f2p0/4446	1.76	2.71	3.1	0	0.3	0.02	0	2.14	0.2		0.71	7.59	3.05	6.43	0.22	4.21	0	0	0	{XM_013173181.1; PREDICTED: Anser cygnoides domesticus myosin binding protein C, slow type (MYBPC1), mRNA}	{PF00041:Fibronectin type III domain PF13895:Immunoglobulin domain PF16656:Purple acid Phosphatase, N-terminal domain}
i4_LQ_muscle_c15514/f1p4/4631	0	0	0	0.23	0	0.09	0.19	0	0.07		0	0.19	0	0.12	0.46	0.23	0	0	0	{XM_013094729.1; PREDICTED: Anas platyrhynchos myomesin 1 (MYOM1), transcript variant X1, mRNA}	{PF00041:Fibronectin type III domain PF13895:Immunoglobulin domain PF16656:Purple acid Phosphatase, N-terminal domain}
i2_LQ_muscle_c33007/f1p112/2147	34.63	71.18	46.08	0	0	0	57.78	21.13	2.05		18.19	94.57	28.22	1.03	0	26.4	0	21.02	0.31	{XM_013101405.1; PREDICTED: Anas platyrhynchos myosin binding protein C, slow type (MYBPC1), mRNA}	{PF00041:Fibronectin type III domain PF13895:Immunoglobulin domain}
i4_HQ_muscle_c35807/f7p4/4391	0.01	10.71	6.19	26.68	26.12	14.67	17.38	1.49	8.75		6.72	0	0	28.8	31.44	16.5	1.43	12.26	0	{XM_018080643.1; PREDICTED: Manacus vitellinus myosin binding protein C, slow type (MYBPC1), transcript variant X2, mRNA}	{PF00041:Fibronectin type III domain PF13895:Immunoglobulin domain}
i4_HQ_muscle_c8530/f2p1/4532	0	35.03	0	26.16	23.9	34.32	2.32	0.98	1.35		0	0	0	42.75	0	11.73	0	0	1.57	{XM_013093394.1; PREDICTED: Anas platyrhynchos collagen, type XX, alpha 1 (COL20A1), transcript variant X2, mRNA}	{PF00041:Fibronectin type III domain PF16656:Purple acid Phosphatase, N-terminal domain PF02018:Carbohydrate binding domain}
i4_LQ_muscle_c15977/f1p0/4103	0	4.64	0	12.28	10.76	14.58	0	0	0		0	0	0	12.91	0	8.88	0	0	0.2	{XM_013093386.1; PREDICTED: Anas platyrhynchos collagen, type XX, alpha 1 (COL20A1), transcript variant X1, mRNA}	{PF00041:Fibronectin type III domain PF16656:Purple acid Phosphatase, N-terminal domain PF02018:Carbohydrate binding domain}
i6_HQ_muscle_c6377/f8p0/6387	1.25	1.33	3.79	0.75	0	1.08	0	1.07	0		2.74	0	0	2.99	0	5.92	0	0	0	{XM_013107995.1; PREDICTED: Anas platyrhynchos collagen, type XII, alpha 1 (COL12A1), mRNA}	{PF00041:Fibronectin type III domain PF16656:Purple acid Phosphatase, N-terminal domain PF07953:Clostridium neurotoxin, N-terminal receptor binding}
i4_HQ_muscle_c17505/f21p0/4825	2.83	5.05	0.87	0.37	0.28	0.66	1.85	0.26	0.29		2.88	11.33	7.18	1.95	1.19	0.37	0	0	0	{XM_013184031.1; PREDICTED: Anser cygnoides domesticus myomesin 3 (MYOM3), mRNA}	{PF00041:Fibronectin type III domain PF16656:Purple acid Phosphatase, N-terminal domain PF13895:Immunoglobulin domain}
i3_LQ_muscle_c35382/f1p0/3629	0	0	0.64	0	0	0	0.56	1.09	0.57		0	2.57	5.24	0.86	0	1	0	0	0	{XM_013181831.1; PREDICTED: Anser cygnoides domesticus immunoglobulin superfamily, DCC subclass, member 4 (IGDCC4), mRNA}	{PF00041:Fibronectin type III domain PF16656:Purple acid Phosphatase, N-terminal domain}
i4_LQ_muscle_c28587/f1p0/4949	0.18	0.48	0.21	0.21	0.2	0.16	0.03	0	0		0.11	0.3	0.3	0.41	0.38	0.6	0	0	0.01	{XM_013093386.1; PREDICTED: Anas platyrhynchos collagen, type XX, alpha 1 (COL20A1), transcript variant X1, mRNA}	{PF00041:Fibronectin type III domain PF16656:Purple acid Phosphatase, N-terminal domain}
i6_LQ_muscle_c821/f1p0/6300	0.02	0	0	0	0.45	1.22	0.77	0	0.39		0	3.87	0	1.45	2.06	0	0	0	0	{XM_013107995.1; PREDICTED: Anas platyrhynchos collagen, type XII, alpha 1 (COL12A1), mRNA}	{PF00041:Fibronectin type III domain PF16656:Purple acid Phosphatase, N-terminal domain}
i2_LQ_muscle_c69440/f1p1/2179	1.38	1.05	2.36	2.51	1.87	0.2	0.37	0.48	0.43		0.44	1.99	0.88	2.64	2.82	1.47	0.17	0	0	{XM_015277246.1; PREDICTED: Gallus gallus ciliary neurotrophic factor receptor (CNTFR), transcript variant X3, mRNA}	{PF00041:Fibronectin type III domain}
i6_LQ_muscle_c1864/f1p1/6225	4.49	4.11	5.45	4.78	4.49	6.8	2.46	0.87	0.52		3.43	11	5.39	5.5	11.88	8.21	1.71	0.74	0.95	{XM_013103722.1; PREDICTED: Anas platyrhynchos collagen, type XIV, alpha 1 (COL14A1), mRNA}	{PF00041:Fibronectin type III domain}
i6_LQ_muscle_c3023/f1p1/6212	0.08	0.05	0.24	0.34	0.09	0.24	0.08	0.1	0		0.23	0.23	0.28	0.28	0.7	0.76	0.02	0	0	{XM_013185021.1; PREDICTED: Anser cygnoides domesticus collagen, type XIV, alpha 1 (COL14A1), transcript variant X4, mRNA}	{PF00041:Fibronectin type III domain}
i6_LQ_muscle_c907/f1p0/6264	2.04	5.68	3.8	4.51	5.33	4.32	2.45	0.58	0.63		5.54	8.21	4.7	5.48	11	8.68	0.65	0.67	1.22	{XM_013185026.1; PREDICTED: Anser cygnoides domesticus collagen, type XIV, alpha 1 (COL14A1), transcript variant X9, mRNA}	{PF00041:Fibronectin type III domain}
i4_HQ_muscle_c10936/f2p3/4791	0.04	0	0.38	0	0	0.34	0.62	0.93	0.1		0.53	0.22	0.89	1.44	1.95	0.19	0	0	0	{XM_015295637.1; PREDICTED: Gallus gallus cut-like homeobox 1 (CUX1), transcript variant X7, mRNA}	{PF00046:Homeobox domain PF02376:CUT domain PF05920:Homeobox KN domain}
i2_LQ_muscle_c36797/f1p0/2207	0	0.67	7.26	0.12	2.28	1.22	0	2.42	1.44		12.49	9.03	4.88	1.4	0.09	1.11	2.63	1.27	0	{XM_013188651.1; PREDICTED: Anser cygnoides domesticus BARX homeobox 2 (BARX2), transcript variant X2, mRNA}	{PF00046:Homeobox domain}
i5_LQ_muscle_c14501/f1p4/5529	41.06	128.93	22.41	50.78	22.52	52.63	8.11	13.63	5.35		113.44	128.45	122.85	118.02	52.5	62.05	3.56	4.98	3.39	{NM_001113709.1; Gallus gallus myosin, heavy chain 1C, skeletal muscle (similar to human myosin, heavy chain 1, skeletal muscle, adult) (MYH1C), mRNA}	{PF00063:Myosin head (motor domain) PF00612:IQ calmodulin-binding motif PF01576:Myosin tail PF09177:Syntaxin 6, N-terminal}
i5_LQ_muscle_c8496/f1p53/5501	0.58	2.41	0.05	0	0	0.1	0.04	0.08	0		0.89	0.25	1.18	0	0	0	0	0	0	{NM_204228.3; Gallus gallus myosin, heavy chain 1B, skeletal muscle (similar to human myosin, heavy chain 1, skeletal muscle, adult) (MYH1B), mRNA}	{PF00063:Myosin head (motor domain) PF00612:IQ calmodulin-binding motif PF04111:Autophagy protein Apg6 PF00038:Intermediate filament protein PF01576:Myosin tail PF09177:Syntaxin 6, N-terminal}
i1_LQ_muscle_c9487/f1p0/1741	26.49	98.68	12.92	34	21.53	35.93	5.95	16.96	3.19		111.11	82.02	68.2	71.97	35.2	50.52	10.81	3.73	4.14	{XM_013094239.1; PREDICTED: Anas platyrhynchos myosin, heavy chain 3, skeletal muscle, embryonic (MYH3), partial mRNA}	{PF00063:Myosin head (motor domain) PF02736:Myosin N-terminal SH3-like domain PF00437:Type II/IV secretion system protein PF00063:Myosin head (motor domain)}
i2_LQ_muscle_c35346/f1p116/2112	3.47	0	2.44	0.85	2.04	1.92	0.53	0.67	0.1		0.79	0.48	2.29	1.14	5.84	3.36	0	0	0	{XM_013108806.1; PREDICTED: Anas platyrhynchos myosin-3-like (LOC101798957), mRNA}	{PF00063:Myosin head (motor domain) PF02736:Myosin N-terminal SH3-like domain PF00437:Type II/IV secretion system protein}
i5_LQ_muscle_c12498/f1p3/6039	1.57	0.27	3.4	1.51	8.97	2.39	2.07	6.31	0.83		0.24	0.28	1.06	7.02	5.95	3.06	0.15	3.71	0.42	{KM675469.1; Anser anser breed Taihu MyHC1 mRNA, complete cds}	{PF00063:Myosin head (motor domain)}
i2_LQ_muscle_c39075/f1p4/2812	0.18	1.26	0.39	0.27	0.05	0	1.08	0.47	0.28		0.72	0.9	0.31	0.26	0.23	0.35	0	0	0	{XM_015283751.1; PREDICTED: Gallus gallus cytochrome P450 1B1 (CYP1B1), mRNA}	{PF00067:Cytochrome P450 PF05719:Golgi phosphoprotein 3 (GPP34)}
i7_LQ_muscle_c623/f1p4/7807	0.1	0.08	0	0.19	0.1	0	0.31	0	0		0	0.06	0.35	0.11	0.82	0.34	0	0	0	{XM_013095217.1; PREDICTED: Anas platyrhynchos epidermal growth factor receptor (EGFR), transcript variant X1, mRNA}	{PF00069:Protein kinase domain PF00757:Furin-like cysteine rich region PF07714:Protein tyrosine kinase}
i2_LQ_muscle_c45837/f1p1/2037	6.74	22.43	0.12	4.48	0	0.52	14.99	15.46	13.32		6.13	6.42	4.76	10.85	17.75	14.42	0	0.32	20.15	{XM_013095079.1; PREDICTED: Anas platyrhynchos RIO kinase 3 (RIOK3), transcript variant X3, mRNA}	{PF00069:Protein kinase domain PF06293:Lipopolysaccharide kinase (Kdo/WaaP) family}
i2_LQ_muscle_c21343/f1p4/2074	4.37	0.33	0.17	8.42	7.48	4.93	2.71	5.93	1.56		15.62	6.8	13.3	9.52	4.63	12.87	8.03	4.7	5.6	{XM_013101914.1; PREDICTED: Anas platyrhynchos CDC42 binding protein kinase alpha (DMPK-like) (CDC42BPA), transcript variant X8, mRNA}	{PF00069:Protein kinase domain PF07714:Protein tyrosine kinase PF06293:Lipopolysaccharide kinase (Kdo/WaaP) family}
i3_LQ_muscle_c3507/f1p2/3837	0	0	0	0.31	0.65	0.62	0.95	0.66	0.04		0.54	0.56	0.47	0.11	0.37	0.87	0.03	0.32	0	{XR_001195614.1; PREDICTED: Anas platyrhynchos uncharacterized LOC106020192 (LOC106020192), ncRNA}	{PF00069:Protein kinase domain PF07714:Protein tyrosine kinase PF06293:Lipopolysaccharide kinase (Kdo/WaaP) family}
i4_LQ_muscle_c8942/f1p0/4235	0.63	0	0.64	0.14	0	0.76	0.98	0.26	1.08		0.06	0.84	0.22	0	0	0	0	0	0	{XM_005012287.2; PREDICTED: Anas platyrhynchos endoplasmic reticulum to nucleus signaling 1 (ERN1), transcript variant X1, mRNA}	{PF00069:Protein kinase domain PF07714:Protein tyrosine kinase PF06479:Ribonuclease 2-5A PF06293:Lipopolysaccharide kinase (Kdo/WaaP) family}
i1_LQ_muscle_c28982/f1p0/1354	9.14	6.34	12.65	14.56	1.95	16.69	2.22	3	3.61		19.99	11.83	1.89	15.96	16.36	12.96	1.69	0.4	2.3	{XM_005512737.1; PREDICTED: Columba livia PDZ binding kinase (PBK), mRNA}	{PF00069:Protein kinase domain PF07714:Protein tyrosine kinase}
i2_LQ_muscle_c24878/f1p0/2767	3.28	0	3.54	3.45	2.83	4.54	0	3.55	4.31		0	0	0	0	0	0	0	0	0	{XM_005030789.2; PREDICTED: Anas platyrhynchos dual specificity testis-specific protein kinase 1 (LOC101799710), transcript variant X3, mRNA}	{PF00069:Protein kinase domain PF07714:Protein tyrosine kinase}
i2_LQ_muscle_c5532/f1p2/2693	10.34	0	0	0	0	0	0	15.21	0		12.48	0	17.09	8.4	0	23.18	0	6.27	5.65	{XM_013951221.1; PREDICTED: Apteryx australis mantelli fibroblast growth factor receptor 4 (FGFR4), mRNA}	{PF00069:Protein kinase domain PF13895:Immunoglobulin domain PF07714:Protein tyrosine kinase}
i3_LQ_muscle_c5268/f1p8/3799	1.39	0	0.6	0.42	1.09	0.63	0	0.24	0.25		0	0.71	0.28	0.32	0.57	1.3	0	0	0	{XM_013099164.1; PREDICTED: Anas platyrhynchos BUB1 mitotic checkpoint serine/threonine kinase B (BUB1B), mRNA}	{PF00069:Protein kinase domain}
i3_HQ_muscle_c17286/f7p3/3187	2.29	6.41	6.98	6.07	54.04	32.6	1.11	0.27	0.96		67.61	50.04	7.22	50.58	47.87	53.35	10.48	1.44	5.88	{XM_009280316.2; PREDICTED: Aptenodytes forsteri dimethylglycine dehydrogenase (DMGDH), mRNA}	{PF00070:Pyridine nucleotide-disulphide oxidoreductase PF02558:Ketopantoate reductase PanE/ApbA PF07992:Pyridine nucleotide-disulphide oxidoreductase PF01494:FAD binding domain PF01266:FAD dependent oxidoreductase}
i3_LQ_muscle_c23177/f1p0/3091	2.4	0.54	0	0.45	0	0.1	1.94	3.22	2.61		0	0	0.92	1.15	0.81	0.5	0	1.81	0	{XM_005022417.2; PREDICTED: Anas platyrhynchos RAB33B, member RAS oncogene family (RAB33B), mRNA}	{PF00071:Ras family PF00503:G-protein alpha subunit PF04670:Gtr1/RagA G protein conserved region PF01926:50S ribosome-binding GTPase PF08477:Ras of Complex, Roc, domain of DAPkinase PF00025:ADP-ribosylation factor family}
i2_LQ_muscle_c21313/f1p3/2466	0.08	0	14.46	5.93	0	2.77	6.36	8.04	0		0.03	15.57	0.02	7.76	0	6.55	0.03	0	0	{XM_010569833.1; PREDICTED: Haliaeetus leucocephalus ras homolog family member B (RHOB), mRNA}	{PF00071:Ras family PF08477:Ras of Complex, Roc, domain of DAPkinase PF00025:ADP-ribosylation factor family}
i5_LQ_muscle_c14113/f1p1/5235	2.9	0.26	2.39	2.16	2.51	3.24	0.35	2.09	1.23		0.17	0.18	0.07	0.17	0.14	0.11	0.21	0.2	0.34	{XM_005022017.2; PREDICTED: Anas platyrhynchos uncharacterized LOC101791992 (LOC101791992), mRNA}	{PF00075:RNase H PF05648:Peroxisomal biogenesis factor 11 (PEX11)}
i3_LQ_muscle_c9150/f1p0/3447	6.34	13.52	6.36	0	0	0.03	10.43	0.06	9.74		25.4	0.05	3.05	14.57	7.98	0.01	5.33	0.17	8.39	{XM_014959449.1; PREDICTED: Calidris pugnax RNA binding motif protein 5 (RBM5), transcript variant X1, mRNA}	{PF00076:RNA recognition motif. (a.k.a. RRM, RBD, or RNP domain) PF00641:Zn-finger in Ran binding protein and others PF12437:Glutamine synthetase type III N terminal }
i1_LQ_muscle_c4775/f1p0/2002	0.63	0	0	0	0	0	5.48	0.19	0.14		0.31	1.08	1.03	0	0	0	0	0	0.07	{XM_005031842.2; PREDICTED: Anas platyrhynchos serine/arginine-rich splicing factor 1 (SRSF1), partial mRNA}	{PF00076:RNA recognition motif. (a.k.a. RRM, RBD, or RNP domain) PF00937:Coronavirus nucleocapsid protein PF08777:RNA binding motif}
i5_LQ_muscle_c8151/f1p8/5313	0.8	0	0.64	0.6	0.24	1	0	0.74	0.33		0	0	0	0	0	0	0	0	0.01	{XM_013100054.1; PREDICTED: Anas platyrhynchos splicing regulatory glutamine/lysine-rich protein 1 (SREK1), mRNA}	{PF00076:RNA recognition motif. (a.k.a. RRM, RBD, or RNP domain) PF00937:Coronavirus nucleocapsid protein}
i2_LQ_muscle_c86940/f1p4/2614	34.15	0	0.36	0	0	0	0	0	0		0.05	0.09	0.04	31.47	54.53	2.56	13.58	13.27	0	{XM_014965416.1; PREDICTED: Calidris pugnax poly(A) binding protein, cytoplasmic 1 (PABPC1), transcript variant X1, mRNA}	{PF00076:RNA recognition motif. (a.k.a. RRM, RBD, or RNP domain) PF16367:RNA recognition motif PF08777:RNA binding motif PF00658:Poly-adenylate binding protein, unique domain}
i1_LQ_muscle_c19421/f1p0/1713	0	0	0	48.57	99.73	0	39.78	48.52	0.18		0	0	0	0	59.5	49.8	58.43	0	49.7	{XM_013102022.1; PREDICTED: Anas platyrhynchos heterogeneous nuclear ribonucleoprotein A2/B1 (HNRNPA2B1), transcript variant X4, mRNA}	{PF00076:RNA recognition motif. (a.k.a. RRM, RBD, or RNP domain) PF16367:RNA recognition motif}
i8_LQ_muscle_c944/f1p3/8929	0.34	0.02	0.37	0.09	0.38	0.27	0	0	0		0	0.12	0.02	0.35	0	0.37	0.42	0	0.13	{XM_013094171.1; PREDICTED: Anas platyrhynchos peroxisome proliferator-activated receptor gamma, coactivator 1 beta (PPARGC1B), transcript variant X4, mRNA}	{PF00076:RNA recognition motif. (a.k.a. RRM, RBD, or RNP domain)}
i2_LQ_muscle_c41966/f1p1/2166	0.54	1.15	0.29	1.02	1.03	0.93	0	0	0		0.37	0.24	0.69	0.31	0.68	0.95	0.29	0	0.25	{XM_013096726.1; PREDICTED: Anas platyrhynchos serine protease 23-like (LOC101793647), mRNA}	{PF00089:Trypsin PF10459:Peptidase S46}
i3_LQ_muscle_c17020/f1p0/3042	0	0	0	0	0	2.57	0	1.33	0.63		3.4	4.14	0	5.21	0	0	2.31	0	0	{XM_005027771.2; PREDICTED: Anas platyrhynchos protease, serine, 23 (PRSS23), transcript variant X4, mRNA}	{PF00089:Trypsin}
i1_LQ_muscle_c8838/f1p10/1934	7.11	3.78	6.83	2.96	10.28	6.47	4.48	1.77	1.59		13.61	16.04	19.22	20.02	20.99	22.56	1.61	1.92	2.67	{XM_005014552.2; PREDICTED: Anas platyrhynchos tubulin, alpha-like 3 (TUBAL3), mRNA}	{PF00091:Tubulin/FtsZ family, GTPase domain}
i2_LQ_muscle_c22612/f1p22/2515	34.21	28.48	32.92	34.62	77.48	32.02	0	1.95	1.26		74.17	66.54	133.05	1.16	68.41	46.84	2.29	2.65	7.74	{XM_011593957.1; PREDICTED: Aquila chrysaetos canadensis collagen, type I, alpha 1 (COL1A1), mRNA}	{PF00093:von Willebrand factor type C domain PF01410:Fibrillar collagen C-terminal domain}
i2_LQ_muscle_c71097/f1p135/2213	52.15	54.54	36.61	41.68	89.46	53.72	5.22	4.33	2.49		78.1	81.66	74.97	32.31	106.99	61.03	2.03	1.4	12.8	{XM_009464616.1; PREDICTED: Nipponia nippon collagen, type I, alpha 1 (COL1A1), mRNA}	{PF00093:von Willebrand factor type C domain PF01410:Fibrillar collagen C-terminal domain}
i2_LQ_muscle_c68158/f1p8/2763	0.03	1.62	0.56	0	0	0	7.12	2.4	1.68		0.87	0	0	0	0	0	0.3	1.08	4.42	{XM_005022232.2; PREDICTED: Anas platyrhynchos cysteine rich transmembrane BMP regulator 1 (chordin-like) (CRIM1), partial mRNA}	{PF00093:von Willebrand factor type C domain PF02822:Antistasin family}
i2_HQ_muscle_c31077/f4p59/2961	49.73	61.73	73.78	56.5	89.69	65.57	1.14	2.85	0.99		115.78	87.97	87.09	10.89	149.52	84.41	4.12	4.21	14.76	{XM_009464616.1; PREDICTED: Nipponia nippon collagen, type I, alpha 1 (COL1A1), mRNA}	{PF00093:von Willebrand factor type C domain}
i2_LQ_muscle_c11613/f1p153/2921	4.84	14.89	25.72	23.51	46.42	31.39	0	0.62	0		48.81	45.14	21.28	7.01	39.37	23.36	0.93	0.06	5.84	{XM_009464616.1; PREDICTED: Nipponia nippon collagen, type I, alpha 1 (COL1A1), mRNA}	{PF00093:von Willebrand factor type C domain}
i2_LQ_muscle_c2232/f1p66/2527	81.89	108.26	138.18	106.47	155.02	85.19	9.34	8.62	4.59		174.13	185.76	163.62	87.46	272.46	162.75	6.15	6.01	28.5	{XM_009464616.1; PREDICTED: Nipponia nippon collagen, type I, alpha 1 (COL1A1), mRNA}	{PF00093:von Willebrand factor type C domain}
i2_LQ_muscle_c22722/f1p161/2838	16.41	17.94	34.8	17.41	41.74	28.97	0.35	0.89	1.09		52.61	47.2	33.81	17.34	60.48	38.65	1.61	3.32	5.01	{XM_009464616.1; PREDICTED: Nipponia nippon collagen, type I, alpha 1 (COL1A1), mRNA}	{PF00093:von Willebrand factor type C domain}
i2_LQ_muscle_c43082/f1p110/3009	32.73	51.27	69.81	57.24	77.11	51.36	5.29	1.93	1.61		96.57	99.01	80.63	32.78	121.46	73.8	2.66	4.04	13.04	{XM_009464616.1; PREDICTED: Nipponia nippon collagen, type I, alpha 1 (COL1A1), mRNA}	{PF00093:von Willebrand factor type C domain}
i2_LQ_muscle_c67557/f1p90/3091	3.39	4.2	4.4	1.39	7.46	7.79	0.16	0.33	0		6.73	2.8	4.75	2.07	5.88	3.35	0	0	0.33	{XM_009464616.1; PREDICTED: Nipponia nippon collagen, type I, alpha 1 (COL1A1), mRNA}	{PF00093:von Willebrand factor type C domain}
i3_LQ_muscle_c12035/f1p0/3611	26.87	27.07	18.11	26.37	58.85	41.55	2.44	0	0.97		58.33	40.72	56.97	18.19	51.89	42.28	2.35	1.56	4.81	{XM_009464616.1; PREDICTED: Nipponia nippon collagen, type I, alpha 1 (COL1A1), mRNA}	{PF00093:von Willebrand factor type C domain}
i3_LQ_muscle_c41647/f1p2/4046	0.27	0.48	0.31	0.25	0.44	0.19	0.09	0	0.02		0.59	1.15	0.16	0.6	1.12	0.32	0	0	0.04	{XM_011593957.1; PREDICTED: Aquila chrysaetos canadensis collagen, type I, alpha 1 (COL1A1), mRNA}	{PF00093:von Willebrand factor type C domain}
i3_LQ_muscle_c45356/f1p0/3864	37.93	24.34	48.01	53.34	0	0	14.24	2.63	3.64		0.12	156.67	95.52	91.91	53.32	69.36	2.91	0	13.34	{XM_011593957.1; PREDICTED: Aquila chrysaetos canadensis collagen, type I, alpha 1 (COL1A1), mRNA}	{PF00093:von Willebrand factor type C domain}
i4_HQ_muscle_c43323/f2p0/4624	1.4	3.57	3.13	2.83	7.8	5.39	0.16	0.17	0		6.91	4.54	7.99	0.94	5.75	4.81	0	0.68	0.63	{XM_011593957.1; PREDICTED: Aquila chrysaetos canadensis collagen, type I, alpha 1 (COL1A1), mRNA}	{PF00093:von Willebrand factor type C domain}
i4_LQ_muscle_c30218/f1p5/4526	1.44	1.25	1.21	1.86	1.21	2.82	0.06	0.33	0		2.33	1.03	1.89	0.55	2.86	1.28	0	0.35	0.25	{XM_011593957.1; PREDICTED: Aquila chrysaetos canadensis collagen, type I, alpha 1 (COL1A1), mRNA}	{PF00093:von Willebrand factor type C domain}
i4_HQ_muscle_c1982/f2p0/4464	0.25	0.43	0.35	0.02	0.07	0.03	0	0	0.04		0	0	0	0.05	1.14	0	0.23	0	0.08	{XM_013109537.1; PREDICTED: Anas platyrhynchos zinc fingers and homeoboxes 1 (ZHX1), transcript variant X5, mRNA}	{PF00096:Zinc finger, C2H2 type PF05920:Homeobox KN domain PF00046:Homeobox domain}
i3_LQ_muscle_c43936/f1p0/3745	0	0.19	0.02	0.12	0.32	0.85	0.12	0.02	0.25		1.28	1.22	0.51	0.37	0.72	0.55	0	0	0.02	{XM_005025969.2; PREDICTED: Anas platyrhynchos PR domain containing 15 (PRDM15), transcript variant X7, mRNA}	{PF00096:Zinc finger, C2H2 type PF13465:Zinc-finger double domain PF13912:C2H2-type zinc finger PF16622:zinc-finger C2H2-type}
i4_LQ_muscle_c15371/f1p4/4888	1.13	0.59	1	0.85	1.16	1.87	1.8	1.24	0.77		0.18	1.54	0.48	1.45	1.02	0	0	0	0.01	{XM_013181137.1; PREDICTED: Anser cygnoides domesticus zinc finger protein 516 (ZNF516), transcript variant X5, mRNA}	{PF00096:Zinc finger, C2H2 type PF13465:Zinc-finger double domain}
i3_LQ_muscle_c7300/f1p5/3158	2.01	0	0	3.92	0	1.42	0.15	0.07	0.18		1.35	0	0.13	2.61	0	0	2.3	2.09	3.4	{XM_013185005.1; PREDICTED: Anser cygnoides domesticus ring finger protein 139 (RNF139), partial mRNA}	{PF00097:Zinc finger, C3HC4 type (RING finger) PF16685:zinc RING finger of MSL2 PF14634:zinc-RING finger domain PF13639:Ring finger domain PF17123:RING-like zinc finger PF12678:RING-H2 zinc finger domain PF04889:Cwf15/Cwc15 cell cycle control protein PF03854:P-11 zinc finger PF12861:Anaphase-promoting complex subunit 11 RING-H2 finger}
i2_LQ_muscle_c83134/f1p0/2875	1.27	0.48	0.56	0	0	0	1.7	0.14	0.22		0	0.46	0	0.55	0	1.87	0.79	0.55	0.41	{XM_005025072.2; PREDICTED: Anas platyrhynchos dual specificity phosphatase 6 (DUSP6), mRNA}	{PF00102:Protein-tyrosine phosphatase PF00782:Dual specificity phosphatase, catalytic domain}
i2_LQ_muscle_c74054/f1p2/2225	0	0.03	0.07	1.64	4.84	5.05	4.94	10.69	0		0	0	0	7.04	0	8.19	12.31	0	5.61	{XM_013172559.1; PREDICTED: Anser cygnoides domesticus phosphatase domain containing, paladin 1 (PALD1), transcript variant X1, mRNA}	{PF00102:Protein-tyrosine phosphatase}
i2_LQ_muscle_c24565/f1p3/2825	0.08	0	0	0.59	0.94	1.21	0	0.04	0.2		1.76	0.52	0.06	0.69	0.43	0.13	0.46	0.03	0.21	{XM_013097237.1; PREDICTED: Anas platyrhynchos sorbitol dehydrogenase (SORD), mRNA}	{PF00107:Zinc-binding dehydrogenase PF08240:Alcohol dehydrogenase GroES-like domain}
i3_LQ_muscle_c52856/f1p5/3039	2.45	2.62	1.84	0	0	0	1.45	0.55	0		0	2.46	2.25	0	2.8	2.32	0	0	0	{XM_013097237.1; PREDICTED: Anas platyrhynchos sorbitol dehydrogenase (SORD), mRNA}	{PF00107:Zinc-binding dehydrogenase PF08240:Alcohol dehydrogenase GroES-like domain}
i5_LQ_muscle_c9996/f1p0/5176	1.52	0.81	1.32	0.27	0.27	1.94	1.03	1.15	0.66		0.47	2.56	0.53	2.3	1.99	1.49	0.28	0	0.08	{XR_217458.2; PREDICTED: Anas platyrhynchos uncharacterized LOC101792909 (LOC101792909), ncRNA}	{PF00111:2Fe-2S iron-sulfur cluster binding domain}
i1_LQ_muscle_c25590/f1p4/1986	0	0.64	0.46	0.98	0.54	0.37	0	0	0		0.68	1	0.57	0.05	0	1.74	0	1.15	0.83	{XM_013182055.1; PREDICTED: Anser cygnoides domesticus chaperonin containing TCP1, subunit 5 (epsilon) (CCT5), mRNA}	{PF00118:TCP-1/cpn60 chaperonin family PF01900:Rpp14/Pop5 family}
i2_LQ_muscle_c55104/f1p0/2780	99.23	152.82	37.47	3.08	156.23	98.56	93.42	148.02	173		116.01	144.77	117.9	151.76	66.35	130.41	24.89	4.63	2.35	{XM_014262305.1; PREDICTED: Pseudopodoces humilis sarcoplasmic/endoplasmic reticulum calcium ATPase 1 (LOC102107999), transcript variant X3, mRNA}	{PF00122:E1-E2 ATPase PF01342:SAND domain}
i2_HQ_muscle_c28827/f3p2/2977	69.86	157.37	70.76	9.76	180.89	108.87	227.27	157.99	140.91		77.48	137.77	79.16	79.95	74.21	137.46	34	12.01	4.59	{XM_014262305.1; PREDICTED: Pseudopodoces humilis sarcoplasmic/endoplasmic reticulum calcium ATPase 1 (LOC102107999), transcript variant X3, mRNA}	{PF00122:E1-E2 ATPase}
i2_LQ_muscle_c13477/f1p3/2887	55.03	0	52.83	190.17	0	21.39	0	0.11	2.23		51.01	0.19	0.09	0.8	31.42	0.46	64.85	324.76	219.03	{XM_014262305.1; PREDICTED: Pseudopodoces humilis sarcoplasmic/endoplasmic reticulum calcium ATPase 1 (LOC102107999), transcript variant X3, mRNA}	{PF00122:E1-E2 ATPase}
i2_LQ_muscle_c13603/f1p3/2887	111.55	180.52	86.38	0.81	243.6	148.63	274.11	364.75	291.77		86.98	162.86	114.36	161.25	105.06	214.42	51.95	0.36	0.86	{NM_205519.1; Gallus gallus ATPase sarcoplasmic/endoplasmic reticulum Ca2+ transporting 1 (ATP2A1), mRNA}	{PF00122:E1-E2 ATPase}
i2_LQ_muscle_c19217/f1p7/2457	5.2	70.15	1.74	2.28	69.22	13.69	60.85	36.06	13.55		8.12	53.21	5.23	10.01	7.65	41.9	1.01	1.91	1.06	{XM_014262305.1; PREDICTED: Pseudopodoces humilis sarcoplasmic/endoplasmic reticulum calcium ATPase 1 (LOC102107999), transcript variant X3, mRNA}	{PF00122:E1-E2 ATPase}
i2_LQ_muscle_c20381/f1p7/2255	4.45	46.6	1.52	0.38	57.37	20.31	73.99	42.56	22.2		0	29.57	1.22	13.29	2.87	32.54	0	0.42	0.81	{XM_014262305.1; PREDICTED: Pseudopodoces humilis sarcoplasmic/endoplasmic reticulum calcium ATPase 1 (LOC102107999), transcript variant X3, mRNA}	{PF00122:E1-E2 ATPase}
i2_LQ_muscle_c22391/f1p1/2380	88.08	167.73	12.1	2.65	188.73	125.31	252.86	283.35	224.09		65.39	135.78	84.67	114.72	69.24	181.9	10.51	4.58	1.74	{XM_014262305.1; PREDICTED: Pseudopodoces humilis sarcoplasmic/endoplasmic reticulum calcium ATPase 1 (LOC102107999), transcript variant X3, mRNA}	{PF00122:E1-E2 ATPase}
i2_LQ_muscle_c39960/f1p29/2971	5.31	0.9	25.56	12.22	0.37	8.6	2.21	2.31	2.35		4.95	1.38	3.34	0	5.75	0.82	26.34	17.17	30.24	{XM_010217232.1; PREDICTED: Tinamus guttatus sarcoplasmic/endoplasmic reticulum calcium ATPase 1 (LOC104570237), mRNA}	{PF00122:E1-E2 ATPase}
i5_LQ_muscle_c2959/f1p0/5140	0.63	1.8	1.2	0.55	0.12	0.75	0	0	0		0.74	1.77	0.29	0.53	0.74	0.6	0.1	0	0.03	{XM_013093934.1; PREDICTED: Anas platyrhynchos zinc finger protein 385B (ZNF385B), transcript variant X14, mRNA}	{PF04988:A-kinase anchoring protein 95 (AKAP95) PF06220:U1 zinc finger PF07535:DBF zinc finger}
i2_LQ_muscle_c24139/f1p4/2179	0.94	1.99	1.38	0.18	0	1.1	0	0	0		0.59	1.2	0.77	1.12	0.78	1.39	0	0	0	{XM_013093934.1; PREDICTED: Anas platyrhynchos zinc finger protein 385B (ZNF385B), transcript variant X14, mRNA}	{PF04988:A-kinase anchoring protein 95 (AKAP95) PF07535:DBF zinc finger PF06220:U1 zinc finger}
i2_LQ_muscle_c73207/f1p3/2835	0	0	0	0	0	1.16	0.74	0.53	0.91		1.7	0.27	0.81	0	0	0	0	0	0.27	{XM_013099344.1; PREDICTED: Anas platyrhynchos debranching RNA lariats 1 (DBR1), partial mRNA}	{PF05011:Lariat debranching enzyme, C-terminal domain PF00149:Calcineurin-like phosphoesterase}
i2_LQ_muscle_c61337/f1p4/2030	0.04	1.77	0	0	0	0	1.01	1.82	1.75		1.59	0.15	0	2.2	0.05	1.65	0.1	0	0	{XM_005014411.2; PREDICTED: Anas platyrhynchos vacuole membrane protein 1 (VMP1), transcript variant X3, mRNA}	{PF05052:MerE protein}
i1_HQ_muscle_c14030/f2p0/1172	24.98	39.68	20.44	17.12	8.91	15.39	3.25	6.88	2.36		33.23	30.47	27.16	23.35	22.06	38.46	2.34	4.63	2.6	{XM_005533010.2; PREDICTED: Pseudopodoces humilis glycine N-methyltransferase (GNMT), mRNA}	{PF05175:Methyltransferase small domain PF08241:Methyltransferase domain PF07757:Predicted AdoMet-dependent methyltransferase PF01209:ubiE/COQ5 methyltransferase family PF05401:Nodulation protein S (NodS)}
i3_LQ_muscle_c39603/f1p2/3331	0.41	0	0	0.61	0	0.94	0	0	0		1.55	0.24	0	0	0.25	1.24	0.72	0.56	0.76	{XM_013092584.1; PREDICTED: Anas platyrhynchos mutS homolog 2 (MSH2), mRNA}	{PF05192:MutS domain III PF05190:MutS family domain IV PF00488:MutS domain V PF05188:MutS domain II}
i2_LQ_muscle_c14230/f1p1/2238	7.73	6.05	1.4	1.43	12.46	19.49	13.64	4.43	6.49		7.65	1.13	1.49	15.69	28.77	23.41	18.28	20.01	9.22	{XM_013188322.1; PREDICTED: Anser cygnoides domesticus transmembrane protein 38B (TMEM38B), mRNA}	{PF05197:TRIC channel}
i2_LQ_muscle_c88803/f1p7/2516	0	21.61	40.11	33.54	25.14	28.18	0	0.1	0		2.31	31.63	0	33.53	0	31.18	21.04	9.43	25.76	{XM_013106486.1; PREDICTED: Anas platyrhynchos SH3-domain binding protein 5 (BTK-associated) (SH3BP5), partial mRNA}	{PF05276:SH3 domain-binding protein 5 (SH3BP5) PF15499:Ubiquitin-specific peptidase-like, SUMO isopeptidase PF14138:Cytochrome c oxidase assembly protein COX16}
i2_HQ_muscle_c86252/f81p6/2787	18.4	42.04	55.81	44.21	50.03	46.29	0.16	198.49	6.66		0	2.58	2.58	53.58	6.85	20.71	45.43	29.27	62.23	{XM_013106486.1; PREDICTED: Anas platyrhynchos SH3-domain binding protein 5 (BTK-associated) (SH3BP5), partial mRNA}	{PF05276:SH3 domain-binding protein 5 (SH3BP5) PF15499:Ubiquitin-specific peptidase-like, SUMO isopeptidase}
i2_LQ_muscle_c15944/f1p6/2203	0	0	0	0	0	0	0	0	0		0.43	2.3	3.8	0	0	0	0	0.39	0	{XM_013106486.1; PREDICTED: Anas platyrhynchos SH3-domain binding protein 5 (BTK-associated) (SH3BP5), partial mRNA}	{PF05276:SH3 domain-binding protein 5 (SH3BP5)}
i1_LQ_muscle_c21343/f1p4/1838	6.8	45.84	88.93	28.47	58.86	51.12	155.48	0.02	0		1.33	4.08	0	2.45	0	2.7	89.74	12.78	54.81	{XM_009285459.2; PREDICTED: Aptenodytes forsteri aspartate beta-hydroxylase (ASPH), transcript variant X3, mRNA}	{PF05279:Aspartyl beta-hydroxylase N-terminal region}
i3_LQ_muscle_c40049/f1p0/3818	0.47	1.29	0.82	0.64	2.17	3.01	0.63	0.14	0		0	0	0	0.03	0	0	0	0	1.17	{XM_005015454.2; PREDICTED: Anas platyrhynchos pumilio RNA-binding family member 1 (PUM1), transcript variant X6, mRNA}	{PF05405:Mitochondrial ATP synthase B chain precursor (ATP-synt_B) PF08144:CPL (NUC119) domain PF00806:Pumilio-family RNA binding repeat}
i2_LQ_muscle_c64482/f1p9/2669	2.18	0	1.69	1.28	2.69	2.47	0	1.93	1.5		0	0	0	0	0	0	0	0	0	{XM_013195816.1; PREDICTED: Anser cygnoides domesticus heterogeneous nuclear ribonucleoprotein K (HNRNPK), transcript variant X2, mRNA}	{PF05435:Phi-29 DNA terminal protein GP3 PF07650:KH domain PF00013:KH domain PF13184:NusA-like KH domain}
i1_LQ_muscle_c19479/f1p14/1914	0.54	35.34	19.87	21.26	18.7	0	0	0	0		0	0	25.61	0	0	0	13.44	0.09	35.04	{XM_011595347.1; PREDICTED: Aquila chrysaetos canadensis dystroglycan 1 (dystrophin-associated glycoprotein 1) (DAG1), transcript variant X5, mRNA}	{PF05454:Dystroglycan (Dystrophin-associated glycoprotein 1)}
i4_HQ_muscle_c33227/f2p0/4072	9.7	1.97	49.25	51.45	46.54	0.1	37.52	43.31	5.98		88.56	52.69	11.56	58.11	111.36	60.14	8.7	5.92	0.93	{XM_005023864.2; PREDICTED: Anas platyrhynchos dystroglycan-like (LOC101789918), partial mRNA}	{PF05454:Dystroglycan (Dystrophin-associated glycoprotein 1)}
i4_LQ_muscle_c10926/f1p0/4174	2.74	31.67	20.92	25.2	9.37	17.84	5.22	0.04	2.32		0.18	4.65	27.82	1.1	0.06	5.01	18.56	0.61	38.7	{XM_005023864.2; PREDICTED: Anas platyrhynchos dystroglycan-like (LOC101789918), partial mRNA}	{PF05454:Dystroglycan (Dystrophin-associated glycoprotein 1)}
i2_LQ_muscle_c42808/f1p3/2479	12.42	26.35	0	0	23.5	0	1.37	15.49	0.21		22.56	46.76	52.99	13.67	0	16.09	0.03	0	0	{XM_006260573.3; PREDICTED: Alligator mississippiensis eukaryotic translation initiation factor 3 subunit C-like protein (LOC102563644), mRNA}	{PF05470:Eukaryotic translation initiation factor 3 subunit 8 N-terminus PF01399:PCI domain}
i2_LQ_muscle_c52437/f1p3/2801	9.24	18.24	0	0	0	35.54	16.19	0	20.61		0	0	17.49	0	0	16.46	0	0	0	{XM_006260573.3; PREDICTED: Alligator mississippiensis eukaryotic translation initiation factor 3 subunit C-like protein (LOC102563644), mRNA}	{PF05470:Eukaryotic translation initiation factor 3 subunit 8 N-terminus}
i1_LQ_muscle_c6002/f1p0/1601	2.79	0	1.66	5.22	0	3.19	2.51	0.52	3.28		1.94	5.42	2.47	0	0	0	2.71	0	2.25	{XM_009462142.1; PREDICTED: Nipponia nippon mitochondrial chaperone BCS1 (LOC104010070), mRNA}	{PF05496:Holliday junction DNA helicase ruvB N-terminus PF01926:50S ribosome-binding GTPase PF03193:Protein of unknown function, DUF258 PF00005:ABC transporter PF00004:ATPase family associated with various cellular activities (AAA) PF01637:ATPase domain predominantly from Archaea PF00910:RNA helicase PF07728:AAA domain (dynein-related subfamily)}
i2_LQ_muscle_c48170/f1p1/2280	2.18	0	2	2.89	0.54	0.55	0.21	1.29	2.23		0	1.54	3.11	1.94	2.29	2.91	0	0	0	{XM_013095792.1; PREDICTED: Anas platyrhynchos spermatogenesis associated 5 (SPATA5), mRNA}	{PF05496:Holliday junction DNA helicase ruvB N-terminus PF02562:PhoH-like protein PF01745:Isopentenyl transferase PF07724:AAA domain (Cdc48 subfamily) PF01057:Parvovirus non-structural protein NS1 PF01695:IstB-like ATP binding protein PF00006:ATP synthase alpha/beta family, nucleotide-binding domain PF00931:NB-ARC domain PF07728:AAA domain (dynein-related subfamily) PF00158:Sigma-54 interaction d…
i3_LQ_muscle_c39851/f1p3/3079	0.32	0.53	0.88	0	1.3	0.66	0.2	0.78	0.71		0	0	0	0	0.86	0	0	1.89	0	{XM_013093923.1; PREDICTED: Anas platyrhynchos titin (TTN), transcript variant X3, mRNA}	{PF05506:Domain of unknown function (DUF756) PF13895:Immunoglobulin domain PF16656:Purple acid Phosphatase, N-terminal domain PF00041:Fibronectin type III domain}
i2_LQ_muscle_c9779/f1p18/2742	0	1.94	0.05	0	3.31	3.38	0	0	0		0	1.63	0.19	0.24	0	0	0	0.28	0	{XM_013106272.1; PREDICTED: Anas platyrhynchos peroxidasin homolog (LOC101794631), mRNA}	{PF05510:Sarcoglycan alpha/epsilon}
i6_HQ_muscle_c372/f2p0/6885	1.22	3.39	0.76	0.39	0.97	0.49	0.11	0.09	0		2.42	3.3	1.95	0.46	0.39	0.98	0	0.05	0.02	{NM_204228.3; Gallus gallus myosin, heavy chain 1B, skeletal muscle (similar to human myosin, heavy chain 1, skeletal muscle, adult) (MYH1B), mRNA}	{PF05557:Mitotic checkpoint protein PF02736:Myosin N-terminal SH3-like domain PF13851:Growth-arrest specific micro-tubule binding PF04111:Autophagy protein Apg6 PF00063:Myosin head (motor domain) PF01576:Myosin tail PF01017:STAT protein, all-alpha domain PF09787:Golgin subfamily A member 5 PF00612:IQ calmodulin-binding motif PF00769:Ezrin/radixin/moesin family}
i1_LQ_muscle_c26737/f1p0/1870	10.78	5.28	4.33	0	0.23	0	0	3.71	0.67		0	13.17	5.98	0	0	0	5.78	1.44	2.47	{XM_005011467.2; PREDICTED: Anas platyrhynchos beta-1,4-N-acetyl-galactosaminyl transferase 3 (B4GALNT3), mRNA}	{PF05679:Chondroitin N-acetylgalactosaminyltransferase}
i2_LQ_muscle_c10602/f1p5/2429	0	0.67	0.04	0	2.12	2.54	0	0	0		0	0	0.92	0.87	0.04	0	0	0	0	{XM_005011467.2; PREDICTED: Anas platyrhynchos beta-1,4-N-acetyl-galactosaminyl transferase 3 (B4GALNT3), mRNA}	{PF05679:Chondroitin N-acetylgalactosaminyltransferase}
i4_LQ_muscle_c10756/f1p0/4952	5.89	2.41	3.32	0.16	0	0.02	0.04	2.55	1.18		0.69	7.54	3.07	0	0.12	0.26	3.39	0	0.98	{XM_005011467.2; PREDICTED: Anas platyrhynchos beta-1,4-N-acetyl-galactosaminyl transferase 3 (B4GALNT3), mRNA}	{PF05679:Chondroitin N-acetylgalactosaminyltransferase}
i2_LQ_muscle_c4713/f1p3/2992	0.19	0	2.14	0.74	0	0	1.15	1.4	1.6		2.28	3.39	1.16	0.27	0	0	1.87	0	0.77	{XM_013099644.1; PREDICTED: Anas platyrhynchos nuclear factor related to kappaB binding protein (NFRKB), transcript variant X2, mRNA}	{PF05680:ATP synthase E chain}
i2_HQ_muscle_c1723/f6p2/2666	11.85	0	8.11	8.13	10.45	11.36	0	8.74	7.91		0	0	0	0	0	0	0	0	0	{XM_013181705.1; PREDICTED: Anser cygnoides domesticus golgi phosphoprotein 3 (coat-protein) (GOLPH3), mRNA}	{PF05719:Golgi phosphoprotein 3 (GPP34)}
i2_LQ_muscle_c5787/f1p2/2489	0.42	0	0.21	1.29	1.61	1.06	0	0.65	0.77		0	0	0	0	0	0	0	0	0	{XM_013181705.1; PREDICTED: Anser cygnoides domesticus golgi phosphoprotein 3 (coat-protein) (GOLPH3), mRNA}	{PF05719:Golgi phosphoprotein 3 (GPP34)}
i2_LQ_muscle_c39070/f1p4/2274	0	10.32	6.76	4.66	0	7.21	8	13.16	0		12.13	5.51	5.14	0	0	4.71	13.99	6.13	13.01	{XM_005021166.2; PREDICTED: Anas platyrhynchos synaptosomal-associated protein, 29kDa (SNAP29), mRNA}	{PF05739:SNARE domain PF08651:DASH complex subunit Duo1 PF05837:Centromere protein H (CENP-H) PF08702:Fibrinogen alpha/beta chain family}
i3_HQ_muscle_c14143/f2p16/3379	5.59	0	5.29	5.22	6.28	7.68	0	6.43	5.82		0	0	0	0	0	0	0	0	0	{XM_013195553.1; PREDICTED: Anser cygnoides domesticus ubiquitin-conjugating enzyme E2R 2 (UBE2R2), transcript variant X1, mRNA}	{PF05773:RWD domain}
i2_LQ_muscle_c78972/f1p99/2175	273.02	82.51	234.99	50.12	57.29	52.8	13.95	7.91	0.75		93.19	55.92	126.4	41.77	69.35	88.74	0.73	34.67	0.07	{XM_001231408.4; PREDICTED: Gallus gallus myosin, heavy chain 1F, skeletal muscle (similar to human myosin, heavy chain 1, skeletal muscle, adult) (MYH1F), mRNA}	{PF05791:Bacillus haemolytic enterotoxin (HBL) PF01576:Myosin tail PF09177:Syntaxin 6, N-terminal PF08702:Fibrinogen alpha/beta chain family PF00038:Intermediate filament protein}
i1_LQ_muscle_c13474/f1p4/1488	17.64	13.9	13.49	0	0.2	0.29	24.99	0.15	11.02		0.07	6.03	15.58	0	25.35	0	8.03	3.4	10.12	{XM_005013164.2; PREDICTED: Anas platyrhynchos ATPase, H+ transporting, lysosomal accessory protein 1 (ATP6AP1), partial mRNA}	{PF05827:Vacuolar ATP synthase subunit S1 (ATP6S1) PF01299:Lysosome-associated membrane glycoprotein (Lamp)}
i4_HQ_muscle_c17725/f2p0/4038	1.63	2.39	2.66	2.25	1.67	2.25	9	3.72	6.04		2.49	2.38	2.52	1.58	2.03	1.94	19.47	7.16	7.59	{XM_013194039.1; PREDICTED: Anser cygnoides domesticus alkaline ceramidase 2 (ACER2), transcript variant X3, mRNA}	{PF05875:Ceramidase}
i2_LQ_muscle_c16123/f1p4/2085	0	1.26	0	9.27	12.78	0	13.25	0	0		11.94	14.1	22.47	16.61	0	0	0.6	16.19	0	{XM_005025186.2; PREDICTED: Anas platyrhynchos paired-like homeodomain 3 (PITX3), mRNA}	{PF05920:Homeobox KN domain PF00046:Homeobox domain}
i2_LQ_muscle_c42716/f1p1/2999	0.44	0.03	0.19	1.21	1.57	0.83	0.98	0.8	0.14		0.17	0.44	0.87	0.14	0	0	0.23	0	0.59	{XM_013200222.1; PREDICTED: Anser cygnoides domesticus homeobox B3 (HOXB3), transcript variant X4, mRNA}	{PF05920:Homeobox KN domain PF00046:Homeobox domain}
i2_LQ_muscle_c88219/f1p1/2241	0.06	0.27	0.32	0	0	0	0.58	0.84	0.41		0	0.77	0	0	0.56	1.14	0.22	0.27	0.93	{XR_775278.1; PREDICTED: Haliaeetus leucocephalus pre-B-cell leukemia homeobox 1 (PBX1), transcript variant X4, misc_RNA}	{PF05920:Homeobox KN domain PF04091:Exocyst complex subunit Sec15-like PF01381:Helix-turn-helix PF00046:Homeobox domain PF03792:PBC domain}
i2_HQ_muscle_c86520/f6p1/2231	1.62	0.9	3.86	0	0	0	0	1.94	4.41		4.75	3.42	2.08	0.33	3.32	0.89	2.42	4.7	0.74	{XR_775278.1; PREDICTED: Haliaeetus leucocephalus pre-B-cell leukemia homeobox 1 (PBX1), transcript variant X4, misc_RNA}	{PF05920:Homeobox KN domain PF04091:Exocyst complex subunit Sec15-like PF01381:Helix-turn-helix PF03792:PBC domain PF00046:Homeobox domain}
i2_LQ_muscle_c52773/f1p0/2343	0.83	2.06	3.34	1.9	0.56	0.87	14.93	10.36	5.26		1.01	1.29	0.59	2.03	2.34	2.31	9.66	9.82	6.49	{XM_013190114.1; PREDICTED: Anser cygnoides domesticus regulator of G-protein signaling 5 (RGS5), mRNA}	{PF05927:Penaeidin}
i4_LQ_muscle_c25847/f1p5/4671	0	0	0	1.86	1.62	1.9	0	0	0		0.99	0.95	0	1.18	0.13	0	1	0.36	0.31	{XM_005017765.2; PREDICTED: Anas platyrhynchos ADAM metallopeptidase with thrombospondin type 1 motif, 20 (ADAMTS20), partial mRNA}	{PF05972:APC 15 residue motif}
i1_LQ_muscle_c24299/f1p0/1499	312.92	0	482.15	306.67	303.16	381.42	0	375.14	366.53		0	0	0	0	0	0.12	0.07	0	0	{XM_009285196.1; PREDICTED: Aptenodytes forsteri tropomyosin 2 (beta) (TPM2), transcript variant X1, mRNA}	{PF06008:Laminin Domain I PF04513:Baculovirus polyhedron envelope protein, PEP, C terminus PF09787:Golgin subfamily A member 5 PF05739:SNARE domain PF00769:Ezrin/radixin/moesin family PF06160:Septation ring formation regulator, EzrA PF10473:Leucine-rich repeats of kinetochore protein Cenp-F/LEK1 PF16716:Bone marrow stromal antigen 2 PF06009:Laminin Domain II PF13851:Growth-arrest specific micro-t…
i3_HQ_muscle_c18155/f2p0/3204	0.41	0.58	1.75	0.1	0	0.47	5.51	3.09	1.68		1.24	0	0.76	2.67	2.73	2.12	0.86	4.02	4.36	{XM_009284464.2; PREDICTED: Aptenodytes forsteri sarcolemma associated protein (SLMAP), transcript variant X5, mRNA}	{PF06009:Laminin Domain II PF05791:Bacillus haemolytic enterotoxin (HBL) PF02183:Homeobox associated leucine zipper PF10473:Leucine-rich repeats of kinetochore protein Cenp-F/LEK1 PF09787:Golgin subfamily A member 5 PF00038:Intermediate filament protein PF04871:Uso1 / p115 like vesicle tethering protein, C terminal region PF09730:Microtubule-associated protein Bicaudal-D PF05557:Mitotic checkpoin…
i5_LQ_muscle_c2829/f1p0/5168	0.3	0	0.62	0.01	0.51	0.03	0.03	0	0.36		0.06	0.07	0.02	0.58	0.96	1.55	1.1	0.04	0.44	{XR_001203455.1; PREDICTED: Anser cygnoides domesticus uncharacterized LOC106029975 (LOC106029975), ncRNA}	{PF06102:Domain of unknown function (DUF947)}
i2_LQ_muscle_c48791/f1p6/2449	0.95	0.62	0.34	24.13	31.44	0.43	25.42	1.24	23.36		0.54	28.1	0.14	0.08	0.23	0.03	0.82	0.31	0.41	{XM_013104824.1; PREDICTED: Anas platyrhynchos replication termination factor 2 domain containing 1 (RTFDC1), mRNA}	{PF06112:Gammaherpesvirus capsid protein PF02064:MAS20 protein import receptor}
i3_LQ_muscle_c35803/f1p0/3181	0.45	0.06	0.12	1.19	0.07	0.09	0	0.03	0		0.69	1.18	0.05	0.24	1.42	0.76	0	0.03	0	{XM_013102448.1; PREDICTED: Anas platyrhynchos shisa family member 2 (SHISA2), mRNA}	{PF06112:Gammaherpesvirus capsid protein}
i4_LQ_muscle_c27102/f1p2/4330	0.25	0.06	0.06	0.67	0	0.09	0.49	0.24	0.08		0.46	0.64	0.85	0	0	0.05	0.48	0.04	0	{XM_013108720.1; PREDICTED: Anas platyrhynchos autophagy related 16-like 1 (ATG16L1), transcript variant X4, mRNA}	{PF06156:Protein of unknown function (DUF972) PF05929:Phage capsid scaffolding protein (GPO) serine peptidase PF00769:Ezrin/radixin/moesin family PF05531:Nucleopolyhedrovirus P10 protein PF11744:Aluminium activated malate transporter PF01166:TSC-22/dip/bun family PF09177:Syntaxin 6, N-terminal PF01418:Helix-turn-helix domain, rpiR family PF08653:DASH complex subunit Dam1 PF00957:Synaptobrevin PF0…
i2_LQ_muscle_c18485/f1p19/2873	0.96	0.33	0.59	0	0	0	1.96	1.37	0.15		1.33	0.03	0.92	0.44	0.11	0	0.39	0.77	0	{XM_005028431.2; PREDICTED: Anas platyrhynchos uveal autoantigen with coiled-coil domains and ankyrin repeats (UACA), transcript variant X4, mRNA}	{PF06156:Protein of unknown function (DUF972) PF07926:TPR/MLP1/MLP2-like protein PF04632:Fusaric acid resistance protein family}
i3_LQ_muscle_c31600/f1p0/3089	0	0.09	0	0	0	4.4	0	0	0		0	0	0	0	0	0.07	0	4.49	4.78	{XM_005013471.2; PREDICTED: Anas platyrhynchos COP9 signalosome subunit 4 (COPS4), mRNA}	{PF06156:Protein of unknown function (DUF972) PF13176:Tetratricopeptide repeat PF13181:Tetratricopeptide repeat}
i1_LQ_muscle_c14385/f1p0/1182	24.17	14.72	0.66	0	10.04	14.42	14.17	0	1.73		1.34	1.71	0	11.22	8.54	16.08	2.25	0.52	14.38	{XM_013106409.1; PREDICTED: Anas platyrhynchos TNFAIP3 interacting protein 1 (TNIP1), transcript variant X4, mRNA}	{PF06160:Septation ring formation regulator, EzrA PF01496:V-type ATPase 116kDa subunit family PF10186:Vacuolar sorting 38 and autophagy-related subunit 14 PF07817:GLE1-like protein PF10473:Leucine-rich repeats of kinetochore protein Cenp-F/LEK1}
i7_LQ_muscle_c1709/f1p0/7364	1.67	0	1.07	1.54	0.77	1.07	0.17	1.16	0.76		0	0.22	0.14	0	0.08	0.19	0.17	0.11	0.12	{XM_009680691.1; PREDICTED: Struthio camelus australis zinc finger RNA binding protein (ZFR), partial mRNA}	{PF06220:U1 zinc finger PF03153:Transcription factor IIA, alpha/beta subunit}
i2_LQ_muscle_c28637/f1p6/2622	1.13	3.78	1	1.55	1.8	2.08	0.1	0	0.09		1.93	3.09	1.2	1.19	0.99	0.76	0.56	0.05	0.21	{XM_013093934.1; PREDICTED: Anas platyrhynchos zinc finger protein 385B (ZNF385B), transcript variant X14, mRNA}	{PF06220:U1 zinc finger PF07535:DBF zinc finger PF04988:A-kinase anchoring protein 95 (AKAP95)}
i2_LQ_muscle_c55348/f1p5/2510	0.79	1.65	0.78	0.62	1.31	1.05	0	0.06	0		0.01	1.3	0.9	0.43	0.77	1.99	0.06	0	0.22	{XM_013093934.1; PREDICTED: Anas platyrhynchos zinc finger protein 385B (ZNF385B), transcript variant X14, mRNA}	{PF06220:U1 zinc finger PF07535:DBF zinc finger PF04988:A-kinase anchoring protein 95 (AKAP95)}
i1_LQ_muscle_c20533/f1p0/1881	1.1	4.46	2.48	0	0	2.2	0	0	0.7		0	0.08	0.72	1.44	2.56	2.36	0	0	0	{XM_005016313.2; PREDICTED: Anas platyrhynchos ATPase, Ca++ transporting, cardiac muscle, slow twitch 2 (ATP2A2), mRNA}	{PF06237:Protein of unknown function (DUF1011)}
i4_LQ_muscle_c15439/f1p0/4287	0.16	0.89	1.23	1.11	3.26	2.75	0	0.09	0.4		0.1	0.27	1.25	0.32	1.8	0.71	0.11	0.15	0.9	{XM_013106446.1; PREDICTED: Anas platyrhynchos matrilin 2 (MATN2), transcript variant X7, mRNA}	{PF06247:Pvs28 EGF domain PF04811:Sec23/Sec24 trunk domain PF00008:EGF-like domain PF07645:Calcium-binding EGF domain}
i4_LQ_muscle_c33477/f1p0/4123	0.19	0.78	0.27	0	0	0	0.06	0	0		0	0.87	0.28	0.56	0.34	0.38	0.1	0	0	{XM_013106444.1; PREDICTED: Anas platyrhynchos matrilin 2 (MATN2), transcript variant X5, mRNA}	{PF06247:Pvs28 EGF domain PF04811:Sec23/Sec24 trunk domain PF00008:EGF-like domain PF07645:Calcium-binding EGF domain}
i4_HQ_muscle_c1080/f3p2/4450	8.87	5.45	6.51	0.91	0.53	0.59	4.03	1.22	0.19		3.29	0.1	3.59	1.54	3.91	2.38	4.22	0.98	1.8	{XM_013106447.1; PREDICTED: Anas platyrhynchos matrilin 2 (MATN2), transcript variant X8, mRNA}	{PF06247:Pvs28 EGF domain PF06825:Heat shock factor binding protein 1 PF00008:EGF-like domain PF07645:Calcium-binding EGF domain PF04811:Sec23/Sec24 trunk domain}
i4_LQ_muscle_c15994/f1p2/4069	6.65	6.77	3.76	2.18	4.94	2.38	1.08	0.55	1.45		9.92	12.79	8.93	4.65	4.15	6.12	0.8	0.21	0.53	{XM_013106444.1; PREDICTED: Anas platyrhynchos matrilin 2 (MATN2), transcript variant X5, mRNA}	{PF06247:Pvs28 EGF domain PF06825:Heat shock factor binding protein 1 PF00008:EGF-like domain PF07645:Calcium-binding EGF domain PF04811:Sec23/Sec24 trunk domain}
i4_LQ_muscle_c7436/f1p0/4643	7.7	6.93	3.63	4.12	4.09	3.86	0.87	0.77	0.65		6.54	8.31	11.7	5.02	5.82	6.13	0.94	0.42	0.54	{XM_013195641.1; PREDICTED: Anser cygnoides domesticus fibrillin 2 (FBN2), transcript variant X2, mRNA}	{PF06247:Pvs28 EGF domain PF07645:Calcium-binding EGF domain PF00008:EGF-like domain}
i5_LQ_muscle_c15301/f1p0/5193	1.84	3.09	1.51	1.57	1.29	2.03	0.44	0.26	0.13		3.09	3.31	2.12	1.85	3.42	2.62	0.39	0.01	0.33	{XM_013195277.1; PREDICTED: Anser cygnoides domesticus fibrillin 3 (FBN3), transcript variant X4, mRNA}	{PF06247:Pvs28 EGF domain PF07645:Calcium-binding EGF domain PF00008:EGF-like domain}
i7_LQ_muscle_c323/f1p0/7263	0.42	1.46	0.61	0.66	0.61	0.47	0	0	0		1.67	2.77	0.93	0.99	0.74	0.46	0.12	0.03	0.04	{XM_013195641.1; PREDICTED: Anser cygnoides domesticus fibrillin 2 (FBN2), transcript variant X2, mRNA}	{PF06247:Pvs28 EGF domain PF07645:Calcium-binding EGF domain PF00008:EGF-like domain}
i3_LQ_muscle_c40197/f1p0/3207	0.02	0	0.02	1.8	1.88	5.01	1.3	1.07	2.94		0.82	1.34	3.72	3.69	2.06	0.78	3.29	2.24	1.55	{XM_013187087.1; PREDICTED: Anser cygnoides domesticus zw10 kinetochore protein (ZW10), partial mRNA}	{PF06248:Centromere/kinetochore Zw10}
i3_LQ_muscle_c11623/f1p6/3422	0.08	0.02	0.19	0.35	0.36	0.04	1.14	3.31	0.56		0.28	0.12	0.03	0.06	0.18	0.13	3.21	1.29	4.87	{XM_005026978.2; PREDICTED: Anas platyrhynchos NIM1 serine/threonine protein kinase (NIM1K), transcript variant X1, mRNA}	{PF06293:Lipopolysaccharide kinase (Kdo/WaaP) family PF00069:Protein kinase domain PF00714:Interferon gamma PF07714:Protein tyrosine kinase}
i1_LQ_muscle_c13725/f1p0/1646	0	0	0.03	5.14	1.9	2.28	5.88	0	0		1.74	0	0	0	0	0	0	0	0.14	{XM_005017820.1; PREDICTED: Anas platyrhynchos cyclin-dependent kinase 10 (CDK10), mRNA}	{PF06293:Lipopolysaccharide kinase (Kdo/WaaP) family PF07714:Protein tyrosine kinase PF00069:Protein kinase domain}
i2_LQ_muscle_c53217/f1p10/2671	8.92	0	0	0	0	0	8.13	3.81	0		0	0	3.46	5.45	8.65	0	4.78	4.8	6.77	{XM_005026742.2; PREDICTED: Anas platyrhynchos dual-specificity tyrosine-(Y)-phosphorylation regulated kinase 2 (DYRK2), mRNA}	{PF06293:Lipopolysaccharide kinase (Kdo/WaaP) family PF07714:Protein tyrosine kinase PF00069:Protein kinase domain}
i2_LQ_muscle_c7385/f1p10/2434	0	4.78	0.99	6.14	4.17	4.74	0	2.61	0		0	1.89	2.05	0	4.64	3.32	0	0	0	{XM_005026742.2; PREDICTED: Anas platyrhynchos dual-specificity tyrosine-(Y)-phosphorylation regulated kinase 2 (DYRK2), mRNA}	{PF06293:Lipopolysaccharide kinase (Kdo/WaaP) family PF07714:Protein tyrosine kinase PF00069:Protein kinase domain}
i3_LQ_muscle_c11553/f1p3/3114	1.52	0.79	0.55	1.29	2.57	4.14	0.29	0	0.19		0.95	1.18	0.34	0.41	1.42	1.11	1.12	0.21	0.77	{XM_013192578.1; PREDICTED: Anser cygnoides domesticus doublecortin-like kinase 1 (DCLK1), transcript variant X5, mRNA}	{PF06293:Lipopolysaccharide kinase (Kdo/WaaP) family PF07714:Protein tyrosine kinase PF00069:Protein kinase domain}
i3_HQ_muscle_c3129/f5p0/3383	4.41	0.98	3.47	4.68	1.23	3.72	1.36	1.08	0.52		5.04	4.83	6.04	6.5	4.84	5.87	0.27	0	1.38	{XM_013200593.1; PREDICTED: Anser cygnoides domesticus TTK protein kinase (TTK), mRNA}	{PF06293:Lipopolysaccharide kinase (Kdo/WaaP) family PF07714:Protein tyrosine kinase PF00091:Tubulin/FtsZ family, GTPase domain PF00069:Protein kinase domain}
i3_LQ_muscle_c37885/f1p1/3220	0.15	2.3	0.2	2.23	0.12	6.54	2.37	0.05	0.2		3.24	0.29	0.11	3.52	3.38	1.99	0.17	0	0.12	{XM_005013223.2; PREDICTED: Anas platyrhynchos ubiquitin specific peptidase 20 (USP20), transcript variant X3, mRNA}	{PF06337:DUSP domain PF00443:Ubiquitin carboxyl-terminal hydrolase PF02148:Zn-finger in ubiquitin-hydrolases and other protein}
i3_LQ_muscle_c15116/f1p0/3907	0.04	1.99	1.95	0.35	0	1.12	0	0	0.08		1.82	0	0	0.08	0	0.47	1.95	1.25	2.42	{XM_013183297.1; PREDICTED: Anser cygnoides domesticus diaphanous-related formin 2 (DIAPH2), transcript variant X5, mRNA}	{PF06371:Diaphanous GTPase-binding Domain PF08702:Fibrinogen alpha/beta chain family PF06367:Diaphanous FH3 Domain PF02185:Hr1 repeat PF10392:Golgi transport complex subunit 5 PF01105:emp24/gp25L/p24 family/GOLD}
i5_LQ_muscle_c15666/f1p0/5115	0.48	0	0.51	0.74	1.19	0.7	0.04	0.08	0		0.55	0.05	0.35	0.28	0.47	0.4	0.02	0	0.06	{XM_005013824.2; PREDICTED: Anas platyrhynchos SON DNA binding protein (SON), transcript variant X5, mRNA}	{PF06375:Bovine leukaemia virus receptor (BLVR) PF02535:ZIP Zinc transporter PF10278:Mediator of RNA pol II transcription subunit 19 }
i3_LQ_muscle_c18859/f1p11/3215	1.08	1.96	0.63	0.31	0.56	0	0.31	0.69	0		0	0.11	0	0.32	0	1.04	0.09	0	0.22	{XM_013104887.1; PREDICTED: Anas platyrhynchos zinc finger MYM-type protein 4 (LOC101796704), transcript variant X7, mRNA}	{PF06467:MYM-type Zinc finger with FCS sequence motif}
i4_LQ_muscle_c13404/f1p0/4957	0.56	1.47	5.33	3.68	3.4	3.83	5.15	0.22	2.08		2.15	1.74	7.91	5.88	3.1	6.2	0.27	0.09	0.4	{XM_005019357.2; PREDICTED: Anas platyrhynchos collagen alpha-1(XV) chain (LOC101805127), mRNA}	{PF06482:Collagenase NC10 and Endostatin}
i2_HQ_muscle_c84100/f2p3/2097	14.49	11.62	0	11.68	24.19	1.6	32.98	8.12	22.66		0	0.3	28.26	0	2.99	4.15	0	0	0	{XM_005010561.2; PREDICTED: Anas platyrhynchos N-myc downstream regulated 1 (NDRG1), mRNA}	{PF06495:Fruit fly transformer protein}
i2_LQ_muscle_c85921/f1p5/2036	0	0	15.82	0	0	0	0	0	0		0	0	0	0	0	8.09	0	3.51	5.17	{XM_013195434.1; PREDICTED: Anser cygnoides domesticus nuclear factor, interleukin 3 regulated (NFIL3), mRNA}	{PF06529:Vertebrate interleukin-3 regulated transcription factor PF07716:Basic region leucine zipper PF00170:bZIP transcription factor}
i3_HQ_muscle_c36659/f3p8/3994	1.67	7.51	2.9	1.99	1.68	1.5	0	2.81	0.19		4.83	4.24	6.83	3.15	2.03	2.62	0	0.77	0	{KM675469.1; Anser anser breed Taihu MyHC1 mRNA, complete cds}	{PF06657:Centrosome microtubule-binding domain of Cep57 PF09177:Syntaxin 6, N-terminal PF08702:Fibrinogen alpha/beta chain family PF01576:Myosin tail PF00038:Intermediate filament protein PF07926:TPR/MLP1/MLP2-like protein PF04111:Autophagy protein Apg6}
i2_LQ_muscle_c39328/f1p2/2018	3.32	11.9	2.39	4.31	2.19	0	0.15	0	4.79		0	0.25	0	6.77	9.8	5.54	1.28	0	0.35	{XM_005021780.2; PREDICTED: Anas platyrhynchos LanC lantibiotic synthetase component C-like 1 (bacterial) (LANCL1), mRNA}	{PF06662:D-glucuronyl C5-epimerase C-terminus}
i2_LQ_muscle_c26037/f1p2/2980	0.08	0.16	0	0.64	0.37	0.37	0.37	0.24	0		0	0.08	0.22	0	0	0	0	0	0	{XM_013094885.1; PREDICTED: Anas platyrhynchos OTU deubiquitinase 4 (OTUD4), transcript variant X4, mRNA}	{PF06766:Fungal hydrophobin}
i3_HQ_muscle_c3769/f3p2/3682	0.65	1.46	0.89	0	0	0	1.31	0.32	1.04		0.2	0	0.16	0.99	0.66	0.72	0	0.43	0	{XM_013192546.1; PREDICTED: Anser cygnoides domesticus dynactin 1 (DCTN1), transcript variant X1, mRNA}	{PF06810:Phage minor structural protein GP20 PF16331:TolA binding protein trimerisation PF00038:Intermediate filament protein}
i2_LQ_muscle_c20983/f1p0/2311	0	0.01	0	1.09	0.84	0.2	0.26	0.4	0		0.75	0.39	0	0	0	0	0.25	0	0	{XM_005028582.2; PREDICTED: Anas platyrhynchos digestive organ expansion factor homolog (zebrafish) (DIEXF), mRNA}	{PF06862:Utp25, U3 small nucleolar RNA-associated SSU processome protein 25}
i3_LQ_muscle_c47646/f1p0/3048	2.14	2.04	2.13	1	0.21	0.8	5.55	5.36	7.31		0.77	1.42	1.39	2.09	1.01	2.68	2.72	6.42	3.92	{XM_013105676.1; PREDICTED: Anas platyrhynchos phosphatase, orphan 1 (PHOSPHO1), transcript variant X4, mRNA}	{PF06888:Putative Phosphatase}
i2_LQ_muscle_c74763/f1p2/2580	1.78	1.29	1.17	0	0.48	2.07	1.05	0.51	0.48		1.88	3.42	4.53	0	0	0	0	0	1.42	{XM_013098855.1; PREDICTED: Anas platyrhynchos Bardet-Biedl syndrome 5 (BBS5), mRNA}	{PF07289:Protein of unknown function (DUF1448) PF11605:Vacuolar protein sorting protein 36 Vps36}
i4_LQ_muscle_c13447/f1p1/4215	8.28	0	3.2	0	0	0	2.07	7.68	4.62		7.21	5.64	0	4.66	2.63	1.67	0.07	7.29	3.72	{XM_013175888.1; PREDICTED: Anser cygnoides domesticus family with sequence similarity 13, member B (FAM13B), transcript variant X5, mRNA}	{PF07361:Cytochrome b562}
i5_HQ_muscle_c14876/f5p0/5107	0	1.26	0	0	0	0	0	4.44	2.28		4.53	0	0	0	0	0.55	0	2.13	0	{XM_005021222.2; PREDICTED: Anas platyrhynchos nuclear receptor coactivator 2 (NCOA2), transcript variant X1, mRNA}	{PF07469:Domain of unknown function (DUF1518) PF08815:Nuclear receptor coactivator PF00989:PAS fold PF00010:Helix-loop-helix DNA-binding domain PF08447:PAS fold}
i3_HQ_muscle_c33997/f2p9/3473	6.53	6.55	7.31	0	0	0	6.02	5.32	3.58		7.33	8.26	0.13	7.29	1.28	0.27	4.31	5.31	9.56	{XM_013094155.1; PREDICTED: Anas platyrhynchos phosphoribosylglycinamide formyltransferase, phosphoribosylglycinamide synthetase, phosphoribosylaminoimidazole synthetase (GART), transcript variant X4, mRNA}	{PF07478:D-ala D-ala ligase C-terminus PF02655:ATP-grasp domain PF02843:Phosphoribosylglycinamide synthetase, C domain PF02844:Phosphoribosylglycinamide synthetase, N domain PF00551:Formyl transferase PF02786:Carbamoyl-phosphate synthase L chain, ATP binding domain}
i3_LQ_muscle_c11219/f1p1/3319	1.35	2.53	1.38	1.84	0.77	0.33	4.27	8.89	7.29		1.51	1.34	0.77	0.52	0.7	0.19	2.47	2.96	5.17	{XM_005021456.2; PREDICTED: Anas platyrhynchos ankyrin repeat and SOCS box containing 2 (ASB2), transcript variant X1, mRNA}	{PF07525:SOCS box PF13606:Ankyrin repeat PF00023:Ankyrin repeat}
i4_LQ_muscle_c16648/f1p0/4045	0.19	0	0.26	0	0	0	0	0	0		0	0.26	0.44	0.11	0	0	0.35	0.11	0.58	{XM_013199400.1; PREDICTED: Anser cygnoides domesticus core-binding factor, runt domain, alpha subunit 2; translocated to, 2 (CBFA2T2), mRNA}	{PF07531:NHR1 homology to TAF PF01991:ATP synthase (E/31 kDa) subunit}
i2_LQ_muscle_c26257/f1p0/2606	0	0	0.03	0	0	0	1.74	0.61	0.69		0	0	0	0	0.11	0	0.1	0.55	0.28	{XM_013102722.1; PREDICTED: Anas platyrhynchos myosin light chain kinase family, member 4 (MYLK4), transcript variant X2, mRNA}	{PF07544:RNA polymerase II transcription mediator complex subunit 9 PF00804:Syntaxin}
i3_LQ_muscle_c16394/f1p10/3035	0.21	0	0.47	0.85	0.29	1.33	0.69	0.29	0.1		0.72	0.29	1.92	0.54	0.54	1.77	0.04	0	0	{XM_013096872.1; PREDICTED: Anas platyrhynchos shugoshin-like 2 (LOC101801770), transcript variant X3, mRNA}	{PF07557:Shugoshin C terminus}
i2_LQ_muscle_c5337/f1p2/2566	0.13	0	0.1	0.31	0	0	0	0	0		1.27	0	0	0.21	1.01	1.3	0	0	0	{XM_010562996.1; PREDICTED: Haliaeetus leucocephalus bone morphogenetic protein 1 (BMP1), mRNA}	{PF07645:Calcium-binding EGF domain PF00008:EGF-like domain PF01400:Astacin (Peptidase family M12A) PF06247:Pvs28 EGF domain PF00413:Matrixin}
i9_LQ_muscle_c116/f1p0/9175	2.67	5.33	2.96	1.77	1.61	2.86	0.61	0.38	0.28		4.98	6.17	2.47	3.1	4.53	4.35	0.26	0.27	0.23	{XM_013195641.1; PREDICTED: Anser cygnoides domesticus fibrillin 2 (FBN2), transcript variant X2, mRNA}	{PF07645:Calcium-binding EGF domain PF00008:EGF-like domain}
i2_LQ_muscle_c49776/f1p1/2487	2.19	2.44	1.26	1.89	2.67	1.22	0.97	0	0		0.99	2.02	1.92	1.5	2.87	3.55	0.19	0	0.22	{XM_013199903.1; PREDICTED: Anser cygnoides domesticus uncharacterized LOC106048107 (LOC106048107), transcript variant X5, mRNA}	{PF07645:Calcium-binding EGF domain PF00020:TNFR/NGFR cysteine-rich region}
i2_LQ_muscle_c39060/f1p2/2659	0	0.6	4.73	1.68	4.63	0	3.49	2.27	0		0	0	0	1.69	0.7	0.76	0.76	0.54	1.36	{XM_005020527.2; PREDICTED: Anas platyrhynchos kelch-like family member 7 (KLHL7), transcript variant X2, mRNA}	{PF07646:Kelch motif PF01344:Kelch motif PF00651:BTB/POZ domain}
i4_LQ_muscle_c34719/f1p24/4048	6.1	8.97	3.86	6.9	6.67	9.71	8.51	4.92	7.4		0	0	2.07	2.15	0	5.16	11.88	0	0.02	{XM_013093938.1; PREDICTED: Anas platyrhynchos tankyrase, TRF1-interacting ankyrin-related ADP-ribose polymerase 2 (TNKS2), partial mRNA}	{PF07647:SAM domain (Sterile alpha motif) PF00023:Ankyrin repeat PF00644:Poly(ADP-ribose) polymerase catalytic domain PF13606:Ankyrin repeat PF00536:SAM domain (Sterile alpha motif)}
i5_LQ_muscle_c12130/f1p0/5455	0.77	1.24	1.03	0	0	0.12	0	0.23	0.19		0.89	1.34	0.61	0.18	0.16	0.18	0.3	0.12	0.15	{XM_013109137.1; PREDICTED: Anas platyrhynchos connector enhancer of kinase suppressor of Ras 2 (CNKSR2), mRNA}	{PF07647:SAM domain (Sterile alpha motif) PF00536:SAM domain (Sterile alpha motif) PF02198:Sterile alpha motif (SAM)/Pointed domain PF06663:Protein of unknown function (DUF1170) PF13180:PDZ domain PF00595:PDZ domain (Also known as DHR or GLGF)}
i3_HQ_muscle_c4480/f2p3/3761	5.13	4.19	7.47	2.55	2.1	1.94	8.64	6.69	10.55		1.8	5.98	3.02	0.96	1.78	0.28	8.34	5.22	5.73	{XM_013184601.1; PREDICTED: Anser cygnoides domesticus PTPRF interacting protein, binding protein 1 (liprin beta 1) (PPFIBP1), mRNA}	{PF07647:SAM domain (Sterile alpha motif) PF07926:TPR/MLP1/MLP2-like protein PF02198:Sterile alpha motif (SAM)/Pointed domain PF00536:SAM domain (Sterile alpha motif)}
i4_HQ_muscle_c858/f11p6/4552	12.58	6.63	2.89	11.43	6.06	7.43	0.82	0.34	0.02		9.17	10.16	16.44	12.77	14.82	11.27	0.23	0.18	0.7	{XM_005020408.2; PREDICTED: Anas platyrhynchos kinesin family member 24 (KIF24), mRNA}	{PF07647:SAM domain (Sterile alpha motif) PF16796:Microtubule binding PF00225:Kinesin motor domain PF00536:SAM domain (Sterile alpha motif)}
i3_HQ_muscle_c1201/f3p0/3339	3.84	11.02	4.65	2.73	8.65	2.4	1.32	0.45	0.04		7.26	2.91	12.22	7.94	10.35	15.29	0.24	0.92	0.11	{XM_014957909.1; PREDICTED: Calidris pugnax Kazal-type serine peptidase inhibitor domain 1 (KAZALD1), transcript variant X2, mRNA}	{PF07648:Kazal-type serine protease inhibitor domain PF00219:Insulin-like growth factor binding protein PF00050:Kazal-type serine protease inhibitor domain PF13895:Immunoglobulin domain}
i1_LQ_muscle_c24431/f1p1/1746	4.53	3.49	0	6.41	4.75	2.61	0.32	0.2	0.26		6.32	4.05	2.31	4.9	5.18	5.71	0.46	0.11	0.78	{XM_009487285.1; PREDICTED: Pelecanus crispus kazal-type serine protease inhibitor domain-containing protein 1-like (LOC104034324), mRNA}	{PF07648:Kazal-type serine protease inhibitor domain PF13895:Immunoglobulin domain PF00050:Kazal-type serine protease inhibitor domain PF00219:Insulin-like growth factor binding protein}
i4_HQ_muscle_c12276/f3p0/4676	0.03	26.24	0.27	94.33	0.03	33.36	0	0	0		0	0	0.05	42.17	44.83	0	13.11	24.01	0	{XM_005028862.2; PREDICTED: Anas platyrhynchos high density lipoprotein binding protein (HDLBP), mRNA}	{PF07650:KH domain PF00013:KH domain PF14611:Mitochondrial inner-membrane-bound regulator PF13184:NusA-like KH domain}
i2_LQ_muscle_c3818/f1p26/2222	67.68	0	55.46	0	0.05	0.07	0	44.89	0.03		0	58.25	128.99	53.15	47.37	131.2	0	40.86	0	{XM_005024657.2; PREDICTED: Anas platyrhynchos eukaryotic translation initiation factor 4A2 (EIF4A2), transcript variant X1, mRNA}	{PF07652:Flavivirus DEAD domain PF00270:DEAD/DEAH box helicase PF00579:tRNA synthetases class I (W and Y) PF04851:Type III restriction enzyme, res subunit}
i2_LQ_muscle_c40148/f1p4/2588	1.07	0	0	0.52	1.37	2.65	0	0	0		1.38	0	1.26	1.23	0	0.07	0	0	0	{XM_013103942.1; PREDICTED: Anas platyrhynchos solute carrier family 45, member 1 (SLC45A1), transcript variant X1, mRNA}	{PF07690:Major Facilitator Superfamily}
i4_LQ_muscle_c24962/f1p304/4560	0.48	1.52	4.19	1.67	0	5.35	0	0	0		2.09	3.48	2.36	0.84	3.82	1.13	3.47	4.04	0.4	{XM_013175574.1; PREDICTED: Anser cygnoides domesticus solute carrier family 16 (aromatic amino acid transporter), member 10 (SLC16A10), mRNA}	{PF07690:Major Facilitator Superfamily}
i2_LQ_muscle_c19415/f1p4/2229	0	0	0	0.8	1.66	1.28	0.81	0	0		0.31	0.79	1.09	1.49	0.29	0.74	0.25	0.3	0.22	{XM_005014986.2; PREDICTED: Anas platyrhynchos EPH receptor B2 (EPHB2), transcript variant X3, mRNA}	{PF07714:Protein tyrosine kinase PF00069:Protein kinase domain PF00536:SAM domain (Sterile alpha motif) PF07647:SAM domain (Sterile alpha motif) PF06293:Lipopolysaccharide kinase (Kdo/WaaP) family}
i5_LQ_muscle_c7925/f1p0/5699	0.71	0	0	0.48	1	0	0	0.06	0.06		0.68	0.78	0	1.01	0.64	0.38	0	0.1	0	{XM_013104571.1; PREDICTED: Anas platyrhynchos activin A receptor, type IIA (ACVR2A), mRNA}	{PF07714:Protein tyrosine kinase PF00069:Protein kinase domain PF01064:Activin types I and II receptor domain}
i1_LQ_muscle_c1649/f3p1/1978	19.31	0	0	0	0	0	0.75	0	0		4.14	3.29	3.42	21.67	27.4	0	2.98	8.86	0	{XM_013176434.1; PREDICTED: Anser cygnoides domesticus calcium/calmodulin-dependent protein kinase II gamma (CAMK2G), transcript variant X2, mRNA}	{PF07714:Protein tyrosine kinase PF00069:Protein kinase domain PF06293:Lipopolysaccharide kinase (Kdo/WaaP) family PF08332:Calcium/calmodulin dependent protein kinase II association domain}
i1_LQ_muscle_c13483/f1p4/1781	11.76	8.19	6.36	9.72	4.67	22.5	0	4.45	3.2		10.53	10.48	12.14	10.88	8.4	7.46	0	0	0.1	{XM_005026742.2; PREDICTED: Anas platyrhynchos dual-specificity tyrosine-(Y)-phosphorylation regulated kinase 2 (DYRK2), mRNA}	{PF07714:Protein tyrosine kinase PF00069:Protein kinase domain PF06293:Lipopolysaccharide kinase (Kdo/WaaP) family}
i2_HQ_muscle_c44159/f2p2/2084	17.73	10.5	17.43	17.81	21.28	19.82	4.62	5.05	3.22		22.74	25.11	27.93	29.95	28.37	26.27	5.77	2.11	4.03	{XM_013173895.1; PREDICTED: Anser cygnoides domesticus cyclin-dependent kinase 1 (CDK1), mRNA}	{PF07714:Protein tyrosine kinase PF00069:Protein kinase domain PF06293:Lipopolysaccharide kinase (Kdo/WaaP) family}
i3_LQ_muscle_c11995/f1p0/3774	2.94	0.6	0.1	2.06	1.37	0.78	0	0.14	0		1.82	4.76	2.45	0.12	0.36	2.99	0.69	0.15	2.73	{XM_005026101.2; PREDICTED: Anas platyrhynchos SH3 domain binding kinase family, member 2 (SBK2), mRNA}	{PF07714:Protein tyrosine kinase PF00069:Protein kinase domain}
i3_LQ_muscle_c22151/f1p0/3930	0.17	1.01	0.39	0.29	0.41	0.31	0	0	0		0.31	0.53	0.78	0.22	1.21	0.88	0.58	0	0.3	{XM_005026101.2; PREDICTED: Anas platyrhynchos SH3 domain binding kinase family, member 2 (SBK2), mRNA}	{PF07714:Protein tyrosine kinase PF00069:Protein kinase domain}
i4_LQ_muscle_c15513/f1p178/4168	4.07	2.72	1.79	5.4	3.96	2.22	0.38	0.14	0.22		2.89	7.68	5.95	7.57	10.19	0.7	8	0.02	3.93	{XM_005026101.2; PREDICTED: Anas platyrhynchos SH3 domain binding kinase family, member 2 (SBK2), mRNA}	{PF07714:Protein tyrosine kinase PF00069:Protein kinase domain}
i4_LQ_muscle_c27450/f1p1/4343	0.55	0.16	0.05	0.89	0.74	0.23	0	0	0		0.39	0.92	0.53	0.07	0.27	0.59	0.27	0	0.26	{XM_005026101.2; PREDICTED: Anas platyrhynchos SH3 domain binding kinase family, member 2 (SBK2), mRNA}	{PF07714:Protein tyrosine kinase PF00069:Protein kinase domain}
i5_LQ_muscle_c13643/f1p0/5665	1.02	5.83	2.51	2.16	3.11	3.04	0.32	2.09	0.12		0.97	7.04	4.69	2.86	10.69	6.5	11.45	4.81	8.52	{XM_013172046.1; PREDICTED: Anser cygnoides domesticus protein kinase, cGMP-dependent, type I (PRKG1), transcript variant X13, mRNA}	{PF07714:Protein tyrosine kinase PF00069:Protein kinase domain}
i2_LQ_muscle_c17804/f1p4/2959	0	1.87	0.44	3.01	2.33	1.36	0	0.33	0		0.93	1.71	0.96	0.45	0.63	2.06	1.36	0.66	0.61	{XM_015283375.1; PREDICTED: Gallus gallus protein tyrosine kinase 7 (inactive) (PTK7), transcript variant X1, mRNA}	{PF07714:Protein tyrosine kinase PF07354:Zona-pellucida-binding protein (Sp38) PF13895:Immunoglobulin domain PF00069:Protein kinase domain}
i2_LQ_muscle_c52242/f1p2/2411	1.8	9.9	4.86	2.58	5.27	21.43	0.55	0	5.42		0	11.7	3.69	0	0	0	0	0.19	5.32	{XM_013951221.1; PREDICTED: Apteryx australis mantelli fibroblast growth factor receptor 4 (FGFR4), mRNA}	{PF07714:Protein tyrosine kinase PF13895:Immunoglobulin domain PF00069:Protein kinase domain}
i5_LQ_muscle_c4462/f1p0/5589	0.1	0	0.45	1	1.63	1.01	0	0.03	0.09		0	0.82	1.06	0.68	1.07	2.88	1.97	1.02	1.83	{XM_013193302.1; PREDICTED: Anser cygnoides domesticus tetratricopeptide repeat domain 37 (TTC37), mRNA}	{PF07721:Tetratricopeptide repeat PF00515:Tetratricopeptide repeat PF13174:Tetratricopeptide repeat PF02671:Paired amphipathic helix repeat PF04053:Coatomer WD associated region PF06248:Centromere/kinetochore Zw10 PF13181:Tetratricopeptide repeat PF13176:Tetratricopeptide repeat PF13371:Tetratricopeptide repeat PF13414:TPR repeat}
i3_LQ_muscle_c42140/f1p0/3169	1.87	0	3.65	0.31	1.8	4.41	3.52	0	0.14		0	0	0	0	0	0	1.37	0.4	0.24	{XM_005009529.2; PREDICTED: Anas platyrhynchos gamma-glutamyl hydrolase (conjugase, folylpolygammaglutamyl hydrolase) (GGH), mRNA}	{PF07722:Peptidase C26}
i4_LQ_muscle_c35317/f1p1/4106	26.91	0.08	25.53	28.83	25.71	25.76	0.07	25.28	23.26		0.07	0.12	0.01	0.06	0	0.06	0.06	0.01	0	{XM_013099408.1; PREDICTED: Anas platyrhynchos valosin containing protein (VCP), mRNA}	{PF07724:AAA domain (Cdc48 subfamily) PF02562:PhoH-like protein PF05496:Holliday junction DNA helicase ruvB N-terminus PF01695:IstB-like ATP binding protein PF01057:Parvovirus non-structural protein NS1 PF04851:Type III restriction enzyme, res subunit PF07728:AAA domain (dynein-related subfamily) PF00931:NB-ARC domain PF01637:ATPase domain predominantly from Archaea PF00158:Sigma-54 interaction d…
i5_LQ_muscle_c8149/f1p6/5405	1.41	0.07	2.01	1.69	1.87	1.62	0.03	1.55	1.56		0.1	0.06	0.06	0.01	0.09	0.06	0.09	0	0.14	{XM_013099408.1; PREDICTED: Anas platyrhynchos valosin containing protein (VCP), mRNA}	{PF07724:AAA domain (Cdc48 subfamily) PF05496:Holliday junction DNA helicase ruvB N-terminus PF01695:IstB-like ATP binding protein PF06068:TIP49 C-terminus PF01057:Parvovirus non-structural protein NS1 PF07728:AAA domain (dynein-related subfamily) PF00004:ATPase family associated with various cellular activities (AAA) PF00910:RNA helicase PF01637:ATPase domain predominantly from Archaea PF00158:S…
i3_HQ_muscle_c554/f17p0/3596	7.81	4.04	3.29	7.73	5.93	3.89	1.31	2.06	1.44		3.59	4.7	2.94	5.87	9.53	10.89	0.57	0.55	0.35	{XM_005011863.2; PREDICTED: Anas platyrhynchos minichromosome maintenance complex component 2 (MCM2), partial mRNA}	{PF07726:ATPase family associated with various cellular activities (AAA) PF00004:ATPase family associated with various cellular activities (AAA) PF07728:AAA domain (dynein-related subfamily) PF07724:AAA domain (Cdc48 subfamily) PF00493:MCM2/3/5 family PF12619:Mini-chromosome maintenance protein 2 PF00158:Sigma-54 interaction domain}
i1_LQ_muscle_c28034/f5p0/1079	22.34	45.57	32	40.76	20.99	24.06	6.01	0.48	2.39		51.22	36.99	24.92	21.07	24.05	12.01	0.52	5	1.7	{XM_015283546.1; PREDICTED: Gallus gallus glycine N-methyltransferase (GNMT), transcript variant X1, mRNA}	{PF07757:Predicted AdoMet-dependent methyltransferase PF08241:Methyltransferase domain PF01209:ubiE/COQ5 methyltransferase family PF05401:Nodulation protein S (NodS) PF05175:Methyltransferase small domain}
i3_LQ_muscle_c39327/f1p4/3188	12.84	0	9.03	14.34	11.85	6.48	6.8	2.82	8.52		5.58	6.28	12.52	14.89	13.38	14.31	0.08	4.55	0.04	{XM_005025361.2; PREDICTED: Anas platyrhynchos FtsJ homolog 3 (E. coli) (FTSJ3), mRNA}	{PF07780:Spb1 C-terminal domain PF02315:Methanol dehydrogenase beta subunit PF01728:FtsJ-like methyltransferase}
i6_LQ_muscle_c401/f1p0/6140	0	0.01	0	0	0	0	2.04	1.97	0		0.01	4.34	2.53	0.05	2.66	0.05	0.46	1.41	0.48	{XM_013105526.1; PREDICTED: Anas platyrhynchos plectin (PLEC), partial mRNA}	{PF07846:Metallothionein family PF00681:Plectin repeat}
i3_LQ_muscle_c22482/f1p0/3232	0.81	104.27	0.49	85.54	81.51	67.92	40.32	40.27	61.22		0.28	0.7	0.64	120.48	32.64	0.3	1.3	0.48	0.83	{XM_005012041.2; PREDICTED: Anas platyrhynchos polymerase I and transcript release factor (PTRF), mRNA}	{PF07851:TMPIT-like protein PF06009:Laminin Domain II PF04513:Baculovirus polyhedron envelope protein, PEP, C terminus PF03938:Outer membrane protein (OmpH-like)}
i1_LQ_muscle_c31100/f1p0/1610	23.35	0	42.64	0	0	57.61	0	34.03	16.37		0	0	107.5	0	0	0	70.47	10.14	45.66	{XM_013171774.1; PREDICTED: Anser cygnoides domesticus vimentin (VIM), partial mRNA}	{PF07851:TMPIT-like protein PF09728:Myosin-like coiled-coil protein PF07926:TPR/MLP1/MLP2-like protein PF05478:Prominin PF13851:Growth-arrest specific micro-tubule binding PF10620:Phosphoribosyl-dephospho-CoA transferase MdcG PF06009:Laminin Domain II PF08702:Fibrinogen alpha/beta chain family PF05557:Mitotic checkpoint protein PF10473:Leucine-rich repeats of kinetochore protein Cenp-F/LEK1 PF045…
i3_LQ_muscle_c23832/f1p0/3908	0.04	0	4.42	5.18	10.96	3.53	0.1	5.94	10.81		0	0	3.48	0.04	5.8	6.6	0	0	0.03	{XM_005017470.2; PREDICTED: Anas platyrhynchos neutral cholesterol ester hydrolase 1 (NCEH1), mRNA}	{PF07859:alpha/beta hydrolase fold PF00326:Prolyl oligopeptidase family PF12740:Chlorophyllase enzyme}
i4_LQ_muscle_c26188/f1p0/4203	0	0	0	2.76	0	6.42	0	1.75	5.56		0	0	4.84	0	0	0	0	4.02	3.35	{XM_013106990.1; PREDICTED: Anas platyrhynchos protein phosphatase methylesterase 1 (PPME1), transcript variant X1, mRNA}	{PF07859:alpha/beta hydrolase fold PF07819:PGAP1-like protein PF02230:Phospholipase/Carboxylesterase PF01764:Lipase (class 3) PF00975:Thioesterase domain}
i2_LQ_muscle_c8354/f1p0/2431	66.84	90.45	51.06	47.61	44.36	67.67	8.63	10.05	5.76		85.68	98.41	70.13	75.2	65.94	52.92	10.84	8.5	4.16	{XM_005534180.2; PREDICTED: Pseudopodoces humilis acetylcholinesterase (Yt blood group) (ACHE), partial mRNA}	{PF07859:alpha/beta hydrolase fold}
i5_LQ_muscle_c8334/f1p3/5995	3.32	2.5	4.84	1.62	1.55	1.16	0.06	0.12	0.14		2.42	2.43	2.64	0.6	1.09	1.39	0.01	0.67	0.07	{XM_013108806.1; PREDICTED: Anas platyrhynchos myosin-3-like (LOC101798957), mRNA}	{PF07926:TPR/MLP1/MLP2-like protein PF00038:Intermediate filament protein PF02050:Flagellar FliJ protein PF06009:Laminin Domain II PF05791:Bacillus haemolytic enterotoxin (HBL) PF01576:Myosin tail PF08702:Fibrinogen alpha/beta chain family}
i3_LQ_muscle_c23322/f1p2/3788	23.08	156.72	13.86	60.39	35.87	93.79	6.15	3.78	11.34		55.55	166.43	196.07	211.77	37.81	46.71	0	6.36	5.59	{KM675469.1; Anser anser breed Taihu MyHC1 mRNA, complete cds}	{PF07926:TPR/MLP1/MLP2-like protein PF00038:Intermediate filament protein PF04111:Autophagy protein Apg6 PF08702:Fibrinogen alpha/beta chain family PF09177:Syntaxin 6, N-terminal PF05791:Bacillus haemolytic enterotoxin (HBL) PF01576:Myosin tail}
i2_HQ_muscle_c87553/f2p5/2710	0	0	0	0	0	0	1.84	0	0		0	0	0	0	6.01	4.39	2.21	0	1.32	{XM_005021490.2; PREDICTED: Anas platyrhynchos cAMP responsive element binding protein 3-like 2 (CREB3L2), transcript variant X7, mRNA}	{PF07926:TPR/MLP1/MLP2-like protein PF02970:Tubulin binding cofactor A PF07716:Basic region leucine zipper PF00170:bZIP transcription factor PF03131:bZIP Maf transcription factor PF04111:Autophagy protein Apg6 PF06005:Protein of unknown function (DUF904)}
i2_LQ_muscle_c55266/f1p17/2211	184.16	121.68	6.32	370.86	235.05	4.95	85.38	4.46	44.16		148.58	309.58	8.27	200.24	192.57	226.61	7.01	40.53	4.31	{XM_011594753.1; PREDICTED: Aquila chrysaetos canadensis vimentin (VIM), mRNA}	{PF07926:TPR/MLP1/MLP2-like protein PF04111:Autophagy protein Apg6 PF10186:Vacuolar sorting 38 and autophagy-related subunit 14 PF13851:Growth-arrest specific micro-tubule binding PF04732:Intermediate filament head (DNA binding) region PF04513:Baculovirus polyhedron envelope protein, PEP, C terminus PF00170:bZIP transcription factor PF16331:TolA binding protein trimerisation PF00038:Intermediate …
i5_LQ_muscle_c2607/f1p0/5563	0.19	0	0	0.56	0.94	1.06	0.29	0	0		0	1.01	0	0	0	0	0	0	0	{XM_013179013.1; PREDICTED: Anser cygnoides domesticus syntaxin binding protein 4 (STXBP4), transcript variant X6, mRNA}	{PF07926:TPR/MLP1/MLP2-like protein PF09787:Golgin subfamily A member 5 PF00595:PDZ domain (Also known as DHR or GLGF) PF13180:PDZ domain PF12144:Eukaryotic Mediator 12 catenin-binding domain PF00397:WW domain}
i2_LQ_muscle_c56521/f1p22/2341	68.32	1.28	322.26	87.85	221.11	0.89	25.96	5.28	0.14		1.01	228.46	23.71	24.45	75.62	113.31	5.45	0.86	6.16	{XM_014954754.1; PREDICTED: Calidris pugnax desmin (DES), mRNA}	{PF07926:TPR/MLP1/MLP2-like protein PF13851:Growth-arrest specific micro-tubule binding PF04111:Autophagy protein Apg6 PF08702:Fibrinogen alpha/beta chain family PF04732:Intermediate filament head (DNA binding) region PF16331:TolA binding protein trimerisation PF00170:bZIP transcription factor PF00038:Intermediate filament protein PF04513:Baculovirus polyhedron envelope protein, PEP, C terminus P…
i3_HQ_muscle_c54147/f4p0/3087	0.99	0.55	0.1	0	0.12	0	0.18	0	2.17		0	0.47	2.95	3.5	7.26	4.46	0.71	0.95	0	{XM_009319849.1; PREDICTED: Pygoscelis adeliae phosphatidic acid phosphatase type 2B (PPAP2B), mRNA}	{PF07947:YhhN-like protein}
i3_LQ_muscle_c16794/f1p0/3020	0.82	0.09	0.02	0.83	0.67	0.14	0.13	1.11	0.04		0.5	0.05	0.08	0	0	0.02	0.02	0.25	0.73	{XM_009319849.1; PREDICTED: Pygoscelis adeliae phosphatidic acid phosphatase type 2B (PPAP2B), mRNA}	{PF07947:YhhN-like protein}
i2_LQ_muscle_c48985/f1p0/2602	1.56	0	0	0.09	0	0	0	2.27	4.92		5.39	2.28	0	5.35	4.78	6.93	0	1.39	0	{XM_013189937.1; PREDICTED: Anser cygnoides domesticus P450 (cytochrome) oxidoreductase (POR), transcript variant X5, mRNA}	{PF08030:Ferric reductase NAD binding domain PF00667:FAD binding domain PF00175:Oxidoreductase NAD-binding domain }
i1_LQ_muscle_c14263/f1p1/1327	3.19	57.33	13.87	3.2	0.26	6.68	0.08	0.1	0.58		28.9	5.53	30.36	3.95	2.02	2.01	0	0.09	0	{XM_005024263.2; PREDICTED: Anas platyrhynchos cysteine and glycine-rich protein 3 (cardiac LIM protein) (CSRP3), mRNA}	{PF08069:Ribosomal S13/S15 N-terminal domain PF00412:LIM domain}
i5_HQ_muscle_c16515/f11p0/5992	6.96	3.38	5.1	7.42	8.49	9.05	2.98	1.94	0.86		7.47	8.62	7.56	15.65	9.6	10.6	1.46	1.82	1.52	{XM_013109170.1; PREDICTED: Anas platyrhynchos topoisomerase (DNA) II alpha 170kDa (TOP2A), mRNA}	{PF08070:DTHCT (NUC029) region PF00204:DNA gyrase B PF00521:DNA gyrase/topoisomerase IV, subunit A}
i3_LQ_muscle_c41554/f1p6/3666	1.26	0.84	7.34	4.75	4.79	5.66	2.71	2.29	6.16		0.2	0.21	4.69	1.19	0.3	0.78	1.71	3.03	0.47	{XM_005014280.2; PREDICTED: Anas platyrhynchos CCCTC-binding factor (zinc finger protein) (CTCF), transcript variant X1, mRNA}	{PF08070:DTHCT (NUC029) region PF05793:Transcription initiation factor IIF, alpha subunit (TFIIF-alpha) PF00412:LIM domain PF00096:Zinc finger, C2H2 type PF13465:Zinc-finger double domain PF13912:C2H2-type zinc finger PF00130:Phorbol esters/diacylglycerol binding domain (C1 domain)}
i1_LQ_muscle_c4020/f1p0/1775	0	0	0	0	0	0	0	0	1.01		0	1.02	0	1.09	1.91	0.77	0	1.05	0	{XM_013193264.1; PREDICTED: Anser cygnoides domesticus ribonuclease P/MRP 30kDa subunit (RPP30), transcript variant X2, mRNA}	{PF08100:Dimerisation domain PF01876:RNase P subunit p30}
i3_LQ_muscle_c16782/f1p0/3085	12.73	10.32	8.81	12.02	12.48	20.12	0	0	0.59		12.81	12.38	4.9	11.09	22.78	0	16.69	1.19	0.7	{XM_005024138.2; PREDICTED: Anas platyrhynchos VPS35 retromer complex component (VPS35), transcript variant X1, mRNA}	{PF08165:FerA (NUC095) domain PF03635:Vacuolar protein sorting-associated protein 35 }
i2_LQ_muscle_c53914/f1p0/2154	0.95	0.35	2.28	2.13	1.44	2.47	34.23	25.11	22.68		1.04	0.3	0.64	4.38	1.41	0.95	15.47	12.06	6.63	{XM_005014875.2; PREDICTED: Anas platyrhynchos methyltransferase like 21C (METTL21C), mRNA}	{PF08241:Methyltransferase domain}
i2_HQ_muscle_c2007/f3p1/2755	0.61	0.64	0.64	3.28	6.62	10.88	1.72	3.4	0.05		10.87	0.76	0.06	5.5	2.4	0	0.17	0	4.7	{XM_005011694.2; PREDICTED: Anas platyrhynchos v-myb avian myeloblastosis viral oncogene homolog-like 2 (MYBL2), mRNA}	{PF08281:Sigma-70, region 4 PF09111:SLIDE}
i6_LQ_muscle_c591/f1p2/6153	0.16	1.45	2.67	0.25	0.11	0	0.61	0.21	1.18		0.43	1.01	0.72	1.68	2.13	1.28	0.18	0.17	1.45	{XM_013093070.1; PREDICTED: Anas platyrhynchos acetyl-CoA carboxylase alpha (ACACA), transcript variant X10, mRNA}	{PF08326:Acetyl-CoA carboxylase, central region PF02786:Carbamoyl-phosphate synthase L chain, ATP binding domain PF09127:Leukotriene A4 hydrolase, C-terminal}
i2_LQ_muscle_c78263/f1p1/2096	0.36	0.49	0	0	0.45	0	0	0.2	0		0.41	0	0	0.51	0.43	1.27	0	0	0	{XM_015295239.1; PREDICTED: Gallus gallus mitogen-activated protein kinase kinase 4 (MAP2K4), transcript variant X3, mRNA}	{PF08436:1-deoxy-D-xylulose 5-phosphate reductoisomerase C-terminal PF07714:Protein tyrosine kinase PF00069:Protein kinase domain}
i2_LQ_muscle_c90599/f1p3/1862	0.1	31.65	0	6.96	33.53	27.45	1.08	5.99	22.39		19.28	0	0	9.27	24.6	42.81	0	2.65	0	{XM_013108019.1; PREDICTED: Anas platyrhynchos signal recognition particle 72kDa (SRP72), partial mRNA}	{PF08492:SRP72 RNA-binding domain PF00515:Tetratricopeptide repeat PF13414:TPR repeat PF13174:Tetratricopeptide repeat PF13181:Tetratricopeptide repeat PF13371:Tetratricopeptide repeat}
i6_LQ_muscle_c2725/f1p0/6426	0.07	1.96	0.02	0.23	1.01	0.53	0.1	0.05	0		2.14	1.47	0.12	2.3	0.27	0.15	1.31	1.21	0.93	{XM_013095489.1; PREDICTED: Anas platyrhynchos alpha thalassemia/mental retardation syndrome X-linked (ATRX), mRNA}	{PF08492:SRP72 RNA-binding domain}
i3_LQ_muscle_c36291/f1p0/3486	1.03	1.33	0.77	5.39	0.4	0.93	0.28	4.81	0.84		1.79	0.58	1.22	8.19	6.76	11.37	3.66	0.06	5.18	{XM_005029216.2; PREDICTED: Anas platyrhynchos coatomer protein complex, subunit alpha (COPA), partial mRNA}	{PF08513:LisH PF04053:Coatomer WD associated region PF06957:Coatomer (COPI) alpha subunit C-terminus}
i0_LQ_muscle_c1711/f1p1/649	63.06	172.48	123.09	47.79	26.63	2.21	90.15	5.57	22.37		137.88	23.36	151.24	217.8	148.98	160.04	92.34	102.84	24.54	{XM_013100424.1; PREDICTED: Anas platyrhynchos thioredoxin (LOC101804092), mRNA}	{PF08534:Redoxin PF03293:Poxvirus DNA-directed RNA polymerase, 18 kD subunit PF00462:Glutaredoxin PF02966:Mitosis protein DIM1 PF00578:AhpC/TSA family PF00085:Thioredoxin}
i2_LQ_muscle_c56901/f1p173/2110	7.64	35.36	4.49	3.22	8.42	10.98	1.56	0.15	0		1.57	21.86	15.94	16.31	3.2	1.36	0.48	3.73	0.23	{KM675469.1; Anser anser breed Taihu MyHC1 mRNA, complete cds}	{PF08649:DASH complex subunit Dad1 PF08702:Fibrinogen alpha/beta chain family PF13851:Growth-arrest specific micro-tubule binding PF04111:Autophagy protein Apg6 PF07926:TPR/MLP1/MLP2-like protein PF01576:Myosin tail PF06009:Laminin Domain II PF09177:Syntaxin 6, N-terminal PF00038:Intermediate filament protein}
i2_LQ_muscle_c77753/f1p3/2095	0	0	0.05	0	0	0.06	1.22	1.7	1.25		0	0	0	0	0	0.39	1.41	0	0.8	{XM_005009638.2; PREDICTED: Anas platyrhynchos CUGBP, Elav-like family member 2 (CELF2), transcript variant X2, mRNA}	{PF08675:RNA binding domain PF16367:RNA recognition motif PF00076:RNA recognition motif. (a.k.a. RRM, RBD, or RNP domain)}
i2_LQ_muscle_c76291/f1p530/2673	2.82	8.6	1.36	0	0	0	0	0.12	0		3.47	3.53	7.18	1.51	0.3	0	0	0.45	0	{KM675469.1; Anser anser breed Taihu MyHC1 mRNA, complete cds}	{PF08702:Fibrinogen alpha/beta chain family PF07926:TPR/MLP1/MLP2-like protein PF04111:Autophagy protein Apg6 PF09177:Syntaxin 6, N-terminal PF05791:Bacillus haemolytic enterotoxin (HBL) PF06009:Laminin Domain II PF01576:Myosin tail PF00038:Intermediate filament protein}
i1_LQ_muscle_c3709/f1p104/1896	230.82	0.02	395.23	270.95	215.47	253.24	0	294.16	304.42		0	0	0	0.03	0	0	0	0	0	{XM_009285199.1; PREDICTED: Aptenodytes forsteri tropomyosin 2 (beta) (TPM2), transcript variant X4, mRNA}	{PF08702:Fibrinogen alpha/beta chain family PF09730:Microtubule-associated protein Bicaudal-D PF13851:Growth-arrest specific micro-tubule binding PF04111:Autophagy protein Apg6 PF03938:Outer membrane protein (OmpH-like) PF10473:Leucine-rich repeats of kinetochore protein Cenp-F/LEK1 PF06009:Laminin Domain II PF06008:Laminin Domain I PF04513:Baculovirus polyhedron envelope protein, PEP, C terminus…
i2_LQ_muscle_c22843/f1p7/2230	0	0.11	0.1	0	0	0	0	0	0.26		0.85	0.14	0.09	0.72	0.94	1.61	0.07	0	0	{XM_005015768.2; PREDICTED: Anas platyrhynchos methionine adenosyltransferase I, alpha (MAT1A), mRNA}	{PF02772:S-adenosylmethionine synthetase, central domain PF02773:S-adenosylmethionine synthetase, C-terminal domain}
i2_LQ_muscle_c70118/f1p6/2511	34.64	21.43	0	0	0	0	33.14	26.02	0.14		0	19.46	17.25	24.87	17.84	13.3	22.91	0	17.62	{XM_005010599.2; PREDICTED: Anas platyrhynchos antizyme inhibitor 1 (AZIN1), transcript variant X1, mRNA}	{PF02784:Pyridoxal-dependent decarboxylase, pyridoxal binding domain PF00278:Pyridoxal-dependent decarboxylase, C-terminal sheet domain}
i5_LQ_muscle_c2006/f1p0/5448	0.48	0.27	0.1	0	0.12	0	0.06	0	0		0	0	0	0	0	0.22	0.19	0	0	{XM_013104718.1; PREDICTED: Anas platyrhynchos adhesion G protein-coupled receptor L3 (ADGRL3), transcript variant X1, mRNA}	{PF02793:Hormone receptor domain PF05767:Poxvirus virion envelope protein A14 PF02354:Latrophilin Cytoplasmic C-terminal region PF01825:GPCR proteolysis site, GPS, motif PF02140:Galactose binding lectin domain PF00002:7 transmembrane receptor (Secretin family)}
i2_LQ_muscle_c54239/f1p1/2348	0.62	0	0	0.22	4.41	0.15	0.04	3.34	0		0.05	0.05	6.22	0	0	0	3.99	9.86	4	{XM_013108978.1; PREDICTED: Anas platyrhynchos eukaryotic translation elongation factor 1 gamma (EEF1G), partial mRNA}	{PF02798:Glutathione S-transferase, N-terminal domain PF00647:Elongation factor 1 gamma, conserved domain}
i2_LQ_muscle_c90318/f1p0/2010	203.97	32.84	194.63	0.08	26.37	37.75	43.65	0.29	0.15		0	6.8	0.11	0.14	26.4	0.38	0	0.04	0	{XM_013108978.1; PREDICTED: Anas platyrhynchos eukaryotic translation elongation factor 1 gamma (EEF1G), partial mRNA}	{PF02798:Glutathione S-transferase, N-terminal domain PF13417:Glutathione S-transferase, N-terminal domain PF00647:Elongation factor 1 gamma, conserved domain PF13409:Glutathione S-transferase, N-terminal domain}
i1_LQ_muscle_c6919/f1p0/1737	1.83	13.72	3.04	5.16	1.44	3.65	0.5	1.62	1.88		11.88	20.33	4.24	7.11	3.38	8.31	0.3	0.11	0.78	{XM_011593527.1; PREDICTED: Aquila chrysaetos canadensis phosphoglycerate dehydrogenase (PHGDH), mRNA}	{PF02826:D-isomer specific 2-hydroxyacid dehydrogenase, NAD binding domain PF00389:D-isomer specific 2-hydroxyacid dehydrogenase, catalytic domain}
i3_HQ_muscle_c476/f8p0/3441	8.4	0	4.26	6.96	13.43	12.89	4.86	7.63	0.27		0	0	0	13.19	0	10.89	3.23	0	0	{XM_005011549.2; PREDICTED: Anas platyrhynchos pyrroline-5-carboxylate reductase 1 (PYCR1), transcript variant X2, mRNA}	{PF02826:D-isomer specific 2-hydroxyacid dehydrogenase, NAD binding domain PF01210:NAD-dependent glycerol-3-phosphate dehydrogenase N-terminus PF02558:Ketopantoate reductase PanE/ApbA}
i4_LQ_muscle_c22063/f1p1/5027	0	1.33	0.27	0	0	0	1.72	0.51	0		0	0.13	0.1	2.13	1.76	0.47	0.04	0	1.58	{XM_005009165.2; PREDICTED: Anas platyrhynchos glyoxylate reductase 1 homolog (Arabidopsis) (GLYR1), mRNA}	{PF02826:D-isomer specific 2-hydroxyacid dehydrogenase, NAD binding domain PF03446:NAD binding domain of 6-phosphogluconate dehydrogenase PF14833:NAD-binding of NADP-dependent 3-hydroxyisobutyrate dehydrogenase PF02737:3-hydroxyacyl-CoA dehydrogenase, NAD binding domain PF03435:Saccharopine dehydrogenase NADP binding domain PF02178:AT hook motif PF02558:Ketopantoate reductase PanE/ApbA}
i2_LQ_muscle_c35032/f1p3/2590	0	4.56	0	3.62	3.96	1.58	0.68	0	1.41		0	1.71	3.11	0	0	0	3.61	1.12	1.47	{XM_011597597.1; PREDICTED: Aquila chrysaetos canadensis SEC31 homolog A (S. cerevisiae) (SEC31A), transcript variant X13, mRNA}	{PF02840:Prp18 domain}
i3_LQ_muscle_c28068/f1p34/3925	0	2.12	0	1.8	6.58	2.42	4.4	0	3.39		0	0.75	4	0	0	0	3.76	6.72	4.7	{XM_010564408.1; PREDICTED: Haliaeetus leucocephalus SEC31 homolog A (S. cerevisiae) (SEC31A), transcript variant X2, mRNA}	{PF02840:Prp18 domain}
i3_LQ_muscle_c4953/f1p24/3675	7.12	0.36	8.74	5.12	0.85	5.19	2.43	6	1.93		10.71	4.09	6.15	14.29	15.34	12.09	2.1	0.23	3.02	{XM_011597592.1; PREDICTED: Aquila chrysaetos canadensis SEC31 homolog A (S. cerevisiae) (SEC31A), transcript variant X8, mRNA}	{PF02840:Prp18 domain}
i2_LQ_muscle_c82295/f1p10/2446	2.35	2.23	2.53	0	0	0	0.64	0.63	2.6		3.03	0	0	3.18	2.5	0	2.94	1.82	2.64	{XM_013094155.1; PREDICTED: Anas platyrhynchos phosphoribosylglycinamide formyltransferase, phosphoribosylglycinamide synthetase, phosphoribosylaminoimidazole synthetase (GART), transcript variant X4, mRNA}	{PF02843:Phosphoribosylglycinamide synthetase, C domain PF00551:Formyl transferase}
i2_LQ_muscle_c43182/f1p11/2815	1.41	0.13	0	0	0	0	2.05	0.23	0.81		0	0.26	2.82	2.06	2.17	0	0.78	0.92	0.95	{XM_013195549.1; PREDICTED: Anser cygnoides domesticus ubiquitin associated protein 2 (UBAP2), transcript variant X2, mRNA}	{PF02845:CUE domain}
i1_LQ_muscle_c11619/f1p0/1669	20.75	11.7	2	10.26	4.66	11.27	1.53	0	0		12.06	15.44	0.36	2.36	2.68	0	1.03	1.29	0	{XM_013200548.1; PREDICTED: Anser cygnoides domesticus ribonucleotide reductase M1 (RRM1), mRNA}	{PF02867:Ribonucleotide reductase, barrel domain}
i1_LQ_muscle_c5075/f1p5/1805	86.23	0	93.88	98	79.55	124.74	0	146.49	160.54		0	0	0	0	0	0	0	0	0	{XM_013183182.1; PREDICTED: Anser cygnoides domesticus ATP synthase, H+ transporting, mitochondrial F1 complex, alpha subunit 1, cardiac muscle (ATP5A1), mRNA}	{PF02874:ATP synthase alpha/beta family, beta-barrel domain PF00306:ATP synthase alpha/beta chain, C terminal domain PF00006:ATP synthase alpha/beta family, nucleotide-binding domain}
i3_LQ_muscle_c5352/f1p7/3231	0.54	24.57	1.03	0.6	0.56	0.58	25.53	1.72	1.1		0.27	0	1.21	23.88	52.7	28.79	19.48	17.83	14.68	{XM_013192085.1; PREDICTED: Anser cygnoides domesticus phosphoglucomutase 5 (PGM5), mRNA}	{PF02880:Phosphoglucomutase/phosphomannomutase, alpha/beta/alpha domain III PF02878:Phosphoglucomutase/phosphomannomutase, alpha/beta/alpha domain I PF02879:Phosphoglucomutase/phosphomannomutase, alpha/beta/alpha domain II}
i3_LQ_muscle_c31919/f1p0/3051	0	0.72	0	0	0	0	0	0	0.44		0	17.62	22.64	0	0	0	0	16.17	12.52	{XM_013192085.1; PREDICTED: Anser cygnoides domesticus phosphoglucomutase 5 (PGM5), mRNA}	{PF02880:Phosphoglucomutase/phosphomannomutase, alpha/beta/alpha domain III PF02879:Phosphoglucomutase/phosphomannomutase, alpha/beta/alpha domain II}
i4_LQ_muscle_c13995/f1p0/4222	0.62	0.19	0.55	0.76	0.32	0.49	0.1	0.03	0		0.04	0	0.12	0	0	0	0	0	0.09	{XM_005009696.2; PREDICTED: Anas platyrhynchos SUMO1/sentrin specific peptidase 7 (SENP7), transcript variant X8, mRNA}	{PF02902:Ulp1 protease family, C-terminal catalytic domain}
i2_LQ_muscle_c42936/f1p5/2208	0	1.76	0	0	0	0	0	0.73	0		0	0	2.03	1.08	1.73	1.61	0.81	0.21	1.21	{XM_013109342.1; PREDICTED: Anas platyrhynchos ATPase, aminophospholipid transporter, class I, type 8B, member 2 (ATP8B2), mRNA}	{PF02911:Formyl transferase, C-terminal domain}
i2_LQ_muscle_c34830/f1p1/2779	1.35	0.89	0.65	3.83	0	0.45	0	0	0		3.63	6.6	2.45	0.16	7.24	3.48	0	0	0	{XM_005021924.2; PREDICTED: Anas platyrhynchos cyclin I (CCNI), mRNA}	{PF02984:Cyclin, C-terminal domain}
i2_LQ_muscle_c65310/f1p14/2218	8.29	0	6.34	7.71	13.73	19.44	4.12	0	0.65		22.22	4.75	33.02	22.75	0	6.81	0.63	0	0	{XM_005021924.2; PREDICTED: Anas platyrhynchos cyclin I (CCNI), mRNA}	{PF02984:Cyclin, C-terminal domain}
i3_LQ_muscle_c20999/f1p2/3701	9.63	3.36	3.34	2.66	3.83	5.65	0.24	0.08	0.45		6.69	9.83	7.53	4.23	2.85	3.82	0.59	0.59	0.09	{XM_005021924.2; PREDICTED: Anas platyrhynchos cyclin I (CCNI), mRNA}	{PF02984:Cyclin, C-terminal domain}
i3_LQ_muscle_c9353/f1p0/4022	11.76	0.22	12.32	4.14	0.07	6.2	0.07	4.28	2.85		0.24	0.48	17.87	17.51	16.98	6.96	0.1	1.78	2.58	{XM_013191362.1; PREDICTED: Anser cygnoides domesticus cyclin A2 (CCNA2), mRNA}	{PF02984:Cyclin, C-terminal domain}
i3_HQ_muscle_c7943/f2p0/3296	24	15.71	20.15	0.8	8	0.38	28.23	25.78	13.94		7.76	17.12	14.43	1.16	25.31	19.96	8.3	5.39	14.69	{XM_011594119.1; PREDICTED: Aquila chrysaetos canadensis junction plakoglobin (JUP), mRNA}	{PF02985:HEAT repeat PF00514:Armadillo/beta-catenin-like repeat PF01602:Adaptin N terminal region}
i4_LQ_muscle_c14933/f1p0/4554	0.79	0.89	0.24	0.41	1.33	0.06	0	0.48	1.68		4.06	1.33	0.31	0	0.17	0	1.62	1.62	0.77	{XM_013104042.1; PREDICTED: Anas platyrhynchos armadillo repeat gene deleted in velocardiofacial syndrome (ARVCF), mRNA}	{PF02985:HEAT repeat PF00514:Armadillo/beta-catenin-like repeat}
i5_LQ_muscle_c8820/f1p0/5965	0	0	0.11	2.82	1.6	7.01	0.8	0	0.85		2.04	0	3.29	1.79	0	0	1.34	0	0	{XM_013370367.1; PREDICTED: Columba livia cytoplasmic linker associated protein 1 (CLASP1), transcript variant X2, mRNA}	{PF02985:HEAT repeat PF01602:Adaptin N terminal region PF11640:Telomere-length maintenance and DNA damage repair}
i2_LQ_muscle_c36625/f1p16/2335	3.9	0.98	4.7	0.53	0	0.84	3.88	3.61	2.62		2.68	3.81	2.1	4.36	3.65	6.73	4.09	1.17	1.46	{XM_013171199.1; PREDICTED: Anser cygnoides domesticus cytoplasmic linker associated protein 1 (CLASP1), transcript variant X7, mRNA}	{PF02985:HEAT repeat PF01602:Adaptin N terminal region}
i2_LQ_muscle_c40362/f1p10/2791	0.12	0	0.36	0	0	0	1.92	0.47	0		0.62	0.02	0.44	0.37	1.18	1.24	0.53	0.13	0	{XM_005010470.2; PREDICTED: Anas platyrhynchos serine/threonine-protein phosphatase 4 regulatory subunit 1-like (LOC101805171), partial mRNA}	{PF02985:HEAT repeat}
i3_LQ_muscle_c13938/f1p4/3380	8.62	0.24	5.97	13.85	5.82	0	5.61	0.07	4.65		0	0	3.91	4.63	3.45	4.34	0.77	0	0	{XM_013179720.1; PREDICTED: Anser cygnoides domesticus ribosomal RNA processing 12 homolog (S. cerevisiae) (RRP12), partial mRNA}	{PF02985:HEAT repeat}
i3_LQ_muscle_c19861/f1p0/3724	2.03	0.78	0.63	0.62	0.57	0.71	6.84	7.76	3.39		0.19	0.75	0.63	0.07	0.21	0.54	23.5	3.33	6.61	{XM_013181821.1; PREDICTED: Anser cygnoides domesticus protein phosphatase 4, regulatory subunit 4 (PPP4R4), mRNA}	{PF02985:HEAT repeat}
i3_LQ_muscle_c35861/f1p3/3478	0.02	4.53	0.17	0	4.96	9.96	3.02	5.16	3.82		0	0.02	0	0	1.85	7.12	0	0	0	{XM_013179720.1; PREDICTED: Anser cygnoides domesticus ribosomal RNA processing 12 homolog (S. cerevisiae) (RRP12), partial mRNA}	{PF02985:HEAT repeat}
i3_LQ_muscle_c42112/f1p0/3758	6.09	0.03	0.2	8.2	2.8	0.33	1.01	0.28	0		0.11	0	2.81	2.05	0.84	1.55	0.05	0.03	0.08	{XM_013179720.1; PREDICTED: Anser cygnoides domesticus ribosomal RNA processing 12 homolog (S. cerevisiae) (RRP12), partial mRNA}	{PF02985:HEAT repeat}
i5_LQ_muscle_c12974/f1p1/5736	2.62	0	2.06	2.3	3.07	3.07	0.02	2.35	1.47		0.01	0.03	0.05	0.02	0.09	0.05	0.11	0.14	0.11	{XM_009880753.1; PREDICTED: Charadrius vociferus nipped-B-like protein (LOC104282638), partial mRNA}	{PF02985:HEAT repeat}
i2_LQ_muscle_c4611/f1p1/2882	6.71	4.49	4.2	6.25	6.03	3.26	0	1.55	0		1.78	2.46	7.46	4.63	0.04	3.08	0.47	0	0.13	{XM_013092730.1; PREDICTED: Anas platyrhynchos monocyte to macrophage differentiation-associated (MMD), transcript variant X8, mRNA}	{PF03006:Haemolysin-III related}
i2_LQ_muscle_c17898/f1p0/2349	0.95	0.47	0.68	4.54	2.28	7.35	10.48	9.21	4.49		1.65	0.94	0.96	0.75	4.23	1.33	16.52	6.68	14	{XM_005026828.2; PREDICTED: Anas platyrhynchos translocator protein-like (LOC101805348), mRNA}	{PF03073:TspO/MBR family}
i2_LQ_muscle_c10002/f1p8/2620	1.86	0.6	1.12	188.37	103.67	169.81	238.2	2.8	27.1		100.8	4.06	381.23	164.03	136.46	62.9	66.55	68.26	202.04	{XM_013108916.1; PREDICTED: Anas platyrhynchos gelsolin (GSN), transcript variant X2, mRNA}	{PF03091:CutA1 divalent ion tolerance protein}
i2_LQ_muscle_c82580/f1p3/2493	3.69	0.09	1.08	0.04	0.07	0	1.33	3.23	2.54		0	1.65	2.4	1.47	0.96	3.39	0	2.42	2.17	{XM_005017026.2; PREDICTED: Anas platyrhynchos sorting nexin 6 (SNX6), mRNA}	{PF03114:BAR domain}
i2_LQ_muscle_c71943/f1p1/2597	0.38	0.04	0.09	0.1	0.07	0.12	34.27	73.22	39.62		46.19	35.55	50.79	0	29.36	78.46	66.31	0.21	24.7	{XM_013195291.1; PREDICTED: Anser cygnoides domesticus eukaryotic translation elongation factor 2 (EEF2), mRNA}	{PF03144:Elongation factor Tu domain 2 PF01926:50S ribosome-binding GTPase}
i2_HQ_muscle_c86290/f2p9/2796	0.4	4.47	0	1.25	0.71	0	0	0.18	0		0	0	0	5.25	5.72	1.31	0	0	0.26	{XM_013195291.1; PREDICTED: Anser cygnoides domesticus eukaryotic translation elongation factor 2 (EEF2), mRNA}	{PF03144:Elongation factor Tu domain 2 PF03764:Elongation factor G, domain IV}
i4_HQ_muscle_c6979/f2p1/4301	0	0	0.4	0	0	0	0.42	0	0		0.55	0	0.2	0.39	0.34	0.28	0.29	0.08	0.71	{XM_014871810.1; PREDICTED: Sturnus vulgaris eukaryotic elongation factor, selenocysteine-tRNA-specific (EEFSEC), mRNA}	{PF03144:Elongation factor Tu domain 2 PF04670:Gtr1/RagA G protein conserved region PF01926:50S ribosome-binding GTPase PF10662:Ethanolamine utilisation - propanediol utilisation PF03193:Protein of unknown function, DUF258}
i1_LQ_muscle_c8736/f1p0/1856	0.48	0.01	0	2.25	2.26	0	0	0.14	0		0.78	0.58	0.18	0.61	0	0	2.21	1.75	1.44	{XM_005148107.2; PREDICTED: Melopsittacus undulatus dachshund family transcription factor 1 (LOC101872294), transcript variant X2, mRNA}	{PF03153:Transcription factor IIA, alpha/beta subunit}
i2_LQ_muscle_c65708/f1p21/2571	0.64	0	0.98	0	0	0	0	0	0		0	0	0.55	1.45	0.75	0.57	0	0.19	0.26	{XM_013098354.1; PREDICTED: Anas platyrhynchos FRAS1 related extracellular matrix protein 2 (FREM2), mRNA}	{PF03160:Calx-beta domain}
i2_LQ_muscle_c14753/f1p2/2185	2.04	0	0.66	1.47	1.79	1.76	0	1.85	1.31		0	0	0	0.02	0.11	0	0	0	0.02	{XM_013183137.1; PREDICTED: Anser cygnoides domesticus SMAD family member 7 (SMAD7), mRNA}	{PF03165:MH1 domain PF03166:MH2 domain}
i3_HQ_muscle_c6546/f2p0/3258	3.57	0.13	2.62	2.38	2.82	3.86	0	1.86	1.93		0.05	0	0.12	0	0.17	0.08	0.05	0.02	0.15	{XM_011590633.1; PREDICTED: Aquila chrysaetos canadensis SMAD family member 2 (SMAD2), transcript variant X1, mRNA}	{PF03166:MH2 domain PF03165:MH1 domain}
i2_LQ_muscle_c66816/f1p2/2288	1.49	0	0.9	0.86	0.99	1.99	0	1.05	0.89		0.1	0	0	0	0.11	0	0	0	0	{XM_009487979.1; PREDICTED: Pelecanus crispus SMAD family member 2 (SMAD2), transcript variant X2, mRNA}	{PF03166:MH2 domain PF10401:Interferon-regulatory factor 3 PF03165:MH1 domain}
i3_LQ_muscle_c8422/f1p0/3646	0.95	1.9	2.36	0	0	0.07	2.85	1.59	0.86		0.68	0.37	2.22	0.12	0.93	1.01	1.31	2.27	1.99	{XM_007068947.1; PREDICTED: Chelonia mydas cleavage and polyadenylation specific factor 1, 160kDa (CPSF1), mRNA}	{PF03178:CPSF A subunit region}
i1_HQ_muscle_c17079/f3p0/1623	17.75	21.46	562	14.8	21.45	670.81	642.48	28.43	1017.61		489.51	17.9	14.2	17.33	17.31	24.53	690.8	800.67	700.16	{XM_009468714.1; PREDICTED: Nipponia nippon ATP synthase, H+ transporting, mitochondrial F1 complex, beta polypeptide (ATP5B), mRNA}	{PF03193:Protein of unknown function, DUF258 PF00005:ABC transporter PF00006:ATP synthase alpha/beta family, nucleotide-binding domain PF00004:ATPase family associated with various cellular activities (AAA) PF01637:ATPase domain predominantly from Archaea PF00931:NB-ARC domain PF02874:ATP synthase alpha/beta family, beta-barrel domain}
i4_LQ_muscle_c3713/f1p3/4485	0	0.06	0.82	0.76	0	0	1.11	0	0.2		0	0	0	0.53	1.04	0.1	1.89	0	0	{XM_010572996.1; PREDICTED: Haliaeetus leucocephalus ATP-binding cassette, sub-family C (CFTR/MRP), member 5 (ABCC5), transcript variant X4, mRNA}	{PF03193:Protein of unknown function, DUF258 PF00005:ABC transporter PF13304:AAA domain, putative AbiEii toxin, Type IV TA system PF00931:NB-ARC domain PF06414:Zeta toxin PF02367:Threonylcarbamoyl adenosine biosynthesis protein TsaE PF01695:IstB-like ATP binding protein PF01926:50S ribosome-binding GTPase PF00664:ABC transporter transmembrane region}
i2_LQ_muscle_c35844/f1p3/2439	0.52	0	0.07	18.7	0.81	0	0.62	0.09	35.61		31.38	19.47	27.15	21.93	25.79	23.15	29.04	15.82	36.19	{XM_005027204.2; PREDICTED: Anas platyrhynchos RAB11B, member RAS oncogene family (RAB11B), partial mRNA}	{PF03193:Protein of unknown function, DUF258 PF00071:Ras family PF02421:Ferrous iron transport protein B PF10662:Ethanolamine utilisation - propanediol utilisation PF13304:AAA domain, putative AbiEii toxin, Type IV TA system PF00005:ABC transporter PF01926:50S ribosome-binding GTPase PF04670:Gtr1/RagA G protein conserved region PF08477:Ras of Complex, Roc, domain of DAPkinase PF00025:ADP-ribosyla…
i2_LQ_muscle_c53658/f1p3/2366	41.81	22.15	18.56	17.07	21.96	24.29	50.72	25.69	0.17		0	0	1.38	1.4	0	0.36	26.29	12.59	0.1	{XM_005027204.2; PREDICTED: Anas platyrhynchos RAB11B, member RAS oncogene family (RAB11B), partial mRNA}	{PF03193:Protein of unknown function, DUF258 PF00071:Ras family PF10662:Ethanolamine utilisation - propanediol utilisation PF02421:Ferrous iron transport protein B PF00005:ABC transporter PF13304:AAA domain, putative AbiEii toxin, Type IV TA system PF01926:50S ribosome-binding GTPase PF04670:Gtr1/RagA G protein conserved region PF08477:Ras of Complex, Roc, domain of DAPkinase PF00025:ADP-ribosyla…
i2_LQ_muscle_c33869/f1p50/3389	16.8	0	38.31	0	0	0	9.88	0	9.01		14.21	0	23.33	13.48	0	51.39	7.09	0	0	{XM_005014180.2; PREDICTED: Anas platyrhynchos sarcalumenin (SRL), partial mRNA}	{PF03193:Protein of unknown function, DUF258 PF01926:50S ribosome-binding GTPase PF08477:Ras of Complex, Roc, domain of DAPkinase}
i3_LQ_muscle_c20292/f1p1/3821	10.51	8.07	0	56.11	28.41	102.67	0	0	0		12.63	71.99	0.05	0	0	70.03	2.37	42.36	30.59	{XM_005014180.2; PREDICTED: Anas platyrhynchos sarcalumenin (SRL), partial mRNA}	{PF03193:Protein of unknown function, DUF258 PF01926:50S ribosome-binding GTPase PF08477:Ras of Complex, Roc, domain of DAPkinase}
i4_HQ_muscle_c15792/f2p3/4117	0	36.31	25.79	0	0	0.74	0	9.75	0.07		0	0	0	18.75	12.39	47.22	0	1.8	4.89	{XM_005014180.2; PREDICTED: Anas platyrhynchos sarcalumenin (SRL), partial mRNA}	{PF03193:Protein of unknown function, DUF258 PF01926:50S ribosome-binding GTPase PF08477:Ras of Complex, Roc, domain of DAPkinase}
i2_LQ_muscle_c56842/f1p2/2634	1.93	0.17	0.08	4.3	1.03	4.08	0	0	0.13		0	4.18	2	0	0	0.03	0.06	2.47	0.43	{XM_005024153.2; PREDICTED: Anas platyrhynchos lon peptidase 2, peroxisomal (LONP2), mRNA}	{PF03193:Protein of unknown function, DUF258 PF05362:Lon protease (S16) C-terminal proteolytic domain PF07728:AAA domain (dynein-related subfamily) PF07726:ATPase family associated with various cellular activities (AAA) PF00910:RNA helicase PF00004:ATPase family associated with various cellular activities (AAA) PF01695:IstB-like ATP binding protein PF06068:TIP49 C-terminus PF07724:AAA domain (Cdc…
i3_LQ_muscle_c5841/f1p20/3267	0.13	0.08	0.17	0.16	0.07	0.18	5.45	11.64	6.25		0.24	0.11	0.19	0.09	0.12	0	5.54	2.63	5.51	{XM_005009946.2; PREDICTED: Anas platyrhynchos solute carrier family 38, member 4 (SLC38A4), transcript variant X2, mRNA}	{PF03222:Tryptophan/tyrosine permease family}
i2_HQ_muscle_c5615/f2p2/2824	1.58	2.35	0.25	1.7	0.68	1.59	0	0	0		0	1.24	2.09	1.16	2.72	0.85	0	0	0	{XM_013187894.1; PREDICTED: Anser cygnoides domesticus tropomodulin 1 (TMOD1), transcript variant X1, mRNA}	{PF03250:Tropomodulin PF13516:Leucine Rich repeat}
i3_LQ_muscle_c39256/f1p3/3317	6.72	11.75	0.05	0.14	4.91	7.07	9.27	4.61	0		0.04	0.04	0	0	0	0	11.94	4.75	5.39	{XM_013186719.1; PREDICTED: Anser cygnoides domesticus palmdelphin (PALMD), mRNA}	{PF03285:Paralemmin PF07851:TMPIT-like protein}
i1_LQ_muscle_c29294/f1p0/1265	0.08	206.16	270.11	0.58	0.09	0	0	0.13	0.11		335.66	7.89	332.79	0	0.12	201.78	0.07	0	29.57	{XM_014953911.1; PREDICTED: Calidris pugnax tropomyosin 2 (beta) (TPM2), transcript variant X4, mRNA}	{PF03285:Paralemmin PF07926:TPR/MLP1/MLP2-like protein PF10186:Vacuolar sorting 38 and autophagy-related subunit 14 PF04111:Autophagy protein Apg6 PF07851:TMPIT-like protein PF08702:Fibrinogen alpha/beta chain family PF04871:Uso1 / p115 like vesicle tethering protein, C terminal region PF04513:Baculovirus polyhedron envelope protein, PEP, C terminus PF06160:Septation ring formation regulator, Ezr…
i2_LQ_muscle_c14702/f1p6/2791	4	3.46	0	0	0	0.49	0.2	0.88	0.62		0	0.28	0	2	1.65	1.5	0.42	0	0.65	{XM_005018733.2; PREDICTED: Anas platyrhynchos palmdelphin (PALMD), mRNA}	{PF03285:Paralemmin}
i4_LQ_muscle_c11915/f1p1/4205	4.88	7.19	0.53	0.57	0.17	0.36	0.36	3.57	4.12		1.16	0.62	0.93	4.3	3.3	3.17	0.35	0.35	0.03	{XM_013186719.1; PREDICTED: Anser cygnoides domesticus palmdelphin (PALMD), mRNA}	{PF03285:Paralemmin}
i3_LQ_muscle_c6932/f1p0/3963	0.78	1.61	1.13	0.32	0.76	0.14	0	0.05	0.16		1.28	3.14	0.46	1.65	0.61	1.34	0.02	0.02	0.15	{XM_005028770.2; PREDICTED: Anas platyrhynchos stanniocalcin 2 (STC2), mRNA}	{PF03298:Stanniocalcin family}
i1_HQ_muscle_c17477/f2p1/1730	0	1.54	2.52	1.1	0	0	5.92	0	0		0	0	0.56	0	0	0	0	3.1	4.2	{XM_013098051.1; PREDICTED: Anas platyrhynchos discs, large (Drosophila) homolog-associated protein 4 (DLGAP4), transcript variant X5, mRNA}	{PF03359:Guanylate-kinase-associated protein (GKAP) protein}
i2_LQ_muscle_c45654/f1p1/2049	3.66	3.41	0.24	4.81	3.79	1.43	2.37	0.22	3.67		2.26	0.38	2.63	0.27	0.22	0	3.44	0.24	0.11	{XM_013102344.1; PREDICTED: Anas platyrhynchos DDRGK domain containing 1 (DDRGK1), mRNA}	{PF03522:Solute carrier family 12 PF02932:Neurotransmitter-gated ion-channel transmembrane region PF01698:Floricaula / Leafy protein PF02862:DDHD domain PF01080:Presenilin PF09507:DNA polymerase subunit Cdc27 PF10152:Predicted coiled-coil domain-containing protein (DUF2360) PF04636:PA26 p53-induced protein (sestrin) PF02535:ZIP Zinc transporter}
i2_HQ_muscle_c38773/f2p4/2360	4.61	1.51	4.97	0	0	0	1.49	0	0		3.18	3.64	0	3.41	0	1.19	0	0	8.28	{XM_005017713.2; PREDICTED: Anas platyrhynchos polypeptide N-acetylgalactosaminyltransferase 18 (GALNT18), transcript variant X2, mRNA}	{PF03605:Anaerobic c4-dicarboxylate membrane transporter}
i6_LQ_muscle_c457/f1p0/7018	0.18	0.29	0.41	0.66	0.29	0.73	0.38	0.06	0.02		0.58	0.5	0.68	0.44	0.83	1.13	0	0	0.01	{XM_013095504.1; PREDICTED: Anas platyrhynchos doublecortin (DCX), transcript variant X5, mRNA}	{PF03607:Doublecortin}
i4_LQ_muscle_c28627/f1p2/4630	0.86	0	2.29	1.12	2.44	2.6	0	0.24	1.04		3.24	2.81	5.73	0.41	1.17	1.04	6.88	4.07	8.13	{XM_013196494.1; PREDICTED: Anser cygnoides domesticus solute carrier family 6 (neurotransmitter transporter), member 4 (SLC6A4), transcript variant X1, mRNA}	{PF03759:PRONE (Plant-specific Rop nucleotide exchanger) PF00209:Sodium:neurotransmitter symporter family PF03491:Serotonin (5-HT) neurotransmitter transporter, N-terminus PF06766:Fungal hydrophobin}
i3_LQ_muscle_c10844/f1p0/3156	0	0.13	0.12	0.26	110.02	0	13.6	0	99.42		60.19	2.81	75.28	0.08	26.68	0.03	0	0.73	39.67	{XM_013195291.1; PREDICTED: Anser cygnoides domesticus eukaryotic translation elongation factor 2 (EEF2), mRNA}	{PF03764:Elongation factor G, domain IV PF03144:Elongation factor Tu domain 2 PF01926:50S ribosome-binding GTPase}
i3_LQ_muscle_c19730/f1p4/3122	3.24	0.57	5.01	0.78	167	0.31	66.45	0.08	71.05		78.41	147.69	224.69	0.33	104.81	0.61	0.37	0.63	59.68	{XM_013195291.1; PREDICTED: Anser cygnoides domesticus eukaryotic translation elongation factor 2 (EEF2), mRNA}	{PF03764:Elongation factor G, domain IV PF03144:Elongation factor Tu domain 2 PF01926:50S ribosome-binding GTPase}
i2_HQ_muscle_c78798/f14p0/2829	214.57	328.98	193.92	0	0	231.71	58.38	1.82	0.22		64.07	33.38	0.35	318.05	39.18	113.88	116	0	2.82	{XM_013195291.1; PREDICTED: Anser cygnoides domesticus eukaryotic translation elongation factor 2 (EEF2), mRNA}	{PF03764:Elongation factor G, domain IV PF03144:Elongation factor Tu domain 2}
i2_LQ_muscle_c19261/f1p24/2888	30.68	86.96	25.1	0	0.19	0.07	0	0.03	0.04		2.53	77.46	0.4	82.41	60.9	0	58.23	0	0.04	{XM_013195291.1; PREDICTED: Anser cygnoides domesticus eukaryotic translation elongation factor 2 (EEF2), mRNA}	{PF03764:Elongation factor G, domain IV PF03144:Elongation factor Tu domain 2}
i2_LQ_muscle_c22449/f1p36/2317	60.39	48.33	48.91	0.08	0	130.87	21.06	0.14	0.1		0.19	0	0	61.04	0	81.61	0	0.04	29.87	{XM_013195291.1; PREDICTED: Anser cygnoides domesticus eukaryotic translation elongation factor 2 (EEF2), mRNA}	{PF03764:Elongation factor G, domain IV PF03144:Elongation factor Tu domain 2}
i2_LQ_muscle_c35203/f1p44/2516	0	0.18	0	108.83	22.51	0	0	101.18	6.1		101.23	29.16	26.63	0	3.71	0	45.35	48.34	1.87	{XM_013195291.1; PREDICTED: Anser cygnoides domesticus eukaryotic translation elongation factor 2 (EEF2), mRNA}	{PF03764:Elongation factor G, domain IV PF03144:Elongation factor Tu domain 2}
i4_LQ_muscle_c9580/f1p744/4697	0.09	0.2	0.07	2.24	0	3.28	0.16	3.06	1.54		1.06	2.25	3.14	3.01	2.43	2.15	0.11	3.28	0.06	{XM_013173571.1; PREDICTED: Anser cygnoides domesticus receptor accessory protein 3 (REEP3), mRNA}	{PF03820:Tricarboxylate carrier}
i3_LQ_muscle_c36553/f1p2/3493	1.83	0.73	0.25	0.61	0.15	0.19	0	0	0.14		0	0.9	0.05	0.91	0.45	0.98	0.07	0	0	{XM_013183860.1; PREDICTED: Anser cygnoides domesticus SH3-domain kinase binding protein 1 (SH3KBP1), transcript variant X2, mRNA}	{PF03894:D-xylulose 5-phosphate/D-fructose 6-phosphate phosphoketolase PF14604:Variant SH3 domain PF00018:SH3 domain}
i3_LQ_muscle_c30008/f1p0/3429	0.39	1.48	0.54	11.01	3.19	9.22	4.71	2.94	10.27		12.24	13.29	24.46	30.24	12.5	2.34	11.72	1.05	13.8	{XM_013107849.1; PREDICTED: Anas platyrhynchos signal sequence receptor, alpha (SSR1), mRNA}	{PF03896:Translocon-associated protein (TRAP), alpha subunit PF04931:DNA polymerase phi}
i3_LQ_muscle_c23295/f1p5/3207	1.99	0.19	2.23	2.07	2.72	2.69	0.64	2.59	1.72		0.3	0.46	0.34	0.22	0.29	0.24	0.68	0.12	0.55	{XM_005030077.2; PREDICTED: Anas platyrhynchos parvin, gamma (PARVG), transcript variant X1, mRNA}	{PF03949:Malic enzyme, NAD binding domain}
i3_LQ_muscle_c50932/f1p12/3280	0.32	0.99	0.39	0	0	0	0	1.5	0.76		0	0	0	0	0	0	0	0	0	{XM_005025328.2; PREDICTED: Anas platyrhynchos thyroid hormone receptor associated protein 3 (THRAP3), transcript variant X1, mRNA}	{PF04013:Putative SAM-dependent RNA methyltransferase PF03727:Hexokinase}
i4_LQ_muscle_c32543/f1p0/4423	3.69	2.12	0.38	0.42	0.52	2.6	5.32	0.66	0.76		1.83	5.8	4.69	0.34	0.38	0.14	4.29	0.53	3.35	{XM_005025329.2; PREDICTED: Anas platyrhynchos thyroid hormone receptor associated protein 3 (THRAP3), transcript variant X2, mRNA}	{PF04013:Putative SAM-dependent RNA methyltransferase}
i5_LQ_muscle_c14328/f1p0/5423	3.93	3.12	4	0.7	0.02	0.05	0.57	2.2	5.9		3.82	5.49	7.17	1.75	6.1	6.26	5	2.11	1.81	{XM_013106759.1; PREDICTED: Anas platyrhynchos tetraspanin 4 (TSPAN4), transcript variant X6, mRNA}	{PF04103:CD20-like family PF00335:Tetraspanin family}
i2_LQ_muscle_c28265/f1p9/2293	1.66	5.97	2.56	0	0	0	0	0	0		2.07	2.99	5.77	1.57	0	0	0	0	0	{KM675469.1; Anser anser breed Taihu MyHC1 mRNA, complete cds}	{PF04111:Autophagy protein Apg6 PF00038:Intermediate filament protein PF01576:Myosin tail PF05791:Bacillus haemolytic enterotoxin (HBL) PF09177:Syntaxin 6, N-terminal PF08702:Fibrinogen alpha/beta chain family}
i7_LQ_muscle_c2118/f1p0/7915	2	2.58	0.44	0	1.11	0.81	0.24	0.16	0.77		4.6	3.38	3.14	0.72	0	0.65	0.56	0.2	0.11	{XM_005021630.2; PREDICTED: Anas platyrhynchos signal-induced proliferation-associated 1 like 1 (SIPA1L1), transcript variant X2, mRNA}	{PF04111:Autophagy protein Apg6 PF04136:Sec34-like family PF02145:Rap/ran-GAP PF03836:RasGAP C-terminus PF06005:Protein of unknown function (DUF904) PF08172:CASP C terminal PF00595:PDZ domain (Also known as DHR or GLGF)}
i2_LQ_muscle_c73561/f1p9/2725	0.8	5.63	2.51	0	0	0	0	0	1.38		7.15	3.43	3.15	0	2.46	3.85	0.47	2.31	2.26	{XM_013093230.1; PREDICTED: Anas platyrhynchos USO1 vesicle transport factor (USO1), transcript variant X3, mRNA}	{PF04111:Autophagy protein Apg6 PF04871:Uso1 / p115 like vesicle tethering protein, C terminal region PF04869:Uso1 / p115 like vesicle tethering protein, head region PF01166:TSC-22/dip/bun family PF15898:cGMP-dependent protein kinase interacting domain}
i2_LQ_muscle_c41829/f1p20/2584	5.34	6.14	44.77	0	0	59.31	2.42	0	50.31		4.86	6.12	0	29.54	54.89	29.84	5.09	1.82	50.71	{XM_005009838.2; PREDICTED: Anas platyrhynchos laminin, gamma 1 (formerly LAMB2) (LAMC1), mRNA}	{PF04111:Autophagy protein Apg6 PF08369:Proto-chlorophyllide reductase 57 kD subunit PF06008:Laminin Domain I PF00509:Haemagglutinin PF06581:Mad1 and Cdc20-bound-Mad2 binding PF07851:TMPIT-like protein}
i2_LQ_muscle_c61062/f1p4/2150	0.18	0.1	41.85	25.28	23.99	0	0	0	0		0.06	45.32	0.06	0	0.08	47.62	2.96	0	0	{XM_015290092.1; PREDICTED: Gallus gallus desmin (DES), mRNA}	{PF04111:Autophagy protein Apg6 PF13851:Growth-arrest specific micro-tubule binding PF07926:TPR/MLP1/MLP2-like protein PF04732:Intermediate filament head (DNA binding) region PF09787:Golgin subfamily A member 5 PF16331:TolA binding protein trimerisation PF00038:Intermediate filament protein PF04513:Baculovirus polyhedron envelope protein, PEP, C terminus PF04504:Protein of unknown function, DUF57…
i2_HQ_muscle_c2162/f5p0/2592	0	0	0	8.68	4.87	0	0	0	0		0.65	0.77	0.9	0.87	2.09	5.77	0	5.65	2.85	{XM_011599416.1; PREDICTED: Aquila chrysaetos canadensis glycosylphosphatidylinositol anchor attachment 1 (GPAA1), transcript variant X2, mRNA}	{PF04114:Gaa1-like, GPI transamidase component }
i3_LQ_muscle_c38552/f1p5/3515	1.2	0	1.37	0.98	1.67	1.86	0	2.27	0.79		0	0	0.01	0	0	0	0	0	0	{XM_013108673.1; PREDICTED: Anas platyrhynchos endogenous retrovirus group 3, member 1 (ERV3-1), transcript variant X1, mRNA}	{PF04114:Gaa1-like, GPI transamidase component }
i1_LQ_muscle_c32872/f1p9/1040	0	13.46	0	3	14.92	96.19	18.45	10.11	18.53		0	0	1.18	6.76	3.16	0	0.94	0	0.39	{XM_005012041.2; PREDICTED: Anas platyrhynchos polymerase I and transcript release factor (PTRF), mRNA}	{PF04136:Sec34-like family PF01105:emp24/gp25L/p24 family/GOLD PF06009:Laminin Domain II PF01068:ATP dependent DNA ligase domain PF08702:Fibrinogen alpha/beta chain family}
i4_LQ_muscle_c14985/f1p5/4636	0.85	0	0.79	0.61	0.67	0.83	0	0.59	0.3		0	0	0	0	0	0	0	0	0	{XM_010582858.1; PREDICTED: Haliaeetus leucocephalus secretory carrier membrane protein 1 (SCAMP1), transcript variant X2, mRNA}	{PF04144:SCAMP family}
i5_HQ_muscle_c910/f5p5/5353	16.29	27.63	15.42	63.8	53.53	50.71	6.92	6.3	8		14.85	44.11	19.85	16.26	18.46	47.09	25.92	24.24	30.64	{XM_005014180.2; PREDICTED: Anas platyrhynchos sarcalumenin (SRL), partial mRNA}	{PF04147:Nop14-like family PF01926:50S ribosome-binding GTPase PF03193:Protein of unknown function, DUF258}
i2_LQ_muscle_c50459/f1p2/2693	25.9	22.68	0	0	9.97	0.78	0	9.68	0.72		24.5	51.6	0.56	19.53	0	29.09	0	0	0.03	{XM_006260573.3; PREDICTED: Alligator mississippiensis eukaryotic translation initiation factor 3 subunit C-like protein (LOC102563644), mRNA}	{PF04147:Nop14-like family PF05470:Eukaryotic translation initiation factor 3 subunit 8 N-terminus}
i2_LQ_muscle_c71540/f1p3/2283	2.94	10.65	0	0	0	9.35	6.17	0.35	4.23		0	0	42.79	25.71	0	14.31	0	0	0	{XM_006260573.3; PREDICTED: Alligator mississippiensis eukaryotic translation initiation factor 3 subunit C-like protein (LOC102563644), mRNA}	{PF04147:Nop14-like family PF05470:Eukaryotic translation initiation factor 3 subunit 8 N-terminus}
i1_LQ_muscle_c2855/f1p0/2002	0	0.15	0.1	27.14	0	25.89	0.9	0.11	0.04		0.23	0	0.05	0	0.17	0	0.08	0.37	44.58	{XM_013197313.1; PREDICTED: Anser cygnoides domesticus UPF0488 protein C8orf33 homolog (LOC106046342), transcript variant X5, mRNA}	{PF04277:Oxaloacetate decarboxylase, gamma chain PF02950:Conotoxin PF00787:PX domain}
i2_LQ_muscle_c15286/f1p0/2100	3	2.9	2.22	3.28	3.67	2.77	0	0.02	0		0	0	6.64	2.4	0	2.66	5.55	0	0	{XM_005016049.2; PREDICTED: Anas platyrhynchos cytochrome c oxidase assembly protein COX11, mitochondrial (LOC101790138), mRNA}	{PF04442:Cytochrome c oxidase assembly protein CtaG/Cox11}
i3_LQ_muscle_c55618/f1p2/3005	0	0.16	0.06	0	0	0	0	0	1.74		0	0	1.65	0	0	0	1.81	1.26	0	{XM_013100349.1; PREDICTED: Anas platyrhynchos coiled-coil domain containing 93 (CCDC93), mRNA}	{PF04513:Baculovirus polyhedron envelope protein, PEP, C terminus }
i2_LQ_muscle_c53972/f1p0/2377	0.47	0	0.66	14.13	10.06	8.37	21.47	7.25	3.13		0	0.67	3.53	0.55	5.24	2.21	5.75	0	1.17	{XM_011600877.1; PREDICTED: Aquila chrysaetos canadensis bromodomain containing 2 (BRD2), transcript variant X3, mRNA}	{PF04546:Sigma-70, non-essential region PF04931:DNA polymerase phi PF00439:Bromodomain PF02724:CDC45-like protein}
i3_HQ_muscle_c617/f11p1/3385	4.55	3.02	4.41	6.45	3.75	5.32	1.05	0.97	0.37		5.3	7	7.65	8.1	7.14	8.2	0.72	0.72	0.84	{XM_013171554.1; PREDICTED: Anser cygnoides domesticus cell division cycle associated 7 (CDCA7), transcript variant X3, mRNA}	{PF04604:Type-A lantibiotic}
i6_LQ_muscle_c4201/f1p6/6762	0.61	0	0.36	0.46	0.3	0.38	0	0.52	0.27		0	0	0	0	0	0	0.01	0.01	0	{XM_013107005.1; PREDICTED: Anas platyrhynchos uncharacterized LOC106019565 (LOC106019565), mRNA}	{PF04610:TrbL/VirB6 plasmid conjugal transfer protein}
i2_LQ_muscle_c81802/f1p5/2882	1.2	0.05	1.16	0.84	0.09	0.07	0.72	13.9	0.83		1.25	0.12	1.13	6.24	8.08	6.18	0	0.46	0.05	{XM_005015894.2; PREDICTED: Anas platyrhynchos Wilms tumor 1 associated protein (WTAP), transcript variant X1, mRNA}	{PF04632:Fusaric acid resistance protein family PF05008:Vesicle transport v-SNARE protein N-terminus PF17098:Pre-mRNA-splicing regulator WTAP PF04111:Autophagy protein Apg6 PF10186:Vacuolar sorting 38 and autophagy-related subunit 14 PF03938:Outer membrane protein (OmpH-like)}
i1_LQ_muscle_c24290/f1p2/1995	7.54	8.77	0	0	0	0	7.42	7.3	0		0	11.72	24.31	0	14.3	0	7.21	0	0	{XM_013201109.1; PREDICTED: Anser cygnoides domesticus lamin A/C (LMNA), mRNA}	{PF04728:Lipoprotein leucine-zipper PF10473:Leucine-rich repeats of kinetochore protein Cenp-F/LEK1 PF07926:TPR/MLP1/MLP2-like protein PF04513:Baculovirus polyhedron envelope protein, PEP, C terminus PF00038:Intermediate filament protein}
i1_LQ_muscle_c13565/f1p5/1721	0.9	4.7	1.13	1.04	0.97	1.58	0	0	0		3.9	2.24	2.6	0.73	0.65	0.72	0.66	0	0.17	{XM_013104686.1; PREDICTED: Anas platyrhynchos sarcoglycan, zeta (SGCZ), mRNA}	{PF04790:Sarcoglycan complex subunit protein}
i2_LQ_muscle_c18679/f1p15/3212	10.21	0	4.97	0	0	0	0	2.21	6.59		12.34	7.19	6.41	0	15.75	8.82	7.5	3.37	8.91	{XM_005013754.2; PREDICTED: Anas platyrhynchos sarcoglycan, beta (43kDa dystrophin-associated glycoprotein) (SGCB), mRNA}	{PF04790:Sarcoglycan complex subunit protein}
i4_HQ_muscle_c12227/f2p1/5002	0.18	0.63	0.13	0.42	0.33	0.56	0	0	0		0	0.84	0.4	0.16	0	0	0	0	0	{XM_013104686.1; PREDICTED: Anas platyrhynchos sarcoglycan, zeta (SGCZ), mRNA}	{PF04790:Sarcoglycan complex subunit protein}
i7_LQ_muscle_c404/f1p0/8029	6.8	3.55	7.36	0	0	1.34	4.76	0	1.48		14.71	1.03	8.02	3.31	7.27	0.04	2.26	2.21	2.62	{XM_013182979.1; PREDICTED: Anser cygnoides domesticus AHNAK nucleoprotein 2 (AHNAK2), mRNA}	{PF04790:Sarcoglycan complex subunit protein}
i3_HQ_muscle_c48709/f31p0/3277	4.61	16.77	26.15	0.15	0.37	2.31	32.3	8.31	10.89		4.05	12.95	1.8	1.6	12.15	0	0.6	14.16	0.44	{XM_005013807.2; PREDICTED: Anas platyrhynchos regulator of calcineurin 1 (RCAN1), mRNA}	{PF04847:Calcipressin}
i3_LQ_muscle_c40824/f1p0/3331	0.96	1.92	1.91	0.1	0	0.07	0.05	0.8	0.64		0.13	0.39	0.1	0.18	1.46	0.06	0.13	2.31	0.09	{XM_005013807.2; PREDICTED: Anas platyrhynchos regulator of calcineurin 1 (RCAN1), mRNA}	{PF04847:Calcipressin}
i3_HQ_muscle_c48394/f15p0/3426	2.95	39.8	7.6	32.5	26.9	40.24	24.78	3.13	28.84		36.83	4.15	0	3.67	13.34	0.27	50.36	4.16	30.76	{XR_001192915.1; PREDICTED: Anas platyrhynchos eukaryotic translation initiation factor 4A2 (EIF4A2), transcript variant X3, misc_RNA}	{PF04851:Type III restriction enzyme, res subunit PF00270:DEAD/DEAH box helicase PF07652:Flavivirus DEAD domain }
i3_LQ_muscle_c50481/f1p4/3447	0	0	0	4.48	0.56	4.85	2.99	2.3	1.69		3.76	3.37	5.44	0	2.4	0	0.24	1.56	0	{XM_011601153.1; PREDICTED: Aquila chrysaetos canadensis SWI/SNF related, matrix associated, actin dependent regulator of chromatin, subfamily a, member 4 (SMARCA4), transcript variant X6, mRNA}	{PF04851:Type III restriction enzyme, res subunit PF00439:Bromodomain PF00176:SNF2 family N-terminal domain PF14619:Snf2-ATP coupling, chromatin remodelling complex PF00270:DEAD/DEAH box helicase PF07533:BRK domain}
i4_LQ_muscle_c37620/f1p0/4594	0.88	0	0.04	0.03	0	0	4.64	1.3	0.92		0	1.44	1.2	0.19	0.91	1.22	0	0.36	1.08	{XM_013198786.1; PREDICTED: Anser cygnoides domesticus excision repair cross-complementation group 6-like 2 (ERCC6L2), transcript variant X1, mRNA}	{PF04851:Type III restriction enzyme, res subunit PF11496:Class II histone deacetylase complex subunits 2 and 3 PF00176:SNF2 family N-terminal domain PF00270:DEAD/DEAH box helicase}
i2_LQ_muscle_c50545/f1p3/2936	0.15	0	0	9.28	13.41	7.06	0	0	4.13		0	19.09	19.08	6.2	0	12.51	8.57	8.28	10.17	{XM_005021904.2; PREDICTED: Anas platyrhynchos CCR4-NOT transcription complex, subunit 7 (CNOT7), mRNA}	{PF04857:CAF1 family ribonuclease}
i2_LQ_muscle_c27263/f1p0/2244	0.06	0	0	14.08	9.4	1.51	4.03	4.85	0.04		6.75	7.17	1.27	0	0	1.25	21.34	5.79	0	{XM_011600877.1; PREDICTED: Aquila chrysaetos canadensis bromodomain containing 2 (BRD2), transcript variant X3, mRNA}	{PF04931:DNA polymerase phi PF09184:PPP4R2 PF04147:Nop14-like family PF07964:Rec10 / Red1 PF04546:Sigma-70, non-essential region PF05432:Bone sialoprotein II (BSP-II) PF02724:CDC45-like protein PF00439:Bromodomain PF04197:Birnavirus RNA dependent RNA polymerase (VP1)}
i2_LQ_muscle_c71253/f1p3/2561	5.22	1.83	5.69	2.25	0	0	0	0	0		0	0	0	0	0	0	0	0	0	{XM_005009073.2; PREDICTED: Anas platyrhynchos component of oligomeric golgi complex 4 (COG4), partial mRNA}	{PF01338:Bacillus thuringiensis toxin}
i2_LQ_muscle_c19155/f1p39/2829	93.47	141.05	109.51	0.62	212.33	96.31	188.54	407.31	245.66		83.56	116.24	153.77	161	82.28	173.52	73.7	0.43	0.09	{XM_014262305.1; PREDICTED: Pseudopodoces humilis sarcoplasmic/endoplasmic reticulum calcium ATPase 1 (LOC102107999), transcript variant X3, mRNA}	{PF01342:SAND domain PF00122:E1-E2 ATPase}
i2_LQ_muscle_c47996/f1p6/2091	8.12	0.13	7.2	0.63	0	1.61	15.24	10.41	9.11		8.94	0	0	11.07	11.99	0.71	0.22	2.5	0.73	{XM_013188976.1; PREDICTED: Anser cygnoides domesticus glucocorticoid modulatory element binding protein 2 (GMEB2), transcript variant X2, mRNA}	{PF01342:SAND domain}
i7_LQ_muscle_c1865/f1p0/7698	2.84	13.58	11.47	6.93	5.37	13.4	10.04	10.09	2.44		7.26	11.31	6.09	3.23	0	1.4	12.41	3.64	11.62	{XM_013093923.1; PREDICTED: Anas platyrhynchos titin (TTN), transcript variant X3, mRNA}	{PF01344:Kelch motif PF01108:Tissue factor PF00041:Fibronectin type III domain PF13895:Immunoglobulin domain PF16656:Purple acid Phosphatase, N-terminal domain}
i2_HQ_muscle_c1103/f3p1/2384	2.67	1.74	1.64	0	0	0.05	1.35	0.16	0		2.55	0.38	0	0	0	0.15	0.57	3.65	4.35	{XM_005028174.2; PREDICTED: Anas platyrhynchos kelch-like family member 20 (KLHL20), mRNA}	{PF01344:Kelch motif PF07646:Kelch motif PF03490:Variant-surface-glycoprotein phospholipase C PF00651:BTB/POZ domain}
i1_LQ_muscle_c11173/f1p0/1974	0.46	0	0.09	0	0	0	0	10.18	15.31		0	0	0.08	12.55	14.72	0.18	12.56	0	0.37	{XM_005023226.1; PREDICTED: Anas platyrhynchos kelch domain containing 3 (KLHDC3), mRNA}	{PF01344:Kelch motif PF07646:Kelch motif}
i1_HQ_muscle_c2316/f2p0/1876	0	4.18	0	0	0	0	1.68	0	0		0	0	0	4.72	9.87	9.79	0	3.13	0.22	{XM_013107654.1; PREDICTED: Anas platyrhynchos hydroxysteroid (17-beta) dehydrogenase 12 (HSD17B12), mRNA}	{PF01370:NAD dependent epimerase/dehydratase family PF03435:Saccharopine dehydrogenase NADP binding domain PF02737:3-hydroxyacyl-CoA dehydrogenase, NAD binding domain}
i2_LQ_muscle_c80965/f1p10/2602	11.79	0	13.53	0	0	4.65	0	0.45	0.08		14.52	16.41	4.31	9.66	37.67	20.99	0.25	0.84	1.46	{XM_005016191.2; PREDICTED: Anas platyrhynchos carboxypeptidase Z (CPZ), mRNA}	{PF01392:Fz domain PF00246:Zinc carboxypeptidase PF04952:Succinylglutamate desuccinylase / Aspartoacylase family PF01153:Glypican}
i3_LQ_muscle_c38692/f1p5/3282	0.17	0.12	0.06	1.19	0.04	0.05	0.03	0.07	0.01		5.14	1.85	5.69	1.41	0	3.3	1.49	0.69	1.2	{XM_013171883.1; PREDICTED: Anser cygnoides domesticus chromobox homolog 3 (CBX3), mRNA}	{PF01393:Chromo shadow domain}
i3_LQ_muscle_c47803/f1p0/3300	0.69	0	0.18	0.08	0	0	0	0	0		0.99	0.5	0.89	0	0	0	0.44	0.11	0.17	{XM_013199229.1; PREDICTED: Anser cygnoides domesticus STAM binding protein (STAMBP), transcript variant X3, mRNA}	{PF01398:JAB1/Mov34/MPN/PAD-1 ubiquitin protease}
i2_LQ_muscle_c73841/f1p3/2322	53.33	60.7	0	0.06	53.83	3.53	0.38	30.2	1.05		41.92	91.99	0	63.54	0	47.92	0	0	0.04	{XM_006260573.3; PREDICTED: Alligator mississippiensis eukaryotic translation initiation factor 3 subunit C-like protein (LOC102563644), mRNA}	{PF01399:PCI domain PF05470:Eukaryotic translation initiation factor 3 subunit 8 N-terminus PF04147:Nop14-like family }
i3_LQ_muscle_c20522/f1p0/3695	0	11.9	10.87	5.6	0	9.13	0	5.41	7.05		0	0	0	0	0	0.13	5.36	0	6.78	{XM_005021138.2; PREDICTED: Anas platyrhynchos eukaryotic translation initiation factor 3, subunit A (EIF3A), mRNA}	{PF01399:PCI domain}
i3_HQ_muscle_c53598/f12p0/3585	2.83	4.96	3.48	2.58	2.61	2.89	0.4	0	0		3.58	4.71	1.87	1.79	3.4	4.15	0	0	2.38	{XM_013199576.1; PREDICTED: Anser cygnoides domesticus sema domain, transmembrane domain (TM), and cytoplasmic domain, (semaphorin) 6A (SEMA6A), transcript variant X1, mRNA}	{PF01403:Sema domain PF01437:Plexin repeat}
i3_LQ_muscle_c21950/f1p4/3911	0.52	0.41	0.25	0.2	0.34	0	0.07	0	0		0	0	0	0.09	0.13	0	0.38	0	0	{XM_005022506.2; PREDICTED: Anas platyrhynchos sema domain, seven thrombospondin repeats (type 1 and type 1-like), transmembrane domain (TM) and short cytoplasmic domain, (semaphorin) 5A (SEMA5A), mRNA}	{PF01403:Sema domain}
i3_HQ_muscle_c18238/f2p0/3327	0.91	0.63	0.78	0.45	0.3	0.63	6.43	3.26	3.86		0.37	0.22	0.34	0.56	1.21	0.48	2.25	1.15	1.81	{XM_013095220.1; PREDICTED: Anas platyrhynchos biliverdin reductase A (BLVRA), transcript variant X3, mRNA}	{PF01408:Oxidoreductase family, NAD-binding Rossmann fold PF09166:Biliverdin reductase, catalytic}
i2_LQ_muscle_c36676/f1p36/3001	26.41	32.17	21.67	27.16	61.57	27.16	0	2.5	1.56		49.38	36.71	70.42	1.25	62.87	38.03	1.34	1.92	8.57	{XM_011593957.1; PREDICTED: Aquila chrysaetos canadensis collagen, type I, alpha 1 (COL1A1), mRNA}	{PF01410:Fibrillar collagen C-terminal domain PF00093:von Willebrand factor type C domain}
i2_LQ_muscle_c48804/f1p87/2551	27.75	42.32	21.72	26.45	76.27	38.03	2.39	1.18	2.36		69.26	58.14	65.04	2.74	85.7	33.31	3.26	2.71	5.67	{XM_009464616.1; PREDICTED: Nipponia nippon collagen, type I, alpha 1 (COL1A1), mRNA}	{PF01410:Fibrillar collagen C-terminal domain PF00093:von Willebrand factor type C domain}
i2_LQ_muscle_c73182/f1p33/2836	30.05	30.94	32.14	36.93	83.71	38.81	0	1.74	0.86		80.51	63.75	141.04	0.39	56.57	44.95	1.6	4.32	9.65	{XM_011593957.1; PREDICTED: Aquila chrysaetos canadensis collagen, type I, alpha 1 (COL1A1), mRNA}	{PF01410:Fibrillar collagen C-terminal domain PF00093:von Willebrand factor type C domain}
i2_LQ_muscle_c73503/f1p133/2732	45.14	43.15	32.3	33.71	74.32	34.47	3.08	1.37	2.42		78.39	80.31	89.53	6	105.54	57.16	2.54	2.74	10.25	{XM_009464616.1; PREDICTED: Nipponia nippon collagen, type I, alpha 1 (COL1A1), mRNA}	{PF01410:Fibrillar collagen C-terminal domain PF00093:von Willebrand factor type C domain}
i2_LQ_muscle_c87963/f1p97/2915	25.73	27.44	24.35	32.03	0	4.39	5.11	1.35	1.14		0	56.1	12.36	39.73	58.19	37.38	2.09	0	6.12	{XM_011593957.1; PREDICTED: Aquila chrysaetos canadensis collagen, type I, alpha 1 (COL1A1), mRNA}	{PF01410:Fibrillar collagen C-terminal domain PF00093:von Willebrand factor type C domain}
i3_LQ_muscle_c42599/f1p1/3804	0.92	2.75	1.14	0.62	5.67	0.47	0.63	6.09	0		0.95	2.46	4.47	3.98	3.71	2.6	0	0.17	0.74	{XM_009464616.1; PREDICTED: Nipponia nippon collagen, type I, alpha 1 (COL1A1), mRNA}	{PF01410:Fibrillar collagen C-terminal domain PF00093:von Willebrand factor type C domain}
i4_HQ_muscle_c17908/f12p0/4611	30.28	27	36.41	38.12	57.85	32.51	2.44	1.62	1.78		69.26	57.72	81.29	20.84	58.38	50.17	2.52	2.62	7.75	{XM_011593957.1; PREDICTED: Aquila chrysaetos canadensis collagen, type I, alpha 1 (COL1A1), mRNA}	{PF01410:Fibrillar collagen C-terminal domain PF00093:von Willebrand factor type C domain}
i2_LQ_muscle_c24295/f1p973/2132	103.41	80.52	67.77	75.84	108.05	57.87	6.78	6.98	8.42		130.66	144.67	174.41	136.55	151.57	121.61	9.33	7.25	21.6	{XM_005010934.2; PREDICTED: Anas platyrhynchos collagen, type I, alpha 2 (COL1A2), transcript variant X2, mRNA}	{PF01410:Fibrillar collagen C-terminal domain PF01491:Frataxin-like domain}
i2_LQ_muscle_c50371/f1p1144/2842	24.02	15.38	15.25	26.23	26.06	14.38	3.08	1.41	2.39		28.64	34.79	65.59	31.22	36.71	30.62	1.44	1.1	6.55	{XM_005010934.2; PREDICTED: Anas platyrhynchos collagen, type I, alpha 2 (COL1A2), transcript variant X2, mRNA}	{PF01410:Fibrillar collagen C-terminal domain PF01491:Frataxin-like domain}
i2_LQ_muscle_c66553/f1p217/2283	25.16	11.09	7.74	24.68	25.23	8.22	4.04	0.5	1.53		19.11	20.61	68.55	30.24	18.01	22.31	2.85	1.45	4.38	{XM_005010934.2; PREDICTED: Anas platyrhynchos collagen, type I, alpha 2 (COL1A2), transcript variant X2, mRNA}	{PF01410:Fibrillar collagen C-terminal domain PF01491:Frataxin-like domain}
i7_LQ_muscle_c2709/f1p0/7156	0.82	0.73	0.48	0.63	1.86	0.62	0.39	0.32	0		0.68	0.95	2.7	1.17	2.37	1.41	0.18	0.04	0.22	{XM_013187030.1; PREDICTED: Anser cygnoides domesticus collagen, type I, alpha 2 (COL1A2), mRNA}	{PF01410:Fibrillar collagen C-terminal domain PF01491:Frataxin-like domain}
i1_LQ_muscle_c22232/f1p0/1877	9.84	0.93	0.16	1.33	4.62	4.17	0	0	0.07		4.72	4.59	21.33	3.06	3.68	2.48	0.92	1.46	0.86	{XM_011593957.1; PREDICTED: Aquila chrysaetos canadensis collagen, type I, alpha 1 (COL1A1), mRNA}	{PF01410:Fibrillar collagen C-terminal domain}
i1_LQ_muscle_c24135/f1p0/1884	5.9	1.62	2.39	5.15	21.64	11.64	0.27	0.34	0.38		13.26	11.51	61.05	2.54	7.58	6.82	0	1.63	2.84	{XM_011593957.1; PREDICTED: Aquila chrysaetos canadensis collagen, type I, alpha 1 (COL1A1), mRNA}	{PF01410:Fibrillar collagen C-terminal domain}
i2_HQ_muscle_c52661/f2p1275/2419	2.4	2.96	0.3	0.64	3.92	0	0.1	0	0		7.06	4.37	1.73	1.63	2.56	4.02	0	0.21	0	{XM_005010934.2; PREDICTED: Anas platyrhynchos collagen, type I, alpha 2 (COL1A2), transcript variant X2, mRNA}	{PF01410:Fibrillar collagen C-terminal domain}
i2_HQ_muscle_c70136/f2p35/2671	30.95	23.53	31.09	45.13	83.92	33.25	0	1.42	2.28		82.66	60.61	155.41	0.76	65.93	41.24	2.64	2.04	10.58	{XM_011593957.1; PREDICTED: Aquila chrysaetos canadensis collagen, type I, alpha 1 (COL1A1), mRNA}	{PF01410:Fibrillar collagen C-terminal domain}
i2_LQ_muscle_c20535/f1p642/2466	68.67	49.82	39.21	12.62	82.09	38.58	4.9	3.98	4.82		84.36	79.21	114.17	88.82	66.03	80.79	9.08	4.23	16.04	{XM_005010933.2; PREDICTED: Anas platyrhynchos collagen, type I, alpha 2 (COL1A2), transcript variant X1, mRNA}	{PF01410:Fibrillar collagen C-terminal domain}
i2_LQ_muscle_c25368/f1p1260/3003	52.21	40.02	33.78	36.79	57.25	34.54	6.41	3.7	4.05		66.96	81.88	97.75	70.56	70.93	69.61	3.83	3.48	9.28	{XM_005010934.2; PREDICTED: Anas platyrhynchos collagen, type I, alpha 2 (COL1A2), transcript variant X2, mRNA}	{PF01410:Fibrillar collagen C-terminal domain}
i2_LQ_muscle_c33277/f1p205/2722	28.57	17.07	17.09	24.74	25.75	14.44	3.23	1.81	3.29		27.09	37.25	74.95	31.12	42.58	26.04	2.87	2.55	4.27	{XM_005010934.2; PREDICTED: Anas platyrhynchos collagen, type I, alpha 2 (COL1A2), transcript variant X2, mRNA}	{PF01410:Fibrillar collagen C-terminal domain}
i2_LQ_muscle_c33398/f1p167/2731	20.38	55.42	54.57	51.4	69.23	41.51	0	1.84	1.83		105.39	82.46	72.69	1.42	128.72	57.04	1.73	3.61	10.3	{XM_009464616.1; PREDICTED: Nipponia nippon collagen, type I, alpha 1 (COL1A1), mRNA}	{PF01410:Fibrillar collagen C-terminal domain}
i2_LQ_muscle_c37757/f1p168/2820	30.96	35.32	32.08	36.61	65.73	36.55	0.99	1.59	2.67		63.83	78.48	127.25	11.33	83.66	47.01	2.23	3.26	9.49	{XM_011593957.1; PREDICTED: Aquila chrysaetos canadensis collagen, type I, alpha 1 (COL1A1), mRNA}	{PF01410:Fibrillar collagen C-terminal domain}
i2_LQ_muscle_c40713/f1p136/2751	17.93	11.93	16.59	20.82	65.4	21.27	0	1.23	0.3		59.79	31.02	99.59	0	8.5	39.67	0.96	3.02	7.57	{XM_011593957.1; PREDICTED: Aquila chrysaetos canadensis collagen, type I, alpha 1 (COL1A1), mRNA}	{PF01410:Fibrillar collagen C-terminal domain}
i2_LQ_muscle_c48544/f1p107/3989	10.99	23.52	15.59	23.09	54.64	19.31	0	0.52	0.51		56.71	37.06	49.24	0.16	56.67	17.09	0	2.36	2.93	{XM_011593957.1; PREDICTED: Aquila chrysaetos canadensis collagen, type I, alpha 1 (COL1A1), mRNA}	{PF01410:Fibrillar collagen C-terminal domain}
i2_LQ_muscle_c48977/f1p929/3080	15.81	9.99	3.23	13.47	11.2	4.62	2.61	0	0.34		14.73	21.24	29.28	16.46	13.13	18.24	0	0.62	2.15	{XM_005010934.2; PREDICTED: Anas platyrhynchos collagen, type I, alpha 2 (COL1A2), transcript variant X2, mRNA}	{PF01410:Fibrillar collagen C-terminal domain}
i2_LQ_muscle_c51485/f1p122/2762	8.33	23.59	7.48	11.42	2.19	0.49	0.57	0	0.29		2.45	49.16	2.41	21.82	56.41	17.98	0.6	1.06	0.55	{XM_011593957.1; PREDICTED: Aquila chrysaetos canadensis collagen, type I, alpha 1 (COL1A1), mRNA}	{PF01410:Fibrillar collagen C-terminal domain}
i2_LQ_muscle_c52188/f1p14/2744	0	3.4	0	2.57	0	3.64	0	0	0.22		0	3.67	0.2	2.72	0	2.54	0	0	0	{NM_204426.1; Gallus gallus collagen type II alpha 1 chain (COL2A1), mRNA}	{PF01410:Fibrillar collagen C-terminal domain}
i2_LQ_muscle_c54112/f1p146/2682	18.71	17.32	20.92	30.13	61.81	32.19	0	0	0.77		68.98	48.37	137.46	0	49.88	26.1	1.32	1.86	6.33	{XM_011593957.1; PREDICTED: Aquila chrysaetos canadensis collagen, type I, alpha 1 (COL1A1), mRNA}	{PF01410:Fibrillar collagen C-terminal domain}
i2_LQ_muscle_c553/f1p38/2813	42.63	28.86	48.99	53.4	97.74	42.48	0	2.26	2.53		94.91	71.18	176.78	3.42	68.51	63.92	2.15	3	11.43	{XM_011593957.1; PREDICTED: Aquila chrysaetos canadensis collagen, type I, alpha 1 (COL1A1), mRNA}	{PF01410:Fibrillar collagen C-terminal domain}
i2_LQ_muscle_c55659/f1p416/3412	60.85	49.32	56.54	64.97	66.38	53.47	10.01	6.18	5.81		78.9	95.07	105.18	85.41	116.68	84.31	6.23	4.64	18.11	{XM_005010933.2; PREDICTED: Anas platyrhynchos collagen, type I, alpha 2 (COL1A2), transcript variant X1, mRNA}	{PF01410:Fibrillar collagen C-terminal domain}
i2_LQ_muscle_c62223/f1p81/2733	24.44	19.64	31.67	34.96	69.18	35.97	0	0	1.86		78.76	43.05	150.63	0	54.23	37.77	0.62	3.82	6.62	{XM_011593957.1; PREDICTED: Aquila chrysaetos canadensis collagen, type I, alpha 1 (COL1A1), mRNA}	{PF01410:Fibrillar collagen C-terminal domain}
i2_LQ_muscle_c8143/f1p28/2850	9.36	20.32	0.96	1.68	0.87	23.51	0	18.32	6.89		56.84	0.83	2.16	26.15	32.61	17.64	2.55	0.64	8.12	{XM_005011398.2; PREDICTED: Anas platyrhynchos collagen, type V, alpha 2 (COL5A2), mRNA}	{PF01410:Fibrillar collagen C-terminal domain}
i2_LQ_muscle_c86522/f1p38/2952	19.52	19.76	17.4	21.78	1.74	0.73	2.92	0	1.84		0	39.56	3.57	33.13	45.98	22.45	0.82	0	5.99	{XM_011593957.1; PREDICTED: Aquila chrysaetos canadensis collagen, type I, alpha 1 (COL1A1), mRNA}	{PF01410:Fibrillar collagen C-terminal domain}
i2_LQ_muscle_c8671/f1p127/3576	5.78	3.62	5.27	12.45	26.93	9.8	0.77	1.18	0.47		28	9.35	39.8	7.95	7.37	16.65	0	1.29	1.66	{XM_011593957.1; PREDICTED: Aquila chrysaetos canadensis collagen, type I, alpha 1 (COL1A1), mRNA}	{PF01410:Fibrillar collagen C-terminal domain}
i2_LQ_muscle_c87012/f1p23/2481	31.95	34.31	41.37	40.07	97.09	45.33	0	1.82	1.57		101.56	80.02	197.8	0.16	81.84	51.68	1.61	4.28	9.39	{XM_011593957.1; PREDICTED: Aquila chrysaetos canadensis collagen, type I, alpha 1 (COL1A1), mRNA}	{PF01410:Fibrillar collagen C-terminal domain}
i2_LQ_muscle_c88206/f1p146/3058	8.68	0.06	4.31	8.42	34.54	13.04	0	0.45	0		29.51	0.01	66.74	0	0	13.95	0	1.68	0.29	{XM_011593957.1; PREDICTED: Aquila chrysaetos canadensis collagen, type I, alpha 1 (COL1A1), mRNA}	{PF01410:Fibrillar collagen C-terminal domain}
i2_LQ_muscle_c9001/f1p32/2817	22.03	0	26.66	0	19.31	16.43	9.26	0	0		0	17.72	24.51	18.61	32.88	0	0	0	0	{XM_005011398.2; PREDICTED: Anas platyrhynchos collagen, type V, alpha 2 (COL5A2), mRNA}	{PF01410:Fibrillar collagen C-terminal domain}
i2_LQ_muscle_c9841/f1p739/2735	59.54	63.48	70.99	55.18	74.62	58.09	10.48	8.35	4.54		95.78	118.42	100.19	92.08	137.06	105.17	4.19	3.62	18.23	{XM_005010934.2; PREDICTED: Anas platyrhynchos collagen, type I, alpha 2 (COL1A2), transcript variant X2, mRNA}	{PF01410:Fibrillar collagen C-terminal domain}
i3_HQ_muscle_c29011/f2p0/4098	2.75	2.42	3.9	3.53	6.4	2.79	0.2	0.19	0.24		6.61	6.64	7.17	2.96	6.66	4.88	0.06	0.36	0.65	{XM_011593957.1; PREDICTED: Aquila chrysaetos canadensis collagen, type I, alpha 1 (COL1A1), mRNA}	{PF01410:Fibrillar collagen C-terminal domain}
i3_HQ_muscle_c45048/f3p0/3836	4.5	12.54	11.07	9.66	18.06	12.03	0.31	0.48	0.78		20.51	33.77	19.91	2.5	31.53	11.89	0	0.86	0.76	{XM_011593957.1; PREDICTED: Aquila chrysaetos canadensis collagen, type I, alpha 1 (COL1A1), mRNA}	{PF01410:Fibrillar collagen C-terminal domain}
i3_LQ_muscle_c12117/f1p0/3581	1.02	0	0	0	0	0	0	1.07	0.34		0.05	4.61	0	1.48	1.16	0.28	0.58	0.69	0.92	{XM_013095397.1; PREDICTED: Anas platyrhynchos collagen, type V, alpha 1 (COL5A1), transcript variant X2, mRNA}	{PF01410:Fibrillar collagen C-terminal domain}
i3_LQ_muscle_c13371/f1p1/3664	6.16	3.06	4.35	5.57	4.82	1.39	0.31	0	0		9.59	7.12	11.22	1.86	5.65	6.27	0.49	0.61	0.87	{XM_011593957.1; PREDICTED: Aquila chrysaetos canadensis collagen, type I, alpha 1 (COL1A1), mRNA}	{PF01410:Fibrillar collagen C-terminal domain}
i3_LQ_muscle_c13696/f1p2/3388	34.97	30.1	21.6	17.09	24.05	23.37	1.04	3.15	2.32		43.03	59.56	78.5	54.13	18.39	53.38	2.62	1.96	5.15	{XM_005010934.2; PREDICTED: Anas platyrhynchos collagen, type I, alpha 2 (COL1A2), transcript variant X2, mRNA}	{PF01410:Fibrillar collagen C-terminal domain}
i3_LQ_muscle_c23926/f1p1/3960	34.35	28.52	25.68	17.53	24.67	24.62	0.25	2.23	3.34		48.03	58.31	69.43	47.28	21.3	47.75	2.23	2.22	3.45	{XM_005010934.2; PREDICTED: Anas platyrhynchos collagen, type I, alpha 2 (COL1A2), transcript variant X2, mRNA}	{PF01410:Fibrillar collagen C-terminal domain}
i3_LQ_muscle_c26749/f1p0/3834	0.54	0.44	0.5	0.29	0.14	0.09	0	1.23	0		0.84	0.92	0.82	1.12	0.49	1.28	0	0	0.08	{XM_011593957.1; PREDICTED: Aquila chrysaetos canadensis collagen, type I, alpha 1 (COL1A1), mRNA}	{PF01410:Fibrillar collagen C-terminal domain}
i3_LQ_muscle_c26847/f1p1/3223	1.41	1.75	0.34	0.43	0.87	0.35	0.84	0.1	0.15		0.46	3.79	0.88	4.22	3.25	1.73	0	0.09	0.19	{XM_011593957.1; PREDICTED: Aquila chrysaetos canadensis collagen, type I, alpha 1 (COL1A1), mRNA}	{PF01410:Fibrillar collagen C-terminal domain}
i3_LQ_muscle_c29333/f1p0/3950	1.2	4.79	2.05	1.32	0.53	2.18	0.12	0	0.11		7.17	9.79	4.65	6.46	2.83	4.56	0	0	0.59	{XM_005010934.2; PREDICTED: Anas platyrhynchos collagen, type I, alpha 2 (COL1A2), transcript variant X2, mRNA}	{PF01410:Fibrillar collagen C-terminal domain}
i3_LQ_muscle_c35297/f1p0/3800	1.31	0	35.76	49.53	46.43	28.19	15.81	2.54	0.29		0.46	1.42	1.55	2.68	97.9	1.12	4.21	0.17	12.99	{XM_005010934.2; PREDICTED: Anas platyrhynchos collagen, type I, alpha 2 (COL1A2), transcript variant X2, mRNA}	{PF01410:Fibrillar collagen C-terminal domain}
i3_LQ_muscle_c36958/f1p0/4045	4.06	2.13	2.29	3.24	8.35	1.41	0.22	0.27	0.31		5.29	4.58	12.77	5.33	5.3	4.6	0.38	0.25	0.92	{XM_011593957.1; PREDICTED: Aquila chrysaetos canadensis collagen, type I, alpha 1 (COL1A1), mRNA}	{PF01410:Fibrillar collagen C-terminal domain}
i3_LQ_muscle_c3883/f1p2/3882	0.8	0.56	1.23	1.04	1.05	0.13	0	0	0		0.27	1.85	1.54	2.61	1.35	1.32	0.24	0	0.49	{XM_005010934.2; PREDICTED: Anas platyrhynchos collagen, type I, alpha 2 (COL1A2), transcript variant X2, mRNA}	{PF01410:Fibrillar collagen C-terminal domain}
i3_LQ_muscle_c40101/f1p0/3240	1.9	1.29	2.1	2.35	1.91	0.78	0.56	0.59	0		2.88	3.55	3.5	4.16	5.3	3.16	0.01	0.17	0.45	{XM_011593957.1; PREDICTED: Aquila chrysaetos canadensis collagen, type I, alpha 1 (COL1A1), mRNA}	{PF01410:Fibrillar collagen C-terminal domain}
i3_LQ_muscle_c41209/f1p0/3617	1.72	2.31	3.21	3.42	4.88	2.68	0.24	0.2	0.25		8.26	7.84	10.68	1	6.48	4.03	0.11	0	0.84	{XM_011593957.1; PREDICTED: Aquila chrysaetos canadensis collagen, type I, alpha 1 (COL1A1), mRNA}	{PF01410:Fibrillar collagen C-terminal domain}
i3_LQ_muscle_c44629/f1p0/3454	0.26	0.36	0.13	0.12	0	0.09	0	0	0.04		0.03	0.88	0.28	1.69	0.27	0.88	0	0	0	{XM_011593957.1; PREDICTED: Aquila chrysaetos canadensis collagen, type I, alpha 1 (COL1A1), mRNA}	{PF01410:Fibrillar collagen C-terminal domain}
i3_LQ_muscle_c45386/f1p0/3761	1.53	0.33	48.27	58.86	48.83	35.04	12.33	4.81	0		0.41	2.6	7.99	3.44	123.23	3.41	5.51	0.36	18.27	{XM_005010934.2; PREDICTED: Anas platyrhynchos collagen, type I, alpha 2 (COL1A2), transcript variant X2, mRNA}	{PF01410:Fibrillar collagen C-terminal domain}
i3_LQ_muscle_c49713/f1p1/3154	0.65	0.57	1.35	2.11	0.83	0.69	0	0.11	0.03		0.82	1.14	3.41	2.66	1.35	2.26	0	0	0.15	{XM_009464616.1; PREDICTED: Nipponia nippon collagen, type I, alpha 1 (COL1A1), mRNA}	{PF01410:Fibrillar collagen C-terminal domain}
i3_LQ_muscle_c50430/f1p0/3533	39.85	51.16	43.65	26.64	0.13	0	0.08	0	0		0.03	0.21	0.47	0.14	78.85	0.51	30.54	12.2	0.49	{XM_013091969.1; PREDICTED: Anas platyrhynchos collagen, type III, alpha 1 (COL3A1), mRNA}	{PF01410:Fibrillar collagen C-terminal domain}
i3_LQ_muscle_c5773/f1p0/3928	9.16	5.97	12.45	8.67	7.04	7.33	0	1.31	0.29		9.82	11.51	4.69	9.18	25.56	6.79	1.17	0	2.48	{XM_005010934.2; PREDICTED: Anas platyrhynchos collagen, type I, alpha 2 (COL1A2), transcript variant X2, mRNA}	{PF01410:Fibrillar collagen C-terminal domain}
i3_LQ_muscle_c6880/f1p2/3552	4.24	5.7	6.04	8.01	9.32	4.82	0.75	0.42	0.32		11.05	10.81	17.34	7.45	11	11.22	0.45	0.05	1.28	{XM_011593957.1; PREDICTED: Aquila chrysaetos canadensis collagen, type I, alpha 1 (COL1A1), mRNA}	{PF01410:Fibrillar collagen C-terminal domain}
i3_LQ_muscle_c7948/f1p0/3350	21.33	17.51	15.07	7.55	63.38	10.37	16.03	2.09	2.04		28.59	31.25	40.6	30.57	67.99	24.93	1.44	1.47	3.71	{XM_005010934.2; PREDICTED: Anas platyrhynchos collagen, type I, alpha 2 (COL1A2), transcript variant X2, mRNA}	{PF01410:Fibrillar collagen C-terminal domain}
i4_HQ_muscle_c28624/f2p0/5029	10.21	17.75	17.18	7.14	3.57	18.19	0.34	2.42	1.51		25.03	34.48	15.15	26.94	18.29	30.48	1.13	1.25	1.77	{XM_005010933.2; PREDICTED: Anas platyrhynchos collagen, type I, alpha 2 (COL1A2), transcript variant X1, mRNA}	{PF01410:Fibrillar collagen C-terminal domain}
i4_HQ_muscle_c35374/f12p0/4450	62.18	61.86	69.07	50.64	73.02	58.7	5.7	7.96	5.95		97.89	119.55	113.11	106.41	115.71	101.24	5.42	4.05	14.94	{XM_005010933.2; PREDICTED: Anas platyrhynchos collagen, type I, alpha 2 (COL1A2), transcript variant X1, mRNA}	{PF01410:Fibrillar collagen C-terminal domain}
i4_HQ_muscle_c43066/f16p0/4413	35.3	29.73	36.3	18.67	22.55	29.11	2.57	2.96	3.68		47.48	55.53	72.01	54.65	28.29	49.4	2.58	2.83	8.21	{XM_005010934.2; PREDICTED: Anas platyrhynchos collagen, type I, alpha 2 (COL1A2), transcript variant X2, mRNA}	{PF01410:Fibrillar collagen C-terminal domain}
i4_LQ_muscle_c10345/f1p0/4567	0.98	0.93	0.88	0.93	0.72	0.22	0.09	0.05	0		2.71	3.08	2.52	1.22	2.92	1.78	0.08	0	0.26	{XM_009464616.1; PREDICTED: Nipponia nippon collagen, type I, alpha 1 (COL1A1), mRNA}	{PF01410:Fibrillar collagen C-terminal domain}
i4_LQ_muscle_c21528/f1p0/4595	1.08	3.02	2.52	2.33	5.15	2.5	0.23	0.18	0.11		5.79	5.34	5.11	1.76	5.6	3.83	0.32	0.28	0.46	{XM_011593957.1; PREDICTED: Aquila chrysaetos canadensis collagen, type I, alpha 1 (COL1A1), mRNA}	{PF01410:Fibrillar collagen C-terminal domain}
i4_LQ_muscle_c23108/f1p1/4573	1.32	0.97	0.3	0.42	1.11	0.44	0.05	0.01	0		3.21	2.7	1.95	1.7	0.7	2.22	0	0	0.2	{XM_005010933.2; PREDICTED: Anas platyrhynchos collagen, type I, alpha 2 (COL1A2), transcript variant X1, mRNA}	{PF01410:Fibrillar collagen C-terminal domain}
i4_LQ_muscle_c25772/f1p0/4357	8.32	5.22	3.78	0.76	0.02	2.7	0	0.15	0.49		10.35	11.94	12.04	9.32	1.48	9.59	0	0.23	0.14	{XM_005010934.2; PREDICTED: Anas platyrhynchos collagen, type I, alpha 2 (COL1A2), transcript variant X2, mRNA}	{PF01410:Fibrillar collagen C-terminal domain}
i4_LQ_muscle_c27052/f1p1/4162	36.93	35.62	31.33	22.7	70.53	28.24	10.54	3.13	3.98		57.47	71.24	67.54	60.65	82.09	66.44	1.93	2.32	6.43	{XM_005010934.2; PREDICTED: Anas platyrhynchos collagen, type I, alpha 2 (COL1A2), transcript variant X2, mRNA}	{PF01410:Fibrillar collagen C-terminal domain}
i4_LQ_muscle_c27555/f1p0/4318	14.14	16.39	10.61	6.77	11.18	8.36	0.1	3.31	0.92		23.39	27.78	23.27	20.96	10.04	24.54	1.61	1.08	2.59	{XM_005010933.2; PREDICTED: Anas platyrhynchos collagen, type I, alpha 2 (COL1A2), transcript variant X1, mRNA}	{PF01410:Fibrillar collagen C-terminal domain}
i4_LQ_muscle_c32263/f1p0/5019	0.05	0.11	0.18	0.16	0.06	0.29	0	0	0		0.07	0.12	0.08	0.21	0.43	0.4	0	0	0	{XM_005010934.2; PREDICTED: Anas platyrhynchos collagen, type I, alpha 2 (COL1A2), transcript variant X2, mRNA}	{PF01410:Fibrillar collagen C-terminal domain}
i4_LQ_muscle_c32330/f1p1/4415	45.5	40.25	20.27	14.38	90.31	22.52	9.22	2.6	2.86		58.92	80.96	71.51	59.13	73.87	73.91	4.28	3.37	5.6	{XM_013187030.1; PREDICTED: Anser cygnoides domesticus collagen, type I, alpha 2 (COL1A2), mRNA}	{PF01410:Fibrillar collagen C-terminal domain}
i4_LQ_muscle_c33192/f2p2/4231	0.35	0.31	0.44	0.58	1.09	0.45	0	0.06	0.01		0.78	0.77	1.1	0.66	1	0.17	0	0.04	0.17	{XM_011593957.1; PREDICTED: Aquila chrysaetos canadensis collagen, type I, alpha 1 (COL1A1), mRNA}	{PF01410:Fibrillar collagen C-terminal domain}
i4_LQ_muscle_c34268/f1p0/4047	21.33	19.85	14.28	22.36	20.5	16.2	0.8	1.74	1.58		30.74	36.32	27.5	23.35	32.24	31.01	2.04	1.31	5.19	{XM_005010934.2; PREDICTED: Anas platyrhynchos collagen, type I, alpha 2 (COL1A2), transcript variant X2, mRNA}	{PF01410:Fibrillar collagen C-terminal domain}
i4_LQ_muscle_c37741/f1p1/5108	0.23	0.1	0.1	0.41	0.18	0.11	0	0	0		0.27	0.39	0.82	0.33	0.26	0.07	0.02	0	0.12	{XM_013187030.1; PREDICTED: Anser cygnoides domesticus collagen, type I, alpha 2 (COL1A2), mRNA}	{PF01410:Fibrillar collagen C-terminal domain}
i4_LQ_muscle_c38719/f1p2/4327	36.08	31.5	35.12	35.11	32.86	32.86	3.98	4.35	2.97		44	58.46	53.02	47.1	68.48	52.28	3.59	2.02	11.02	{XM_005010934.2; PREDICTED: Anas platyrhynchos collagen, type I, alpha 2 (COL1A2), transcript variant X2, mRNA}	{PF01410:Fibrillar collagen C-terminal domain}
i4_LQ_muscle_c42893/f14p2/4639	58.7	53.72	62.46	46.41	62.77	52.4	4.31	7.2	5.45		86.07	102.67	112.23	93.56	93.55	89.69	6.53	3.65	12.56	{XM_005010933.2; PREDICTED: Anas platyrhynchos collagen, type I, alpha 2 (COL1A2), transcript variant X1, mRNA}	{PF01410:Fibrillar collagen C-terminal domain}
i4_LQ_muscle_c5016/f1p2/4827	17.8	11.97	8.44	8.98	10.54	7.72	0.15	2.75	1.23		17.77	18.96	31.04	18.72	8.86	18.95	0.9	0.94	2.47	{XM_005010933.2; PREDICTED: Anas platyrhynchos collagen, type I, alpha 2 (COL1A2), transcript variant X1, mRNA}	{PF01410:Fibrillar collagen C-terminal domain}
i4_LQ_muscle_c9189/f1p20/4255	0.24	0.59	0.54	0.78	0.69	0.95	0.08	0.04	0.08		0.99	1.17	0.95	0.98	1.63	0.68	0.08	0	0.06	{XM_011593957.1; PREDICTED: Aquila chrysaetos canadensis collagen, type I, alpha 1 (COL1A1), mRNA}	{PF01410:Fibrillar collagen C-terminal domain}
i4_LQ_muscle_c9909/f1p0/4609	0.32	1.6	0.45	0	0	0	0	0	0.32		0	0	0	0	1.25	0	0	0	0.01	{XM_013095396.1; PREDICTED: Anas platyrhynchos collagen, type V, alpha 1 (COL5A1), transcript variant X1, mRNA}	{PF01410:Fibrillar collagen C-terminal domain}
i5_HQ_muscle_c14927/f2p0/5084	63.84	57.6	57.69	31.54	66.54	52.44	2.83	7.61	5.88		95.85	111.05	104.3	92.42	101.72	103.99	7.1	4.19	14.42	{XM_013187030.1; PREDICTED: Anser cygnoides domesticus collagen, type I, alpha 2 (COL1A2), mRNA}	{PF01410:Fibrillar collagen C-terminal domain}
i5_LQ_muscle_c15091/f1p0/5146	1.02	1.51	1.23	1.06	8.1	0.78	2.25	0.05	0		2.48	1.46	3.09	2.8	8.24	2.76	0.22	0	0.22	{XM_013187030.1; PREDICTED: Anser cygnoides domesticus collagen, type I, alpha 2 (COL1A2), mRNA}	{PF01410:Fibrillar collagen C-terminal domain}
i6_LQ_muscle_c4284/f1p4/6184	2.92	1.13	0.37	0.4	0.49	1.05	0.1	0	0.02		0.96	1.17	1.78	1.39	1.14	1.25	0.02	0.12	0	{XM_013186555.1; PREDICTED: Anser cygnoides domesticus collagen, type XI, alpha 1 (COL11A1), transcript variant X1, mRNA}	{PF01410:Fibrillar collagen C-terminal domain}
i7_LQ_muscle_c2611/f1p8/7199	1.22	0.07	2.06	2.15	1.58	1.38	0.23	0	0.02		1.96	0.13	3.56	1.5	0.19	0.7	0.3	0	0	{XM_013095397.1; PREDICTED: Anas platyrhynchos collagen, type V, alpha 1 (COL5A1), transcript variant X2, mRNA}	{PF01410:Fibrillar collagen C-terminal domain}
i1_LQ_muscle_c7577/f1p4/1534	0	0	0	41.82	30.65	49.77	0	0	59.47		25	34.72	33.84	0	38.29	27.35	68.89	0	56.21	{XM_005009054.2; PREDICTED: Anas platyrhynchos collagen, type IV, alpha 2 (COL4A2), mRNA}	{PF01413:C-terminal tandem repeated domain in type 4 procollagen}
i2_HQ_muscle_c17696/f3p29/2361	0	0	0	28.74	45.06	0.29	0	0	20.15		24.37	0	0	0	27.09	27.81	69.47	0	31.77	{XM_013091711.1; PREDICTED: Anas platyrhynchos collagen, type IV, alpha 1 (COL4A1), partial mRNA}	{PF01413:C-terminal tandem repeated domain in type 4 procollagen}
i2_LQ_muscle_c54819/f1p19/2890	0	0	0	47.02	51.44	33.36	1.78	0.37	80.28		29.82	27.94	47.97	0.11	43.69	35.11	95.28	0	55.97	{XM_005009054.2; PREDICTED: Anas platyrhynchos collagen, type IV, alpha 2 (COL4A2), mRNA}	{PF01413:C-terminal tandem repeated domain in type 4 procollagen}
i4_LQ_muscle_c16522/f1p3/4049	13.84	0	8.83	0	0	11.78	126.35	0	0		0	0	0	21.68	0	0	0	5.45	0.02	{XM_005009054.2; PREDICTED: Anas platyrhynchos collagen, type IV, alpha 2 (COL4A2), mRNA}	{PF01413:C-terminal tandem repeated domain in type 4 procollagen}
i5_LQ_muscle_c3169/f1p9/5354	32.72	81.24	90.34	7.38	19.42	6.91	133.8	170.62	128.26		8.93	5.89	4.04	93.26	7.05	8.68	37.17	21.56	9.48	{XM_013091711.1; PREDICTED: Anas platyrhynchos collagen, type IV, alpha 1 (COL4A1), partial mRNA}	{PF01413:C-terminal tandem repeated domain in type 4 procollagen}
i6_LQ_muscle_c2676/f1p1/6907	4.85	5.88	1.58	2.93	3.23	3.14	0.24	0.31	0.11		2.51	6.07	2.96	1.84	0.96	1.29	0.46	0.28	0.65	{XM_005015228.2; PREDICTED: Anas platyrhynchos collagen, type IV, alpha 5 (COL4A5), transcript variant X2, mRNA}	{PF01413:C-terminal tandem repeated domain in type 4 procollagen}
i2_LQ_muscle_c48159/f1p2/2746	0.95	0.71	0.53	0	0.16	0	4.21	1.99	2.75		0	0.58	3.19	0.88	0	0	5.12	0	0.26	{XM_005020227.2; PREDICTED: Anas platyrhynchos delta-like 1 (Drosophila) (DLL1), partial mRNA}	{PF01414:Delta serrate ligand PF07645:Calcium-binding EGF domain PF00008:EGF-like domain}
i7_LQ_muscle_c2280/f1p0/7522	0.02	0.3	0.11	1.2	1.36	0.63	0.1	0.1	0.02		0.77	0.46	0.05	0.55	0.28	0.06	0.77	0.47	0.44	{XM_005017765.2; PREDICTED: Anas platyrhynchos ADAM metallopeptidase with thrombospondin type 1 motif, 20 (ADAMTS20), partial mRNA}	{PF01421:Reprolysin (M12B) family zinc metalloprotease PF05986:ADAM-TS Spacer 1}
i2_LQ_muscle_c13954/f1p0/2138	0	0	0	0	8.33	0	11.39	0	0		10.74	10.86	0	0	0	0	0	0	0	{XM_013194517.1; PREDICTED: Anser cygnoides domesticus zinc finger, AN1-type domain 5 (ZFAND5), mRNA}	{PF01428:AN1-like Zinc finger}
i3_LQ_muscle_c10598/f1p0/3549	1.44	2.04	2.24	1.54	1.89	1.4	0.07	0.17	0.06		2.32	2.84	1.72	0.45	3.09	2.1	0	0.13	0.42	{XM_011596040.1; PREDICTED: Aquila chrysaetos canadensis laeverin (LVRN), mRNA}	{PF01433:Peptidase family M1}
i2_LQ_muscle_c9203/f1p2/2717	0	1.77	0.35	0	0	0	0	3	2.63		0	0	0.12	1.23	0	0	0	0	0.47	{XM_015292849.1; PREDICTED: Gallus gallus sema domain, immunoglobulin domain (Ig), short basic domain, secreted, (semaphorin) 3G (SEMA3G), mRNA}	{PF01437:Plexin repeat PF01403:Sema domain}
i3_HQ_muscle_c18299/f4p0/4051	1.02	0.51	0.91	0.54	2.01	1.47	0.16	0	0		1.34	0.93	1.56	1.67	2.46	0.96	1.58	1.67	0.67	{XM_013199577.1; PREDICTED: Anser cygnoides domesticus sema domain, transmembrane domain (TM), and cytoplasmic domain, (semaphorin) 6A (SEMA6A), transcript variant X2, mRNA}	{PF01437:Plexin repeat PF01403:Sema domain}
i3_LQ_muscle_c48003/f1p3/3073	0	2.08	0	7.41	5.86	7.09	0.01	0	0.39		0	4.43	3.63	8.83	8.84	1.12	11.69	8.07	9.91	{XM_011573642.1; PREDICTED: Aquila chrysaetos canadensis plexin D1 (PLXND1), partial mRNA}	{PF01437:Plexin repeat PF01403:Sema domain}
i3_LQ_muscle_c51227/f1p3/3265	1.9	4.66	3.84	2.64	2.41	7.14	1.72	0.78	0.85		0.24	3.87	8.31	15.59	8.96	10.6	2.02	0.54	2.34	{XM_013200859.1; PREDICTED: Anser cygnoides domesticus sema domain, immunoglobulin domain (Ig), short basic domain, secreted, (semaphorin) 3F (SEMA3F), partial mRNA}	{PF01437:Plexin repeat PF13895:Immunoglobulin domain PF01403:Sema domain}
i3_LQ_muscle_c51878/f1p11/3120	0.03	1.65	0	3.31	4.75	4.51	0	0.07	0		0	8.63	5.2	0	0	4.53	0.11	0	5.42	{XM_011578994.1; PREDICTED: Aquila chrysaetos canadensis microtubule associated tumor suppressor 1 (MTUS1), transcript variant X6, mRNA}	{PF01442:Apolipoprotein A1/A4/E domain}
i2_LQ_muscle_c12018/f1p1/3007	0.98	3.69	5.95	2.27	3.32	0.19	1.29	2.84	0.19		1.23	0.12	0.06	0	0.03	0	1.91	3.81	0.02	{XM_013110041.1; PREDICTED: Anas platyrhynchos pre-mRNA processing factor 3 (PRPF3), transcript variant X2, mRNA}	{PF01480:PWI domain}
i2_LQ_muscle_c18427/f1p1049/3889	11.71	12.26	13.12	5.85	10.39	8.06	0	1.3	0.41		23.27	23.47	25.15	22.64	11.82	22.61	0.71	0.44	0	{XM_005010934.2; PREDICTED: Anas platyrhynchos collagen, type I, alpha 2 (COL1A2), transcript variant X2, mRNA}	{PF01491:Frataxin-like domain PF01410:Fibrillar collagen C-terminal domain}
i2_LQ_muscle_c34247/f1p1269/2756	21.43	9.59	12.92	17.97	16.2	9.93	2.14	3.14	3.14		25.45	26.75	62.37	28.6	20.29	18.7	1.99	1.62	5.8	{XM_005010934.2; PREDICTED: Anas platyrhynchos collagen, type I, alpha 2 (COL1A2), transcript variant X2, mRNA}	{PF01491:Frataxin-like domain PF01410:Fibrillar collagen C-terminal domain}
i2_LQ_muscle_c5246/f1p1162/3181	37.04	24.94	25.01	33.23	29.59	25	3.28	1.42	3.76		39.25	48.11	73.14	40.44	49.28	43.53	3.09	1.38	9.59	{XM_005010934.2; PREDICTED: Anas platyrhynchos collagen, type I, alpha 2 (COL1A2), transcript variant X2, mRNA}	{PF01491:Frataxin-like domain PF01410:Fibrillar collagen C-terminal domain}
i2_LQ_muscle_c9314/f1p532/2683	31.88	13.92	16.82	21.13	26.55	15.3	4.02	1.46	2.93		29.57	35.84	67.74	37.78	33.2	30.06	2.67	1.85	4.64	{XM_005010934.2; PREDICTED: Anas platyrhynchos collagen, type I, alpha 2 (COL1A2), transcript variant X2, mRNA}	{PF01491:Frataxin-like domain PF01410:Fibrillar collagen C-terminal domain}
i4_HQ_muscle_c42861/f3p0/4168	8.79	7.88	10.6	8.29	12.81	20.59	0.05	1.57	1.3		9.21	20.17	19.12	18.32	17.02	8.77	0.54	1.33	0.66	{XM_005010934.2; PREDICTED: Anas platyrhynchos collagen, type I, alpha 2 (COL1A2), transcript variant X2, mRNA}	{PF01491:Frataxin-like domain PF01410:Fibrillar collagen C-terminal domain}
i4_LQ_muscle_c25917/f1p4/4855	3.18	2.64	2.33	2.25	2.67	2.01	0.85	0.49	0.18		4.38	7.46	4.56	2.96	3.29	5.77	0.11	0.12	0.29	{XM_013187030.1; PREDICTED: Anser cygnoides domesticus collagen, type I, alpha 2 (COL1A2), mRNA}	{PF01491:Frataxin-like domain PF01410:Fibrillar collagen C-terminal domain}
i4_LQ_muscle_c32420/f1p1/4849	2.19	1.49	0.71	0.55	1.32	0.68	0.08	0.11	0.37		2.44	2.24	4.98	2.05	1.68	1.88	0.22	0	0.27	{XM_013187030.1; PREDICTED: Anser cygnoides domesticus collagen, type I, alpha 2 (COL1A2), mRNA}	{PF01491:Frataxin-like domain PF01410:Fibrillar collagen C-terminal domain}
i3_LQ_muscle_c27384/f1p3/3095	39.05	20.41	0	0.03	0	0	0.66	2.86	0		0	17.69	17.49	0	0	0	0	0	0	{XM_009280316.2; PREDICTED: Aptenodytes forsteri dimethylglycine dehydrogenase (DMGDH), mRNA}	{PF01494:FAD binding domain PF07992:Pyridine nucleotide-disulphide oxidoreductase PF01266:FAD dependent oxidoreductase PF02558:Ketopantoate reductase PanE/ApbA PF00070:Pyridine nucleotide-disulphide oxidoreductase}
i3_LQ_muscle_c37808/f1p5/3500	0.53	0.21	1.86	1.8	0	3.27	0.06	0.64	0.06		1.15	0.44	0	0.3	0.01	0	4.01	2.18	1.01	{XM_005010605.2; PREDICTED: Anas platyrhynchos frizzled class receptor 6 (FZD6), mRNA}	{PF01534:Frizzled/Smoothened family membrane region PF00001:7 transmembrane receptor (rhodopsin family) PF06305:Protein of unknown function (DUF1049)}
i2_LQ_muscle_c13360/f1p1/2579	0	4.74	0	0.15	0	0	2.89	2.17	3.93		0	0	0.07	0	3.23	0.01	0.07	1.42	0.04	{XM_005024224.2; PREDICTED: Anas platyrhynchos CNDP dipeptidase 2 (metallopeptidase M20 family) (CNDP2), mRNA}	{PF01546:Peptidase family M20/M25/M40}
i2_LQ_muscle_c49825/f1p1/2129	0	0	0	7.02	0	2.74	2.2	1.95	3.02		1.72	0	0	4.67	3.37	0	0	0.3	0.03	{XM_005024224.2; PREDICTED: Anas platyrhynchos CNDP dipeptidase 2 (metallopeptidase M20 family) (CNDP2), mRNA}	{PF01546:Peptidase family M20/M25/M40}
i2_LQ_muscle_c39953/f1p1/2840	0.07	17.19	0.05	0.11	0	0.13	13.99	11.89	32.67		7.9	18.7	11.72	15.83	0	0.11	19.68	0.05	14.57	{XM_005020209.2; PREDICTED: Anas platyrhynchos glyceronephosphate O-acyltransferase (GNPAT), mRNA}	{PF01553:Acyltransferase}
i3_LQ_muscle_c22585/f1p1/3448	0.46	0	0	1.42	3.55	0	0	0.84	0		0.01	0	0	0.3	4.32	3.6	0	4.26	0	{XM_005015329.2; PREDICTED: Anas platyrhynchos myosin, heavy chain 9, non-muscle (MYH9), mRNA}	{PF01576:Myosin tail PF00063:Myosin head (motor domain) PF00612:IQ calmodulin-binding motif}
i3_LQ_muscle_c12105/f1p5/3522	36.92	56.39	13.74	50.04	6.85	20.08	4.67	26.25	5.03		133.91	72.56	51.82	29.93	54.78	69.39	11.21	1.59	0.73	{XM_013094239.1; PREDICTED: Anas platyrhynchos myosin, heavy chain 3, skeletal muscle, embryonic (MYH3), partial mRNA}	{PF01576:Myosin tail PF00063:Myosin head (motor domain) PF00769:Ezrin/radixin/moesin family PF00612:IQ calmodulin-binding motif PF04111:Autophagy protein Apg6 PF13851:Growth-arrest specific micro-tubule binding}
i2_LQ_muscle_c4287/f1p576/3103	1.24	4.15	0.93	0.19	0.92	0.24	0.09	0.06	0		2.85	1.93	0.59	0.39	0.68	0.59	0	0	0	{NM_204228.3; Gallus gallus myosin, heavy chain 1B, skeletal muscle (similar to human myosin, heavy chain 1, skeletal muscle, adult) (MYH1B), mRNA}	{PF01576:Myosin tail PF00437:Type II/IV secretion system protein PF00769:Ezrin/radixin/moesin family PF00063:Myosin head (motor domain) PF00612:IQ calmodulin-binding motif}
i6_LQ_muscle_c4611/f1p1/6084	0	3.44	0.45	0.19	0.94	0	0.27	0.03	0		0.74	2.37	2.61	0.3	0.26	0.92	0	0	0	{NM_204228.3; Gallus gallus myosin, heavy chain 1B, skeletal muscle (similar to human myosin, heavy chain 1, skeletal muscle, adult) (MYH1B), mRNA}	{PF01576:Myosin tail PF00612:IQ calmodulin-binding motif PF00063:Myosin head (motor domain) PF00038:Intermediate filament protein}
i6_LQ_muscle_c6037/f1p9/6075	2.1	7.93	2.13	0.17	1.18	0.32	0	0.28	0.11		4.04	4.91	3.78	1.01	0.81	1.68	0	0	0	{NM_204228.3; Gallus gallus myosin, heavy chain 1B, skeletal muscle (similar to human myosin, heavy chain 1, skeletal muscle, adult) (MYH1B), mRNA}	{PF01576:Myosin tail PF02736:Myosin N-terminal SH3-like domain PF00612:IQ calmodulin-binding motif PF00063:Myosin head (motor domain) PF00038:Intermediate filament protein}
i4_LQ_muscle_c33613/f1p0/4052	11.53	93.66	9.38	23.42	20.88	44.26	4.8	0.86	3.48		25.59	94.63	108.38	99.88	16.13	15.26	0.1	2.84	1.79	{KM675469.1; Anser anser breed Taihu MyHC1 mRNA, complete cds}	{PF01576:Myosin tail PF05791:Bacillus haemolytic enterotoxin (HBL) PF02050:Flagellar FliJ protein PF05557:Mitotic checkpoint protein PF08702:Fibrinogen alpha/beta chain family PF00038:Intermediate filament protein PF07926:TPR/MLP1/MLP2-like protein PF08649:DASH complex subunit Dad1 PF02736:Myosin N-terminal SH3-like domain PF04111:Autophagy protein Apg6 PF00063:Myosin head (motor domain) PF07926:…
i4_LQ_muscle_c28083/f1p0/4306	13.3	11.58	13.27	6.67	8.42	7.63	1.18	1.44	0.27		11.3	9.62	16.32	4.34	10.59	8.87	0.18	5.69	0.25	{KM675469.1; Anser anser breed Taihu MyHC1 mRNA, complete cds}	{PF01576:Myosin tail PF06009:Laminin Domain II PF09177:Syntaxin 6, N-terminal PF08702:Fibrinogen alpha/beta chain family PF04111:Autophagy protein Apg6 PF09787:Golgin subfamily A member 5 PF00038:Intermediate filament protein}
i3_LQ_muscle_c28368/f1p0/3105	0.02	2.74	1.58	0	0	0.14	0	0	0.09		0	1.53	3.17	1.87	0.5	0.9	0	0	0	{KM675469.1; Anser anser breed Taihu MyHC1 mRNA, complete cds}	{PF01576:Myosin tail PF08702:Fibrinogen alpha/beta chain family PF06657:Centrosome microtubule-binding domain of Cep57 PF09177:Syntaxin 6, N-terminal PF04111:Autophagy protein Apg6 PF07926:TPR/MLP1/MLP2-like protein PF00038:Intermediate filament protein}
i5_LQ_muscle_c7713/f1p0/5150	117.7	74.91	150.31	62.17	63.16	50.15	14.62	14.95	1.3		94.21	57.96	106.6	33.06	89.38	89.85	1.31	27.22	0.89	{XM_009885286.1; PREDICTED: Charadrius vociferus myosin-3-like (LOC104286671), transcript variant X1, mRNA}	{PF01576:Myosin tail PF09177:Syntaxin 6, N-terminal PF00038:Intermediate filament protein}
i4_LQ_muscle_c22437/f1p0/4226	170.57	62.3	192.85	22.81	38.08	33.49	10	1.49	0.77		26.41	38.53	70.7	21.32	29.69	30.9	0.24	19.43	0.53	{XM_013108806.1; PREDICTED: Anas platyrhynchos myosin-3-like (LOC101798957), mRNA}	{PF01576:Myosin tail PF09177:Syntaxin 6, N-terminal PF08702:Fibrinogen alpha/beta chain family}
i3_LQ_muscle_c41119/f1p1/3736	101.8	27.54	81.23	17.53	32.26	22.95	8.79	0.66	1.19		24.93	29.2	51.99	18.77	23.44	19.3	0.32	18.5	0.64	{KM675469.1; Anser anser breed Taihu MyHC1 mRNA, complete cds}	{PF01576:Myosin tail PF09177:Syntaxin 6, N-terminal PF13851:Growth-arrest specific micro-tubule binding PF04111:Autophagy protein Apg6 PF00769:Ezrin/radixin/moesin family PF00038:Intermediate filament protein PF08702:Fibrinogen alpha/beta chain family PF06009:Laminin Domain II PF05791:Bacillus haemolytic enterotoxin (HBL) PF04871:Uso1 / p115 like vesicle tethering protein, C terminal region PF015…
i5_LQ_muscle_c8087/f1p1/5268	14.49	22.7	46.93	5.96	5.02	10.35	1.36	0.28	0.01		5.87	14.1	24.66	6.36	6.12	7.8	0	1.78	0	{XM_013108806.1; PREDICTED: Anas platyrhynchos myosin-3-like (LOC101798957), mRNA}	{PF01576:Myosin tail}
i5_LQ_muscle_c16321/f1p9/5054	0	1.99	0.73	0.01	0	0	1.55	0.86	0.87		0.53	1.36	1.16	1.28	0.03	0.09	1.22	0.65	0.04	{XM_005015812.2; PREDICTED: Anas platyrhynchos cap methyltransferase 1 (CMTR1), mRNA}	{PF01585:G-patch domain PF01728:FtsJ-like methyltransferase}
i2_LQ_muscle_c42180/f1p2/2440	14.98	27.25	18.33	9.86	10.9	3.65	31.67	19.47	0.28		9.61	0.3	0.06	0.58	8.93	7.86	11.2	9.83	21.85	{XM_013103537.1; PREDICTED: Anas platyrhynchos obscurin, cytoskeletal calmodulin and titin-interacting RhoGEF (OBSCN), mRNA}	{PF01600:Coronavirus S1 glycoprotein PF10417:C-terminal domain of 1-Cys peroxiredoxin PF13895:Immunoglobulin domain}
i5_LQ_muscle_c7492/f1p3/5687	0.29	0	0	0	0.34	0.4	0	0	0.03		0.39	0	0.34	0.39	0.51	0.31	0	0	0	{XM_013096509.1; PREDICTED: Anas platyrhynchos catenin (cadherin-associated protein), delta 2 (CTNND2), transcript variant X10, mRNA}	{PF01602:Adaptin N terminal region PF00514:Armadillo/beta-catenin-like repeat}
i5_HQ_muscle_c914/f5p2/5804	1.15	2.7	0	2.96	2.47	0	0	0	0		0	0	0	0	4.07	0	0	0.31	0.17	{XM_005512330.2; PREDICTED: Columba livia cytoplasmic linker associated protein 1 (CLASP1), transcript variant X3, mRNA}	{PF01602:Adaptin N terminal region PF11640:Telomere-length maintenance and DNA damage repair PF02985:HEAT repeat}
i2_LQ_muscle_c26252/f1p1/2985	1.65	0.79	1.51	0.43	2.55	0.82	1.61	0.65	0.13		1.67	2.52	1.37	2.07	1.35	2.26	0.01	0	0.25	{XM_005026885.2; PREDICTED: Anas platyrhynchos fibroblast activation protein, alpha (FAP), mRNA}	{PF01607:Chitin binding Peritrophin-A domain PF04739:5'-AMP-activated protein kinase beta subunit, interaction domain}
i1_HQ_muscle_c3722/f2p1/1603	15.7	50.27	0	0	0	0	0	12	0		15.57	15.34	0	0	0	0	16.54	16.1	16.54	{XM_013175043.1; PREDICTED: Anser cygnoides domesticus methionine sulfoxide reductase B1 (MSRB1), partial mRNA}	{PF01641:SelR domain}
i2_LQ_muscle_c15375/f1p2/1929	1.67	2.02	0	2.77	1.29	1.94	0	0	0		4.2	5.17	0	1.98	0	1.15	1.72	0	1.32	{XM_005012937.2; PREDICTED: Anas platyrhynchos methylmalonyl CoA mutase (MUT), mRNA}	{PF01642:Methylmalonyl-CoA mutase PF02310:B12 binding domain}
i1_LQ_muscle_c22426/f1p1/1764	0	0.21	0	1.8	1.58	0.16	0	0	0.01		0.18	0	0.05	0	0.19	0	0.07	0	0	{XM_005029456.2; PREDICTED: Anas platyrhynchos glucosamine (N-acetyl)-6-sulfatase (GNS), partial mRNA}	{PF01663:Type I phosphodiesterase / nucleotide pyrophosphatase PF00884:Sulfatase}
i3_HQ_muscle_c26090/f2p3/3348	0	0	0	2.08	0	3.65	4.43	1.09	1.13		3.15	2.7	3.67	2.38	2.57	4.68	1.76	1.02	4.33	{XM_013188455.1; PREDICTED: Anser cygnoides domesticus steroid sulfatase (microsomal), isozyme S (STS), transcript variant X8, mRNA}	{PF01663:Type I phosphodiesterase / nucleotide pyrophosphatase PF00884:Sulfatase}
i2_LQ_muscle_c35266/f1p3/2303	0	5.42	8.95	6.74	0.51	9.8	0.71	14.22	18.63		17.1	9.48	8.88	0.12	0	0	6.75	9.57	6.75	{XM_005019226.2; PREDICTED: Anas platyrhynchos proteasome (prosome, macropain) 26S subunit, ATPase, 3 (PSMC3), mRNA}	{PF01695:IstB-like ATP binding protein PF07724:AAA domain (Cdc48 subfamily) PF05496:Holliday junction DNA helicase ruvB N-terminus PF02562:PhoH-like protein PF00158:Sigma-54 interaction domain PF07728:AAA domain (dynein-related subfamily) PF00004:ATPase family associated with various cellular activities (AAA) PF00910:RNA helicase}
i2_LQ_muscle_c65431/f1p12/2798	18.9	33.69	28.74	0	16.34	0.38	52.76	35.25	45.26		39.21	15.52	0.15	53.77	0	0.61	0.21	63.69	0.32	{XM_005018174.2; PREDICTED: Anas platyrhynchos UDP-glucose pyrophosphorylase 2 (UGP2), mRNA}	{PF01704:UTP--glucose-1-phosphate uridylyltransferase}
i2_LQ_muscle_c10193/f1p0/2153	1.46	0.03	5.66	2.02	3.51	3.73	0	0.03	0.05		6.05	4.37	1.85	3.36	0	4.64	0	4.87	0	{XM_005029334.2; PREDICTED: Anas platyrhynchos NOP2/Sun RNA methyltransferase family, member 2 (NSUN2), partial mRNA}	{PF01728:FtsJ-like methyltransferase PF01189:16S rRNA methyltransferase RsmB/F}
i2_LQ_muscle_c66475/f1p4/2280	3.03	21.81	12.93	1.47	4.85	1.49	35.97	39.4	35.12		1.04	1.12	2.22	21.66	2.56	0.56	34.66	43.99	5.25	{XM_013171020.1; PREDICTED: Anser cygnoides domesticus solute carrier family 29 (equilibrative nucleoside transporter), member 1 (SLC29A1), mRNA}	{PF01733:Nucleoside transporter}
i5_LQ_muscle_c14575/f1p84/5358	1.46	0.63	0.95	0.74	0.65	1.16	9.97	3.53	7.67		0.53	1.07	0.41	0.17	1.45	1	5.51	5.14	0.02	{XM_013184551.1; PREDICTED: Anser cygnoides domesticus adhesion G protein-coupled receptor F5 (ADGRF5), transcript variant X1, mRNA}	{PF01825:GPCR proteolysis site, GPS, motif PF00002:7 transmembrane receptor (Secretin family)}
i4_LQ_muscle_c34248/f1p4/4156	0	5.3	6.64	5.44	2.24	0	0	0	0.65		0.37	2.24	4.92	0.15	8.62	3.82	4.54	4.77	8.39	{XM_005021230.2; PREDICTED: Anas platyrhynchos nuclear factor of activated T-cells, cytoplasmic, calcineurin-dependent 1 (NFATC1), transcript variant X4, mRNA}	{PF01833:IPT/TIG domain PF00554:Rel homology DNA-binding domain}
i5_HQ_muscle_c1042/f4p0/5551	1.8	2.87	3.78	8.65	5.41	8.7	12.79	3.34	1.85		6.25	5.13	1.19	1.6	1.34	1.42	9.57	6.85	11.31	{XM_005025750.2; PREDICTED: Anas platyrhynchos nuclear factor of activated T-cells, cytoplasmic, calcineurin-dependent 3 (NFATC3), mRNA}	{PF01833:IPT/TIG domain PF00554:Rel homology DNA-binding domain}
i3_HQ_muscle_c4472/f2p3/3664	4.84	4.73	0.09	3.5	0.5	4.4	4.08	0.06	4.28		0	0	0	3.56	4.64	1.53	3.72	3.27	0	{XM_004937347.2; PREDICTED: Gallus gallus collagen, type IV, alpha 3 (Goodpasture antigen) binding protein (COL4A3BP), transcript variant X4, mRNA}	{PF01852:START domain}
i2_LQ_muscle_c64912/f1p1/2289	5.84	1.47	0.14	0.08	0.07	4.07	0.03	0.05	0.35		0.17	2.15	9.19	9.97	3.01	1.11	3.07	1.75	4.45	{XM_009468717.1; PREDICTED: Nipponia nippon primase, DNA, polypeptide 1 (49kDa) (PRIM1), partial mRNA}	{PF01896:DNA primase small subunit}
i1_HQ_muscle_c13945/f4p329/1301	4.07	20.69	7.11	7.07	36.83	0.47	0	32.68	26.66		1.58	6.81	3.46	28.29	31.38	38.74	3.92	0	1.25	{XM_005025792.2; PREDICTED: Anas platyrhynchos interleukin enhancer binding factor 2 (ILF2), partial mRNA}	{PF01909:Nucleotidyltransferase domain}
i3_LQ_muscle_c47229/f1p0/3078	0.63	0.4	0.37	0.12	1.2	0.3	0.69	0.22	0.66		0	0	0	0.25	0.72	2.28	1.07	1.02	0.08	{XM_013094249.1; PREDICTED: Anas platyrhynchos actin filament associated protein 1-like 1 (AFAP1L1), transcript variant X3, mRNA}	{PF01920:Prefoldin subunit PF07851:TMPIT-like protein PF08702:Fibrinogen alpha/beta chain family}
i2_HQ_muscle_c14737/f4p1/2209	0	6.42	3.24	0	0.83	3.62	20.34	20.3	32.47		0	1.64	16.06	26.51	3.34	0	23.98	7.95	0.06	{XM_013949158.1; PREDICTED: Apteryx australis mantelli elongation factor Tu, mitochondrial-like (LOC106489877), partial mRNA}	{PF01926:50S ribosome-binding GTPase PF03144:Elongation factor Tu domain 2}
i2_LQ_muscle_c50727/f1p7/2721	0	8	1.21	8.66	7.25	16.95	0	0	1.51		0	2.11	7.37	0.87	14.11	1	0	0	2.56	{XM_013175357.1; PREDICTED: Anser cygnoides domesticus HBS1-like translational GTPase (HBS1L), partial mRNA}	{PF01926:50S ribosome-binding GTPase PF03144:Elongation factor Tu domain 2}
i2_LQ_muscle_c54444/f1p1/2181	0.19	0	2.39	23.81	4.06	2.63	0	0	0		1.28	5	2.06	0	0	0.1	0	6	21.55	{XM_013949158.1; PREDICTED: Apteryx australis mantelli elongation factor Tu, mitochondrial-like (LOC106489877), partial mRNA}	{PF01926:50S ribosome-binding GTPase PF03144:Elongation factor Tu domain 2}
i2_LQ_muscle_c77978/f1p10/2102	280.8	11.63	278.15	152.29	21.91	507.98	8.97	149.34	0		0	0	1.12	31.31	0	166.82	52.98	83.52	0	{XM_013195291.1; PREDICTED: Anser cygnoides domesticus eukaryotic translation elongation factor 2 (EEF2), mRNA}	{PF01926:50S ribosome-binding GTPase PF03144:Elongation factor Tu domain 2}
i3_LQ_muscle_c48519/f3p4/3373	0.19	1.49	0.28	0.18	0.43	0.24	18.2	25.54	42.87		32.81	43.08	0.19	2.13	26.58	0.12	0.92	0.06	20.28	{XM_013195291.1; PREDICTED: Anser cygnoides domesticus eukaryotic translation elongation factor 2 (EEF2), mRNA}	{PF01926:50S ribosome-binding GTPase PF03144:Elongation factor Tu domain 2}
i4_LQ_muscle_c34497/f1p0/4070	0.02	0.49	0.01	0.66	1.4	0.34	0	0	0		0	0	0.02	0	0	5.94	1.58	2.15	0.64	{XM_013176790.1; PREDICTED: Anser cygnoides domesticus sarcalumenin (SRL), mRNA}	{PF01926:50S ribosome-binding GTPase PF08477:Ras of Complex, Roc, domain of DAPkinase PF03193:Protein of unknown function, DUF258 PF04548:AIG1 family}
i3_HQ_muscle_c18160/f2p2/3839	0.61	0.41	0.28	0.17	0.66	0.78	0.88	0.06	0.13		0	0.1	0	0.02	0	0	1.36	0	0	{XM_013092081.1; PREDICTED: Anas platyrhynchos tet methylcytosine dioxygenase 1 (TET1), transcript variant X3, mRNA}	{PF02008:CXXC zinc finger domain}
i1_LQ_muscle_c24656/f1p7/1927	19.53	12.99	30.58	15.84	22.98	29.51	65.31	0.96	0.22		0	0.43	0.22	14.48	34.49	0.15	32.93	37.71	35.47	{XM_005023168.2; PREDICTED: Anas platyrhynchos eukaryotic translation initiation factor 5 (EIF5), mRNA}	{PF02020:eIF4-gamma/eIF5/eIF2-epsilon PF01873:Domain found in IF2B/IF5}
i3_LQ_muscle_c23231/f1p7/3761	0.55	0	0.64	0.74	0.61	0.9	0	0.46	0.41		0	0.03	0.01	0.04	0.04	0.01	0.06	0.01	0.03	{XM_015851297.1; PREDICTED: Coturnix japonica uncharacterized LOC107307794 (LOC107307794), transcript variant X2, mRNA}	{PF02022:Integrase Zinc binding domain PF00665:Integrase core domain PF13683:Integrase core domain}
i4_HQ_muscle_c11219/f2p1/4869	4.67	2.43	2.78	0	0	0	4	0	0		3.04	0	0	0.07	0	0	0	0	0	{XM_005030720.2; PREDICTED: Anas platyrhynchos zinc finger protein 423 (ZNF423), transcript variant X1, mRNA}	{PF02109:DAD family}
i1_LQ_muscle_c29340/f1p0/1196	0.75	24.8	0	28.65	0.28	0	0	0	18.86		0	0	0	0	0	0	13.76	15.9	0	{XM_011580427.1; PREDICTED: Aquila chrysaetos canadensis aspartyl aminopeptidase (DNPEP), partial mRNA}	{PF02127:Aminopeptidase I zinc metalloprotease (M18)}
i2_LQ_muscle_c40978/f1p2/2556	0	1.96	0	0	1.53	2.33	0	0	0		2.38	1.14	2.6	0	3.16	0	1.29	2.1	0.58	{XM_005028786.2; PREDICTED: Anas platyrhynchos adenosine deaminase, tRNA-specific 1 (ADAT1), transcript variant X1, mRNA}	{PF02137:Adenosine-deaminase (editase) domain}
i4_LQ_muscle_c19491/f1p0/4349	1.65	0	1.31	1.32	0.97	1.36	0	0.9	0.51		0	0	0.04	0.02	0	0	0.02	0	0	{XM_011599101.1; PREDICTED: Aquila chrysaetos canadensis SET binding protein 1 (SETBP1), mRNA}	{PF02178:AT hook motif}
i2_HQ_muscle_c47922/f4p2/2943	10.46	6.53	8.66	9.25	9.88	10.57	2.09	2.99	1.54		7.84	11.32	12.12	11.78	14.93	13.52	1.49	1.25	1.37	{XM_014958655.1; PREDICTED: Calidris pugnax transducin-like enhancer protein 1 (LOC106897790), transcript variant X4, mRNA}	{PF02183:Homeobox associated leucine zipper PF03920:Groucho/TLE N-terminal Q-rich domain PF00400:WD domain, G-beta repeat}
i3_LQ_muscle_c38253/f1p21/3512	0.31	0	2.11	0.56	0	0	0.7	0.39	0		0.6	4.77	0.32	2.9	5.06	2.54	0.33	3.62	0.82	{XM_013093483.1; PREDICTED: Anas platyrhynchos microtubule-actin crosslinking factor 1 (MACF1), transcript variant X2, mRNA}	{PF02187:Growth-Arrest-Specific Protein 2 Domain PF00435:Spectrin repeat PF13499:EF-hand domain pair PF13405:EF-hand domain PF13833:EF-hand domain pair PF13202:EF hand PF01304:Gas vesicles protein GVPc repeated domain PF00036:EF hand}
i4_LQ_muscle_c34876/f1p26/4124	0.57	0.16	2.61	0.49	0.26	0.2	2.56	1.28	0.14		1.17	4.76	0.22	3.32	5.55	3.47	1.89	2.52	1.21	{XM_011583979.1; PREDICTED: Aquila chrysaetos canadensis microtubule-actin crosslinking factor 1 (MACF1), mRNA}	{PF02187:Growth-Arrest-Specific Protein 2 Domain}
i2_HQ_muscle_c64231/f2p3/2271	12.79	2.5	5.74	8.63	6.89	12.53	0.5	0.37	1.52		0.99	2.51	10.73	12.42	8.45	16.11	3.04	0.68	0.8	{XM_013094280.1; PREDICTED: Anas platyrhynchos actin binding LIM protein family, member 3 (ABLIM3), transcript variant X6, mRNA}	{PF02209:Villin headpiece domain PF00412:LIM domain}
i2_LQ_muscle_c74598/f1p3/2280	3.65	2.2	1.84	3.42	3.65	4.61	0	0.08	0		4.54	4.79	6.08	3.11	2.96	4.34	0.37	0	0.17	{XM_013094280.1; PREDICTED: Anas platyrhynchos actin binding LIM protein family, member 3 (ABLIM3), transcript variant X6, mRNA}	{PF02209:Villin headpiece domain PF00412:LIM domain}
i2_HQ_muscle_c34957/f2p27/3038	1.08	27.36	12.46	16.01	42.25	1.44	9.63	6.42	4.47		1.03	0.97	0.85	20.17	12.45	38.91	6.78	5.02	12.66	{XM_005016346.2; PREDICTED: Anas platyrhynchos adenosylhomocysteinase (AHCY), mRNA}	{PF02254:TrkA-N domain PF02737:3-hydroxyacyl-CoA dehydrogenase, NAD binding domain PF00208:Glutamate/Leucine/Phenylalanine/Valine dehydrogenase PF02826:D-isomer specific 2-hydroxyacid dehydrogenase, NAD binding domain PF13241:Putative NAD(P)-binding}
i3_LQ_muscle_c34204/f1p0/3841	0	0.83	0	0.31	0.35	0.3	0.1	0	0.37		0.41	1.04	1.24	0	0	0	0.66	0.9	0	{XM_005016069.2; PREDICTED: Anas platyrhynchos golgin B1 (GOLGB1), transcript variant X1, mRNA}	{PF02344:Myc leucine zipper domain}
i4_LQ_muscle_c8090/f1p1/4899	7.01	11.98	10.19	0.13	3.34	0.07	0.12	12.03	8.24		0.09	0.11	7.69	5.56	4.9	4.56	0.1	0.26	0.11	{XM_005025714.2; PREDICTED: Anas platyrhynchos phospholipase A2, group XV (PLA2G15), mRNA}	{PF02450:Lecithin:cholesterol acyltransferase PF06821:Serine hydrolase PF07819:PGAP1-like protein}
i4_LQ_muscle_c20369/f1p3/4580	2.72	0.02	2.87	1.31	3.08	2.48	0	0.69	0.95		2.03	1.6	2.79	0.07	0	0	2.35	1.17	1.04	{XM_013094534.1; PREDICTED: Anas platyrhynchos Niemann-Pick disease, type C1 (NPC1), mRNA}	{PF02460:Patched family PF00873:AcrB/AcrD/AcrF family}
i5_LQ_muscle_c11506/f1p0/5695	0.68	0	0	0	0	0	0.11	0	0		0.4	0	0	0	0	0	0.58	0.78	0.49	{XM_013093923.1; PREDICTED: Anas platyrhynchos titin (TTN), transcript variant X3, mRNA}	{PF02480:Alphaherpesvirus glycoprotein E PF16656:Purple acid Phosphatase, N-terminal domain PF13895:Immunoglobulin domain PF06214:Signaling lymphocytic activation molecule (SLAM) protein PF00041:Fibronectin type III domain PF01108:Tissue factor}
i2_LQ_muscle_c82094/f1p3/2092	3.37	1.25	0	1.84	2.57	2.37	0.07	0	0.13		6.1	1.28	0	1.98	1.7	0	3.58	0	0	{XM_005027141.2; PREDICTED: Anas platyrhynchos glutamate-cysteine ligase, modifier subunit (GCLM), mRNA}	{PF02491:SHS2 domain inserted in FTSA}
i4_HQ_muscle_c2854/f2p0/4814	2.89	0	2.2	1.76	1.76	3.9	0	3.1	2.41		0	0	0	0	0	0	0	0	0	{XM_013195428.1; PREDICTED: Anser cygnoides domesticus spindlin 1 (SPIN1), mRNA}	{PF02513:Spin/Ssty Family}
i4_LQ_muscle_c20186/f1p4/4812	2.1	0.02	1.43	1.43	2.07	1.51	0.02	1.46	2.1		0	0.04	0.07	0.01	0.03	0.04	0.04	0	0.01	{XM_013195428.1; PREDICTED: Anser cygnoides domesticus spindlin 1 (SPIN1), mRNA}	{PF02513:Spin/Ssty Family}
i4_LQ_muscle_c20377/f1p8/4822	2.12	0	2.36	2.8	4	1.72	0	2.32	2.09		0	0	0	0	0	0	0	0	0	{XM_013195428.1; PREDICTED: Anser cygnoides domesticus spindlin 1 (SPIN1), mRNA}	{PF02513:Spin/Ssty Family}
i4_LQ_muscle_c46045/f1p0/4018	0.51	0	0.31	0.18	0.45	0.3	0	0.32	0.3		0	0	0	0	0	0	0	0	0	{XM_013195428.1; PREDICTED: Anser cygnoides domesticus spindlin 1 (SPIN1), mRNA}	{PF02513:Spin/Ssty Family}
i2_LQ_muscle_c31504/f1p5/2237	0	0	0	1.33	0.48	0	0	0	1.52		0.44	1.6	1.9	0	0.53	1.46	0	0	0	{XM_013100687.1; PREDICTED: Anas platyrhynchos heat shock protein 90kDa alpha (cytosolic), class A member 1 (HSP90AA1), mRNA}	{PF02535:ZIP Zinc transporter PF03896:Translocon-associated protein (TRAP), alpha subunit PF03137:Organic Anion Transporter Polypeptide (OATP) family PF02724:CDC45-like protein PF13965:dsRNA-gated channel SID-1 PF00183:Hsp90 protein PF01080:Presenilin PF00876:Innexin}
i4_LQ_muscle_c7266/f1p0/4115	0.77	0.94	0.87	0.02	0.3	0.88	0	0.46	0		1.77	0.8	1.16	0	0	0	0.81	0	0.05	{XM_017827333.1; PREDICTED: Lepidothrix coronata solute carrier family 39 member 14 (SLC39A14), transcript variant X2, mRNA}	{PF02535:ZIP Zinc transporter}
i5_LQ_muscle_c4808/f1p0/5233	0.99	9.88	4.06	0.71	0.48	2.87	14.52	8.95	7.55		8.64	3.58	4.09	5.88	1.97	4.76	3.47	5.19	9.66	{XM_010575232.1; PREDICTED: Haliaeetus leucocephalus nebulin (NEB), mRNA}	{PF02536:mTERF}
i1_LQ_muscle_c17770/f1p11/1987	0	5.56	6.03	4.37	0.19	1.78	0.63	19.3	19.3		0.57	1.72	3.05	0.14	1.19	3.23	11.46	9.79	11.81	{XM_019472273.1; PREDICTED: Aptenodytes forsteri citrate synthase (CS), transcript variant X3, mRNA}	{PF02547:Queuosine biosynthesis protein PF00285:Citrate synthase, C-terminal domain PF00285:Citrate synthase, C-terminal domain}
i1_LQ_muscle_c24889/f1p2/1875	0.25	0.92	6.12	4.89	0.29	3.75	2.81	9.46	13.97		0.41	1.48	4.58	0	0.73	0.88	3.13	5.86	6.89	{XM_009466281.1; PREDICTED: Nipponia nippon PAN2 poly(A) specific ribonuclease subunit (PAN2), mRNA}	{PF02547:Queuosine biosynthesis protein PF00285:Citrate synthase, C-terminal domain PF08447:PAS fold}
i3_LQ_muscle_c6716/f1p7/3108	19.11	20.31	1.26	14.95	0	0	0.15	1.8	0		0.07	22.84	17.91	0	8.74	9.08	0	0	0	{XM_013190841.1; PREDICTED: Anser cygnoides domesticus dimethylglycine dehydrogenase (DMGDH), mRNA}	{PF02558:Ketopantoate reductase PanE/ApbA PF00070:Pyridine nucleotide-disulphide oxidoreductase PF02254:TrkA-N domain PF06039:Malate:quinone oxidoreductase (Mqo) PF07992:Pyridine nucleotide-disulphide oxidoreductase PF01494:FAD binding domain PF01266:FAD dependent oxidoreductase}
i3_LQ_muscle_c44899/f1p1/3496	0	1.06	0.69	0.38	0	0.17	0	0.06	0		0.23	2.33	0.9	0.63	0.76	1.15	0	0	0	{XM_005011549.2; PREDICTED: Anas platyrhynchos pyrroline-5-carboxylate reductase 1 (PYCR1), transcript variant X2, mRNA}	{PF02558:Ketopantoate reductase PanE/ApbA}
i3_LQ_muscle_c9019/f1p2/3414	3.27	0	2.77	1.02	4.33	2.56	0.1	0	0		1.11	3.71	0.41	0.05	4.53	7.35	0	0	0.26	{XM_013100591.1; PREDICTED: Anas platyrhynchos small nuclear ribonucleoprotein 200kDa (U5) (SNRNP200), mRNA}	{PF02562:PhoH-like protein PF00437:Type II/IV secretion system protein PF00270:DEAD/DEAH box helicase PF04851:Type III restriction enzyme, res subunit PF14532:Sigma-54 interaction domain}
i4_LQ_muscle_c2537/f1p4/4320	0.19	6.16	0.28	0	1.53	3.35	0.68	0	0		5.29	1.61	3.91	0.03	0.17	0.29	1.29	0	0	{XM_013177701.1; PREDICTED: Anser cygnoides domesticus PTPRF interacting protein, binding protein 2 (liprin beta 2) (PPFIBP2), transcript variant X5, mRNA}	{PF02601:Exonuclease VII, large subunit PF00536:SAM domain (Sterile alpha motif) PF02198:Sterile alpha motif (SAM)/Pointed domain PF07647:SAM domain (Sterile alpha motif) PF02465:Flagellar hook-associated protein 2 N-terminus}
i2_LQ_muscle_c53151/f1p2/3002	0.69	0.6	0.52	0	0	0	0.62	0.45	0.41		0.95	0	0	0.08	0.81	1.27	0.79	0	0.65	{XM_015295336.1; PREDICTED: Gallus gallus unkempt family zinc finger (UNK), transcript variant X5, mRNA}	{PF02601:Exonuclease VII, large subunit PF00642:Zinc finger C-x8-C-x5-C-x3-H type (and similar) PF06102:Domain of unknown function (DUF947) PF06009:Laminin Domain II PF05615:Tho complex subunit 7 PF01667:Ribosomal protein S27 PF15898:cGMP-dependent protein kinase interacting domain PF13851:Growth-arrest specific micro-tubule binding PF04111:Autophagy protein Apg6}
i2_LQ_muscle_c11139/f1p3/2518	5.28	1.06	1.04	0	0.16	1.94	3.95	0	2.15		3.03	2.96	0.48	0	0	0	0	0	2.34	{XM_013095127.1; PREDICTED: Anas platyrhynchos propionyl CoA carboxylase, alpha polypeptide (PCCA), mRNA}	{PF02655:ATP-grasp domain PF07478:D-ala D-ala ligase C-terminus PF02786:Carbamoyl-phosphate synthase L chain, ATP binding domain PF02258:Shiga-like toxin beta subunit}
i4_HQ_muscle_c20832/f2p0/4308	0.02	1.13	1.94	0.79	2.01	0.35	10.65	6.57	0.02		5.27	0.03	1.95	0.02	0	0	0	6.87	0.84	{XM_013199058.1; PREDICTED: Anser cygnoides domesticus trimethyllysine hydroxylase, epsilon (TMLHE), mRNA}	{PF02668:Taurine catabolism dioxygenase TauD, TfdA family PF08943:CsiD}
i2_LQ_muscle_c43112/f1p13/2129	0	0	0	26.69	11.21	0	0	0	0		0	45.41	32.3	0	0	0	1.3	0	0	{XM_005017279.2; PREDICTED: Anas platyrhynchos calsequestrin 2 (cardiac muscle) (CASQ2), mRNA}	{PF02724:CDC45-like protein PF09184:PPP4R2 PF01216:Calsequestrin}
i6_HQ_muscle_c6427/f81p20/6332	2.98	10.77	2.88	2.02	2.48	1.39	0.32	0.85	0.02		5.55	6.06	5.15	1.35	1.95	3.15	0	0.19	0.09	{NM_204228.3; Gallus gallus myosin, heavy chain 1B, skeletal muscle (similar to human myosin, heavy chain 1, skeletal muscle, adult) (MYH1B), mRNA}	{PF02736:Myosin N-terminal SH3-like domain PF01576:Myosin tail PF00038:Intermediate filament protein PF00063:Myosin head (motor domain) PF00612:IQ calmodulin-binding motif}
i6_HQ_muscle_c137/f3p0/6279	2.02	6.94	2.55	1.3	2.47	1.22	0.13	0.33	0		3.48	3.87	2.87	1.68	1.46	1.43	0	0.46	0.02	{NM_204228.3; Gallus gallus myosin, heavy chain 1B, skeletal muscle (similar to human myosin, heavy chain 1, skeletal muscle, adult) (MYH1B), mRNA}	{PF02736:Myosin N-terminal SH3-like domain PF01576:Myosin tail PF00038:Intermediate filament protein PF04111:Autophagy protein Apg6 PF00612:IQ calmodulin-binding motif PF00063:Myosin head (motor domain)}
i0_LQ_muscle_c2044/f1p5/788	0	115.84	135.19	101.73	75.42	46.67	0	0	0		113.25	158.62	0.11	81.3	0.1	0.11	7.99	0.39	0.16	{XM_013095685.1; PREDICTED: Anas platyrhynchos fatty acid binding protein 3, muscle and heart (FABP3), partial mRNA}	{PF02736:Myosin N-terminal SH3-like domain}
i1_LQ_muscle_c14162/f1p1/1339	87.09	41.16	38.29	0	0	2.06	8.52	12.5	0		43.01	0.02	73.93	46.68	0.28	28.29	60.28	25.98	9.5	{XM_013187670.1; PREDICTED: Anser cygnoides domesticus acyl-CoA dehydrogenase family, member 9 (ACAD9), mRNA}	{PF02770:Acyl-CoA dehydrogenase, middle domain PF00441:Acyl-CoA dehydrogenase, C-terminal domain PF02771:Acyl-CoA dehydrogenase, N-terminal domain}
i2_LQ_muscle_c35362/f1p1/2255	0	7.81	0.17	5.67	3.01	0	0.52	8.03	6.64		11.89	9.83	9.57	3.71	0	0	2.97	13.3	13.12	{XM_005024011.2; PREDICTED: Anas platyrhynchos DEP domain containing MTOR-interacting protein (DEPTOR), mRNA}	{PF00610:Domain found in Dishevelled, Egl-10, and Pleckstrin (DEP)}
i5_HQ_muscle_c496/f3p16/6031	2.89	5.51	1.95	1.92	2.4	1.35	0.78	0.84	0		4.36	4.32	3.41	2.34	2.17	1.72	0.09	0.49	0	{NM_204228.3; Gallus gallus myosin, heavy chain 1B, skeletal muscle (similar to human myosin, heavy chain 1, skeletal muscle, adult) (MYH1B), mRNA}	{PF00612:IQ calmodulin-binding motif PF00063:Myosin head (motor domain) PF00038:Intermediate filament protein PF01576:Myosin tail PF02736:Myosin N-terminal SH3-like domain}
i4_LQ_muscle_c8831/f1p5/4196	12.81	52.34	5.46	17.57	18.47	26.99	2.64	1.62	2.05		17.16	57.68	65.18	87.11	5.64	4.57	0	3.85	0.54	{NM_001113709.1; Gallus gallus myosin, heavy chain 1C, skeletal muscle (similar to human myosin, heavy chain 1, skeletal muscle, adult) (MYH1C), mRNA}	{PF00612:IQ calmodulin-binding motif PF00769:Ezrin/radixin/moesin family PF09787:Golgin subfamily A member 5 PF00038:Intermediate filament protein PF01576:Myosin tail PF06657:Centrosome microtubule-binding domain of Cep57 PF00063:Myosin head (motor domain) PF13851:Growth-arrest specific micro-tubule binding PF04111:Autophagy protein Apg6 PF07926:TPR/MLP1/MLP2-like protein PF08649:DASH complex sub…
i4_LQ_muscle_c20456/f1p4/4336	2.02	0	1.68	1.76	1.71	1.56	0	1.75	0.81		0	0	0	0	0	0	0	0	0	{XM_009684834.1; PREDICTED: Struthio camelus australis RAS p21 protein activator (GTPase activating protein) 1 (RASA1), partial mRNA}	{PF00616:GTPase-activator protein for Ras-like GTPase PF00168:C2 domain}
i2_LQ_muscle_c18189/f1p6/2992	0.68	3.14	1.98	4.45	0	0.03	0	0.03	1.87		0	0	0	0.19	0.3	0.24	0	0	2.49	{XM_013098068.1; PREDICTED: Anas platyrhynchos rho GTPase-activating protein 39-like (LOC101792179), mRNA}	{PF00620:RhoGAP domain}
i2_LQ_muscle_c23106/f1p7/2720	1.79	0	1.01	0	0	1.42	0.56	1.65	0.71		0	0.08	0	2.74	1.64	1.43	0.09	6.06	3.66	{XM_005028648.2; PREDICTED: Anas platyrhynchos family with sequence similarity 13, member B (FAM13B), transcript variant X5, mRNA}	{PF00620:RhoGAP domain}
i3_LQ_muscle_c42216/f1p26/3259	0	4.68	0	6.6	0	0	3.88	0	2.27		0	0	1.32	1.08	2.86	3.4	0	0.03	0.09	{XM_013091765.1; PREDICTED: Anas platyrhynchos ralA binding protein 1 (RALBP1), mRNA}	{PF00620:RhoGAP domain}
i6_LQ_muscle_c534/f1p2/6135	2.26	0.02	0.17	0.42	2.62	0.16	0	0.05	0.12		3.07	0.01	0.02	2.52	3.17	4.25	4.45	1.32	2.64	{XM_013098068.1; PREDICTED: Anas platyrhynchos rho GTPase-activating protein 39-like (LOC101792179), mRNA}	{PF00620:RhoGAP domain}
i4_HQ_muscle_c35561/f6p1/4258	13.62	35.89	13.91	10.91	12.61	0.16	21.96	17.24	0		2.22	0	0	0	3.03	12.64	0.1	0	17.42	{XM_013103537.1; PREDICTED: Anas platyrhynchos obscurin, cytoskeletal calmodulin and titin-interacting RhoGEF (OBSCN), mRNA}	{PF00621:RhoGEF domain PF13895:Immunoglobulin domain}
i1_LQ_muscle_c23436/f1p7/1790	1.54	0	0.86	1.56	1.17	0.94	0.2	1.27	0.84		0	0	0.02	0	0	0	0	0	0	{XR_217448.2; PREDICTED: Anas platyrhynchos protein inhibitor of activated STAT, 2 (PIAS2), transcript variant X5, misc_RNA}	{PF00628:PHD-finger PF04810:Sec23/Sec24 zinc finger PF11789:Zinc-finger of the MIZ type in Nse subunit PF02891:MIZ/SP-RING zinc finger PF00097:Zinc finger, C3HC4 type (RING finger)}
i5_LQ_muscle_c9652/f1p8/5853	3.36	1.03	0	0	0	0	3.84	1.16	0		0	1.15	1.02	0.08	1	0.74	1.87	0.06	3.1	{XM_009323082.1; PREDICTED: Pygoscelis adeliae ubiquitin protein ligase E3 component n-recognin 5 (UBR5), mRNA}	{PF00632:HECT-domain (ubiquitin-transferase) PF00658:Poly-adenylate binding protein, unique domain}
i8_LQ_muscle_c1322/f1p5/8535	0.57	0	0.36	0	0	0.15	0	2.11	1.36		0.24	0	0	1.65	2.72	2.36	5.89	1.57	3.47	{XM_005020616.2; PREDICTED: Anas platyrhynchos HECT domain containing E3 ubiquitin protein ligase 1 (HECTD1), transcript variant X5, mRNA}	{PF00632:HECT-domain (ubiquitin-transferase) PF06701:Mib_herc2}
i4_HQ_muscle_c20617/f2p3/4915	0	0	3.16	2.15	2.58	1.03	0	0	3.54		0.27	0	6.62	0.11	3.85	2.54	0	0	0	{XM_005024840.2; PREDICTED: Anas platyrhynchos HECT and RLD domain containing E3 ubiquitin protein ligase 2 (HERC2), transcript variant X3, mRNA}	{PF00632:HECT-domain (ubiquitin-transferase)}
i4_LQ_muscle_c29625/f1p0/4166	0	0	0	0.94	1.25	0.36	3.26	1.71	0.88		1.89	1.08	0.22	1.98	0	0	0	0.64	0	{XM_013108622.1; PREDICTED: Anas platyrhynchos TBC1 domain family member 1 (LOC101790055), transcript variant X4, mRNA}	{PF00640:Phosphotyrosine interaction domain (PTB/PID) PF01133:Enhancer of rudimentary}
i4_HQ_muscle_c1725/f2p1/4491	4.54	7.19	2.77	0	0	1.44	0	5.95	2.88		3.33	5	2.71	0	4.16	3.05	7.65	5.45	6.94	{XM_013185952.1; PREDICTED: Anser cygnoides domesticus amyloid beta (A4) precursor protein-binding, family B, member 2 (APBB2), transcript variant X14, mRNA}	{PF00640:Phosphotyrosine interaction domain (PTB/PID)}
i2_LQ_muscle_c34710/f1p1/2191	0	1.72	0.03	3.33	2.44	1.7	0	0	0.1		0.68	1.25	3.26	3.52	0.81	1.76	1.02	4.84	4.74	{XM_011599421.1; PREDICTED: Aquila chrysaetos canadensis SHANK-associated RH domain interactor (SHARPIN), mRNA}	{PF00641:Zn-finger in Ran binding protein and others PF00097:Zinc finger, C3HC4 type (RING finger) PF13639:Ring finger domain PF14634:zinc-RING finger domain PF00240:Ubiquitin family PF17123:RING-like zinc finger}
i1_LQ_muscle_c3136/f1p0/1794	0	13.15	0.05	14.03	5.4	12.14	0	0	0		9.57	14.8	5.96	4.27	10.83	3.3	8.35	13.26	18.33	{XM_013102431.1; PREDICTED: Anas platyrhynchos ranBP-type and C3HC4-type zinc finger-containing protein 1-like (LOC101791176), partial mRNA}	{PF00641:Zn-finger in Ran binding protein and others PF00240:Ubiquitin family}
i2_LQ_muscle_c90760/f1p1/2019	0	10.43	0	6.35	3.68	0	0	0	0.02		1.24	0.32	4.32	3.76	0	6.98	18.3	8.48	2.23	{XM_013102431.1; PREDICTED: Anas platyrhynchos ranBP-type and C3HC4-type zinc finger-containing protein 1-like (LOC101791176), partial mRNA}	{PF00641:Zn-finger in Ran binding protein and others PF00240:Ubiquitin family}
i2_HQ_muscle_c1320/f3p4/2625	2.39	4.55	4.05	2.6	0	0	3.68	1.74	0.14		0	0.32	0	0	1.75	0.01	0	4.47	2.63	{XM_005025175.2; PREDICTED: Anas platyrhynchos zinc finger, RAN-binding domain containing 1 (ZRANB1), transcript variant X3, mRNA}	{PF00641:Zn-finger in Ran binding protein and others}
i4_LQ_muscle_c28738/f1p0/4774	0.94	0.29	1.96	0	0	0.04	0.42	0.85	0.33		0.54	0.44	0.27	0.47	0	0.18	0.35	0.55	0.3	{XM_005022351.2; PREDICTED: Anas platyrhynchos TGF-beta activated kinase 1/MAP3K7 binding protein 3 (TAB3), transcript variant X3, mRNA}	{PF00641:Zn-finger in Ran binding protein and others}
i3_LQ_muscle_c5968/f1p3/3645	3.89	0	4.82	2.8	2.49	7.51	0	7.49	2.09		0	0	0	0.04	0.06	0.08	0	0	0.07	{XM_013110074.1; PREDICTED: Anas platyrhynchos endogenous retrovirus group FC1 Env polyprotein-like (LOC101793130), mRNA}	{PF00643:B-box zinc finger}
i1_LQ_muscle_c7479/f1p0/1550	10.12	0.26	6.4	0	0.42	0.13	36.04	0.07	0.14		0	0	0	0	0	0	0	0	0	{XM_013108978.1; PREDICTED: Anas platyrhynchos eukaryotic translation elongation factor 1 gamma (EEF1G), partial mRNA}	{PF00647:Elongation factor 1 gamma, conserved domain}
i2_LQ_muscle_c13642/f1p2/2218	3.7	5.6	11.87	0.3	5.58	0.7	0	0.13	0.44		0	0	0.23	6.05	0.45	0	0.36	0.08	0.56	{XM_009475084.1; PREDICTED: Nipponia nippon calpain 11 (CAPN11), mRNA}	{PF00648:Calpain family cysteine protease}
i3_LQ_muscle_c25488/f1p0/3562	1.13	0	0.73	0.72	0.17	0.19	0.82	0.48	0.1		0	1.54	0.94	0.16	0	0.03	3.19	0.54	1.84	{XM_013197629.1; PREDICTED: Anser cygnoides domesticus kelch-like protein 4 (LOC106046557), mRNA}	{PF00651:BTB/POZ domain PF07646:Kelch motif PF01344:Kelch motif}
i4_LQ_muscle_c6778/f1p0/4595	9.6	4.13	5.75	0.1	0	1.11	5.46	0.94	1.61		3.31	2.64	0	1.41	0.66	6.34	5.93	4.92	5.46	{XM_005030755.2; PREDICTED: Anas platyrhynchos influenza virus NS1A binding protein (IVNS1ABP), transcript variant X2, mRNA}	{PF00651:BTB/POZ domain}
i6_HQ_muscle_c340/f2p0/6814	0.07	1.91	1.71	0.65	0.86	1.16	0.85	0.44	0.52		1.16	0.76	1.47	0.04	0.01	0.04	0.7	0.95	0.56	{XM_013109221.1; PREDICTED: Anas platyrhynchos zinc finger and BTB domain containing 16 (ZBTB16), transcript variant X2, mRNA}	{PF00651:BTB/POZ domain}
i2_LQ_muscle_c41940/f1p0/2333	59.68	68.31	0.19	0	0	0	0	36.13	0.04		109.93	29.35	135.3	84.64	0.15	52.13	40.01	0.07	0	{XM_013106433.1; PREDICTED: Anas platyrhynchos poly(A) binding protein, cytoplasmic 1 (PABPC1), mRNA}	{PF00658:Poly-adenylate binding protein, unique domain PF00076:RNA recognition motif. (a.k.a. RRM, RBD, or RNP domain)}
i3_LQ_muscle_c15464/f1p1/3712	0.03	0	2.1	0.14	0.24	0.02	0	0.53	0.08		0.03	3.98	0.02	3.58	1.85	4.76	0.02	0	0.74	{XM_005013012.2; PREDICTED: Anas platyrhynchos poly(A) binding protein, cytoplasmic 4 (inducible form) (PABPC4), mRNA}	{PF00658:Poly-adenylate binding protein, unique domain PF00076:RNA recognition motif. (a.k.a. RRM, RBD, or RNP domain)}
i3_LQ_muscle_c55747/f1p1/3020	0	0	13.85	20.55	14.63	0	11.35	0	0		0	32.21	0	38	14.91	10.24	0.26	0	0	{XM_005013012.2; PREDICTED: Anas platyrhynchos poly(A) binding protein, cytoplasmic 4 (inducible form) (PABPC4), mRNA}	{PF00658:Poly-adenylate binding protein, unique domain PF08777:RNA binding motif PF00076:RNA recognition motif. (a.k.a. RRM, RBD, or RNP domain)}
i2_HQ_muscle_c869/f8p7/2314	0	0	19.55	0	0	0	0.24	11.83	0		10.43	27.15	0	22.45	32.48	17.07	0	0	9.58	{XM_005013012.2; PREDICTED: Anas platyrhynchos poly(A) binding protein, cytoplasmic 4 (inducible form) (PABPC4), mRNA}	{PF00658:Poly-adenylate binding protein, unique domain PF08777:RNA binding motif PF16367:RNA recognition motif PF00076:RNA recognition motif. (a.k.a. RRM, RBD, or RNP domain)}
i3_LQ_muscle_c41903/f1p46/3579	7.13	0	6.15	5.32	5.67	8.63	0	8	2.9		0	0	0	0	0	0	0	0	0.01	{AF513224.1; Anas platyrhynchos female-specific sequence}	{PF00665:Integrase core domain PF13683:Integrase core domain}
i3_LQ_muscle_c38972/f1p0/3828	0	0	0	0.13	1.63	1.49	0.38	0	1.43		0.1	1.5	1.42	0	1.41	0.7	0.59	2.4	0	{XM_013097534.1; PREDICTED: Anas platyrhynchos dehydrogenase E1 and transketolase domain containing 1 (DHTKD1), mRNA}	{PF00676:Dehydrogenase E1 component}
i4_LQ_muscle_c28450/f1p0/4440	0	0	0	0	0	0	20.94	18.92	0		0.08	35.72	27.88	0	25.01	0	8.84	10.66	9.94	{XM_013105526.1; PREDICTED: Anas platyrhynchos plectin (PLEC), partial mRNA}	{PF00681:Plectin repeat PF09317:Domain of unknown function (DUF1974)}
i2_HQ_muscle_c59691/f2p2/2031	3.81	10.39	5.94	1.91	5.3	3.78	2.34	0	0		3.33	1.8	3.48	2.59	5.18	3.56	0.32	0	0.31	{XM_013104614.1; PREDICTED: Anas platyrhynchos tyrosylprotein sulfotransferase 1 (TPST1), transcript variant X10, mRNA}	{PF00685:Sulfotransferase domain}
i3_LQ_muscle_c31475/f1p0/3530	0.53	4.82	0.34	0	1.67	0.16	4.48	10.95	12.07		0	0.16	1.92	4.85	4.93	1.35	6.18	2.61	6.75	{XM_005031259.2; PREDICTED: Anas platyrhynchos aconitase 1, soluble (ACO1), mRNA}	{PF00694:Aconitase C-terminal domain PF00330:Aconitase family (aconitate hydratase)}
i3_LQ_muscle_c16137/f1p0/3031	3.25	1.72	4.39	1.64	3.52	5.14	27.67	28.55	27.46		32.54	10.06	15.98	2.46	12.93	3.35	4.51	20.33	5.93	{XM_005024786.2; PREDICTED: Anas platyrhynchos adenylosuccinate synthase like 1 (ADSSL1), partial mRNA}	{PF00709:Adenylosuccinate synthetase}
i2_LQ_muscle_c81807/f1p2/2349	0	0	0	14.28	0	11.26	0	0	0		0	0	0	0	0	0	0	7.99	4.97	{XM_013093170.1; PREDICTED: Anas platyrhynchos phosphoribosylaminoimidazole carboxylase, phosphoribosylaminoimidazole succinocarboxamide synthetase (PAICS), mRNA}	{PF00731:AIR carboxylase}
i5_LQ_muscle_c12413/f1p0/5676	98.01	56.38	126.36	22.57	34.3	22.52	4.58	0.22	0.06		25.95	34.78	54.96	9.89	23.75	26.59	0	12.68	0.12	{KM675469.1; Anser anser breed Taihu MyHC1 mRNA, complete cds}	{PF00769:Ezrin/radixin/moesin family PF00038:Intermediate filament protein PF01576:Myosin tail PF09177:Syntaxin 6, N-terminal}
i2_LQ_muscle_c51456/f1p63/2212	0.81	0	0	0	0	0	0	0	0		0	0	0	3.11	2.26	0.81	0	0	0	{XM_005020895.2; PREDICTED: Anas platyrhynchos moesin (MSN), transcript variant X2, mRNA}	{PF00769:Ezrin/radixin/moesin family}
i3_LQ_muscle_c42454/f1p141/3992	5.53	15.59	0.41	8.92	0.14	0.11	24.1	5.16	14.09		0.06	0.32	30.01	4.16	0.32	0.02	0.29	0.28	0.14	{XM_005014586.2; PREDICTED: Anas platyrhynchos radixin (RDX), transcript variant X1, mRNA}	{PF00769:Ezrin/radixin/moesin family}
i6_LQ_muscle_c3820/f1p0/6518	7.6	3.97	3.91	0	0	1.18	1.31	1.72	0.33		0	3.25	1.14	0.22	0	3.04	1.66	0	1.27	{XM_013099880.1; PREDICTED: Anas platyrhynchos ethanolamine-phosphate phospho-lyase (ETNPPL), mRNA}	{PF00782:Dual specificity phosphatase, catalytic domain PF00202:Aminotransferase class-III}
i5_HQ_muscle_c1709/f2p0/5498	3.39	7.01	0.8	2.92	3.72	8.9	4.8	5.53	5		4.49	11.72	9.23	3.91	3.72	0	0	0	0.89	{XM_013098068.1; PREDICTED: Anas platyrhynchos rho GTPase-activating protein 39-like (LOC101792179), mRNA}	{PF00784:MyTH4 domain PF00620:RhoGAP domain}
i2_LQ_muscle_c13441/f1p13/2539	14.72	0	8.59	11.24	12.82	10.98	0.04	6.27	5.37		0.13	0	0	0.06	0	0	0	0	0	{XM_013183234.1; PREDICTED: Anser cygnoides domesticus immediate early response 3 interacting protein 1 (IER3IP1), partial mRNA}	{PF00784:MyTH4 domain}
i1_LQ_muscle_c8963/f1p20/2009	0	0	6.22	7.85	0	7.97	0	0.1	0.1		0.08	0	0	7.36	9.64	4.98	2.93	7.53	1.18	{XM_005029099.2; PREDICTED: Anas platyrhynchos UBX domain protein 6 (UBXN6), mRNA}	{PF00789:UBX domain}
i3_LQ_muscle_c41959/f1p3/3977	0	0	0.06	0	0.15	0.02	0	0.18	0.17		1.03	1.04	0.39	0	0	0	0	0	0	{XM_013172384.1; PREDICTED: Anser cygnoides domesticus Y+L amino acid transporter 2-like (LOC106030538), transcript variant X6, mRNA}	{PF00822:PMP-22/EMP/MP20/Claudin family PF00324:Amino acid permease PF13520:Amino acid permease}
i4_LQ_muscle_c29519/f1p0/4145	0.53	1.02	0	0.09	0	0	0.48	0.68	0.63		0	0	0	0.71	1.9	1.24	0	0	1.35	{XM_013094534.1; PREDICTED: Anas platyrhynchos Niemann-Pick disease, type C1 (NPC1), mRNA}	{PF00873:AcrB/AcrD/AcrF family PF02460:Patched family}
i2_LQ_muscle_c24429/f1p4/2564	1.43	1.47	1.18	3.25	0	0	0	0.18	1.05		3.21	1.83	0	1.28	1.14	2.55	0.2	0	0	{XM_005028201.2; PREDICTED: Anas platyrhynchos B-cell CLL/lymphoma 7A (BCL7A), mRNA}	{PF00879:Defensin propeptide}
i2_LQ_muscle_c14761/f1p4/2901	0	0	9.98	0	0	0.69	0	0	0		0	13.13	0.6	9.56	10.29	11.84	6.69	0	2.29	{XM_013193272.1; PREDICTED: Anser cygnoides domesticus arylsulfatase family, member K (ARSK), mRNA}	{PF00884:Sulfatase PF01663:Type I phosphodiesterase / nucleotide pyrophosphatase PF01676:Metalloenzyme superfamily}
i3_LQ_muscle_c29933/f1p0/3271	4.85	3.14	2.44	3.54	6.49	3.3	0.19	0.17	0.08		6.86	7	8.28	2.58	6.54	5.01	0	0	0.84	{XM_011593957.1; PREDICTED: Aquila chrysaetos canadensis collagen, type I, alpha 1 (COL1A1), mRNA}	{PF00895:ATP synthase protein 8}
i3_LQ_muscle_c40231/f1p4/3285	1.38	1.25	2.09	2.13	2.58	1.21	0.03	0.19	0.1		2.21	3.65	3.79	1.59	3.52	2.19	0.14	0.02	0.54	{XM_011593957.1; PREDICTED: Aquila chrysaetos canadensis collagen, type I, alpha 1 (COL1A1), mRNA}	{PF00895:ATP synthase protein 8}
i2_LQ_muscle_c72294/f1p5/2126	4.9	0.06	7.96	28.27	0	26	0	17.04	0.48		0.22	0.34	0.12	18.16	5.3	17.2	4.79	0.08	0.11	{XM_005533695.2; PREDICTED: Pseudopodoces humilis ubiquitin-like modifier activating enzyme 1 (UBA1), mRNA}	{PF00899:ThiF family PF03728:Viral DNA-binding protein, zinc binding domain}
i2_LQ_muscle_c78342/f1p2/2129	1.78	1.39	0	5.28	0	0	0	0.4	0		2.63	2	1.64	0.2	0	0	0	2.65	1.56	{XM_005020564.2; PREDICTED: Anas platyrhynchos speckle-type POZ protein (SPOP), transcript variant X1, mRNA}	{PF00917:MATH domain PF00651:BTB/POZ domain}
i4_LQ_muscle_c34072/f1p1/4082	4.95	0.32	4.62	0.57	0.52	0.69	0.6	8	0.52		0.11	0.92	4.66	0.17	0.24	0.41	4.24	2.82	9.18	{XM_013100710.1; PREDICTED: Anas platyrhynchos echinoderm microtubule associated protein like 1 (EML1), transcript variant X5, mRNA}	{PF00930:Dipeptidyl peptidase IV (DPP IV) N-terminal region PF00400:WD domain, G-beta repeat}
i2_LQ_muscle_c2892/f1p0/2846	2.73	1.1	0	0	0	0	2.04	2.25	0		0	0	0	0	0	0	2.18	0.8	0.16	{XM_014958573.1; PREDICTED: Calidris pugnax polymerase (RNA) mitochondrial (DNA directed) (POLRMT), mRNA}	{PF00940:DNA-dependent RNA polymerase}
i1_HQ_muscle_c12965/f2p0/1527	4.27	5.76	1.25	0.23	0	0.18	0.77	0.49	0.4		5.48	5.86	5.43	7.45	0.31	0.83	5.32	4.34	3.4	{XM_015297508.1; PREDICTED: Gallus gallus synaptobrevin homolog YKT6-B (LOC107054993), mRNA}	{PF00957:Synaptobrevin}
i2_LQ_muscle_c49727/f1p17/2867	4.39	0	0.27	7.38	0	3.76	0.22	0.89	0.29		4.12	3.27	0	2.74	13.9	10.13	0	0.93	0	{XM_013102448.1; PREDICTED: Anas platyrhynchos shisa family member 2 (SHISA2), mRNA}	{PF00974:Rhabdovirus spike glycoprotein}
i3_LQ_muscle_c15065/f1p8/3239	1.94	0.55	0.46	1.57	0.56	2.54	0.39	0.28	0		2.25	2.73	0.62	2.34	6.16	2.81	0	0.48	0	{XM_013188236.1; PREDICTED: Anser cygnoides domesticus shisa family member 2 (SHISA2), mRNA}	{PF00974:Rhabdovirus spike glycoprotein}
i2_LQ_muscle_c25497/f1p22/2312	85.24	230.55	47.89	133.28	59.5	93.23	24.35	29.25	10.68		186.76	228.13	224.41	92.96	85.43	130.37	5.39	11.25	7.93	{AF173614.1; Anas platyrhynchos 18S ribosomal RNA gene, complete sequence}	{PF00992:Troponin PF07544:RNA polymerase II transcription mediator complex subunit 9}
i0_HQ_muscle_c3/f15p0/915	14.47	441.49	3.03	18.38	18.74	98.32	2.77	9.46	6.4		191.93	413.1	78.87	136.86	62.94	103.7	2.8	9.94	9.57	{NM_205114.1; Gallus gallus troponin T1, slow skeletal type (TNNT1), mRNA}	{PF00992:Troponin}
i1_LQ_muscle_c6973/f1p2/1652	4.38	10.25	2.68	3.11	2.88	0	0.22	0.15	0.65		6.62	10.3	8.36	0.44	0	0.02	0.6	0.42	0.63	{XM_013196602.1; PREDICTED: Anser cygnoides domesticus troponin T type 2 (cardiac) (TNNT2), mRNA}	{PF00992:Troponin}
i3_LQ_muscle_c32085/f1p0/3060	578.72	128.86	0	151.86	0	0	174.02	0	795.68		132.17	0	0	0	0	0	195.97	342.63	460.32	{XM_013099733.1; PREDICTED: Anas platyrhynchos troponin T type 3 (skeletal, fast) (TNNT3), transcript variant X2, mRNA}	{PF00992:Troponin}
i5_HQ_muscle_c1009/f3p0/5570	114.31	128.46	115.02	112.02	162.54	191.11	18.75	43.01	11.86		147.77	138.33	144.58	128.14	185.43	210.24	25.23	16.4	10.1	{XM_013099784.1; PREDICTED: Anas platyrhynchos troponin T type 3 (skeletal, fast) (TNNT3), transcript variant X49, mRNA}	{PF00992:Troponin}
i2_LQ_muscle_c2235/f1p2/2197	0.26	0	0.14	0.63	0.75	0.27	0	0	0		1.77	0	0	0.71	0.48	2.93	1.02	0.49	1.71	{XM_005010853.2; PREDICTED: Anas platyrhynchos solute carrier family 9, subfamily A (NHE9, cation proton antiporter 9), member 9 (SLC9A9), mRNA}	{PF00999:Sodium/hydrogen exchanger family}
i2_LQ_muscle_c18709/f1p1/2371	0.49	0	1.3	0.77	0	0	0	0	0		0	0	0.23	0	0	0.06	0.64	1.36	0.69	{XM_005026078.2; PREDICTED: Anas platyrhynchos potassium channel, inwardly rectifying subfamily J, member 2 (KCNJ2), transcript variant X3, mRNA}	{PF01007:Inward rectifier potassium channel}
i3_LQ_muscle_c43486/f1p0/3927	0.39	1.32	1.58	1.22	5.03	7.21	0.11	0.19	0.05		0.78	1.58	2.87	1.76	1.98	5.68	1.4	0.87	0.14	{XM_005010560.2; PREDICTED: Anas platyrhynchos ST3 beta-galactoside alpha-2,3-sialyltransferase 1 (ST3GAL1), mRNA}	{PF01019:Gamma-glutamyltranspeptidase PF00777:Glycosyltransferase family 29 (sialyltransferase)}
i4_LQ_muscle_c41234/f1p1/4124	0	0.2	0	0	0.75	0.38	0.06	0.1	0		0	0	0	0.89	0.82	3.12	0.25	0.08	7.78	{XM_005019998.2; PREDICTED: Anas platyrhynchos cadherin 5, type 2 (vascular endothelium) (CDH5), transcript variant X2, mRNA}	{PF01049:Cadherin cytoplasmic region PF00028:Cadherin domain PF01766:Birnavirus VP2 protein}
i4_HQ_muscle_c35408/f17p0/4562	0.25	0	1.07	19.11	41.74	21.67	114.27	0.18	1.48		17.82	12.66	12.91	31.34	19.46	0	3.45	0.04	0.33	{XM_013176652.1; PREDICTED: Anser cygnoides domesticus cadherin 5, type 2 (vascular endothelium) (CDH5), transcript variant X2, mRNA}	{PF01049:Cadherin cytoplasmic region PF00028:Cadherin domain}
i4_HQ_muscle_c4858/f3p2/4684	4.07	4.12	4.55	2.88	0	2.99	9.66	14.38	16.73		1.27	3.14	4.51	0.26	2.14	0	39.83	11.62	4.11	{XM_005019998.2; PREDICTED: Anas platyrhynchos cadherin 5, type 2 (vascular endothelium) (CDH5), transcript variant X2, mRNA}	{PF01049:Cadherin cytoplasmic region PF00028:Cadherin domain}
i1_HQ_muscle_c5683/f2p0/2000	0.38	0.6	43.56	0.36	0.72	0.44	8.76	0.52	0.33		16.27	12.63	13.15	0.38	0.22	0.29	29.48	0.82	8.98	{XM_005026915.1; PREDICTED: Anas platyrhynchos IMP (inosine 5'-monophosphate) dehydrogenase 2 (IMPDH2), mRNA}	{PF01081:KDPG and KHG aldolase PF01645:Conserved region in glutamate synthase PF01070:FMN-dependent dehydrogenase PF03060:Nitronate monooxygenase PF00478:IMP dehydrogenase / GMP reductase domain PF01207:Dihydrouridine synthase (Dus) PF00977:Histidine biosynthesis protein PF04131:Putative N-acetylmannosamine-6-phosphate epimerase PF04309:Glycerol-3-phosphate responsive antiterminator}
i1_LQ_muscle_c4390/f1p0/1665	2.47	0	0.63	0.9	0.31	2.17	1.32	1.5	0.54		0.36	0.01	0.17	0.09	1.99	3.55	0	0.01	0	{NM_001030601.2; Gallus gallus inosine monophosphate dehydrogenase 2 (IMPDH2), mRNA}	{PF01081:KDPG and KHG aldolase PF01645:Conserved region in glutamate synthase PF01070:FMN-dependent dehydrogenase PF04131:Putative N-acetylmannosamine-6-phosphate epimerase PF04309:Glycerol-3-phosphate responsive antiterminator PF00478:IMP dehydrogenase / GMP reductase domain PF01180:Dihydroorotate dehydrogenase PF03060:Nitronate monooxygenase PF01207:Dihydrouridine synthase (Dus) PF00977:Histidi…
i4_LQ_muscle_c46063/f1p6/4029	51.66	83.07	86.34	60.22	34.69	0.43	94.52	7.68	32.63		5.66	84.5	115.87	0	0	3.53	0	0	0	{XM_005443470.1; PREDICTED: Falco cherrug filamin C, gamma (FLNC), mRNA}	{PF01105:emp24/gp25L/p24 family/GOLD}
i2_LQ_muscle_c57447/f1p0/2290	5.54	4.23	3.65	3.27	3	7.53	0.87	0.39	0.37		4.38	3.87	4.07	5.95	7.07	12.87	0.38	0.34	0.44	{XM_013097740.1; PREDICTED: Anas platyrhynchos interleukin 20 receptor, alpha (IL20RA), mRNA}	{PF01108:Tissue factor}
i4_LQ_muscle_c45943/f1p2/4052	1.87	0.46	1.84	2.08	0	1.07	0	0.58	0.52		0	1.36	0.72	1.98	1.26	0.83	0	0	0	{XM_005030095.2; PREDICTED: Anas platyrhynchos mutL homolog 1 (MLH1), transcript variant X3, mRNA}	{PF01119:DNA mismatch repair protein, C-terminal domain}
i2_LQ_muscle_c52235/f1p5/2553	33.87	33.64	12.41	5.74	0	0.08	1.94	28.16	165.15		0.22	15.11	16.13	0	7.96	5.88	42.52	35.15	0.5	{XM_005016709.2; PREDICTED: Anas platyrhynchos CD36 molecule (thrombospondin receptor) (CD36), transcript variant X6, mRNA}	{PF01130:CD36 family}
i3_LQ_muscle_c27556/f1p1/3094	0.04	0.54	0.28	0	0	0	0.9	0.36	0.19		0	0.3	0.02	0.07	0.12	0	0.69	0.12	0	{XM_005016709.2; PREDICTED: Anas platyrhynchos CD36 molecule (thrombospondin receptor) (CD36), transcript variant X6, mRNA}	{PF01130:CD36 family}
i2_LQ_muscle_c2619/f1p3/2452	0.17	0.23	0.17	6.2	0.62	3.99	7.05	0.19	3.96		2.21	4.76	6.65	8.47	5.82	0.88	11.91	0.84	3.54	{XM_013172142.1; PREDICTED: Anser cygnoides domesticus mitochondrial tRNA translation optimization 1 (MTO1), mRNA}	{PF01134:Glucose inhibited division protein A}
i5_LQ_muscle_c14401/f1p0/5378	0	0	0	0	3.15	0.87	3.11	0.66	0.78		1.23	1.04	0.33	0.01	0.78	0.45	0	0.95	0	{XM_013181601.1; PREDICTED: Anser cygnoides domesticus 3-oxoacid CoA transferase 1 (OXCT1), mRNA}	{PF01144:Coenzyme A transferase}
i2_LQ_muscle_c28806/f1p4/2672	3.59	0.07	0.37	0.84	2.47	0.06	2.21	4.85	4.05		2.71	2.65	0.13	2.44	3.05	0	0	0.08	0	{XM_013094583.1; PREDICTED: Anas platyrhynchos glypican-5 (LOC101803486), transcript variant X3, mRNA}	{PF01153:Glypican PF01392:Fz domain}
i3_LQ_muscle_c24171/f1p0/3571	1.49	0.96	0.82	1.71	2.99	2.12	0.36	0.03	0		2.3	1.07	4.8	2.65	3.05	2.9	0.14	0.05	0.2	{XM_013179149.1; PREDICTED: Anser cygnoides domesticus carboxypeptidase Z (CPZ), mRNA}	{PF01153:Glypican PF04952:Succinylglutamate desuccinylase / Aspartoacylase family PF00246:Zinc carboxypeptidase PF01392:Fz domain}
i0_LQ_muscle_c925/f1p2/586	0.48	25.33	1.95	23.21	0	0.19	0	0	0.22		151.82	24.62	13.28	15.63	14.23	26.78	0	0	0	{XM_013104673.1; PREDICTED: Anas platyrhynchos urocanate hydratase 1 (UROC1), transcript variant X3, mRNA}	{PF01175:Urocanase}
i1_LQ_muscle_c5926/f1p0/1519	1.42	2.7	0.61	0.21	0	0.24	0	0	0		0.29	1.1	2.01	0.73	0	0	2.1	0.92	1.65	{XM_013106781.1; PREDICTED: Anas platyrhynchos NOP2/Sun domain family, member 4 (NSUN4), mRNA}	{PF01189:16S rRNA methyltransferase RsmB/F PF01728:FtsJ-like methyltransferase}
i2_LQ_muscle_c4271/f1p1/2254	2.14	4.35	2.81	0	1.95	0	0	0	1.84		3.86	0	0.42	3.64	3.53	4.21	0.03	0	0.13	{XM_013199497.1; PREDICTED: Anser cygnoides domesticus NOP2 nucleolar protein (NOP2), partial mRNA}	{PF01209:ubiE/COQ5 methyltransferase family PF01189:16S rRNA methyltransferase RsmB/F PF01728:FtsJ-like methyltransferase}
i2_LQ_muscle_c24195/f1p11/2118	61.69	0.49	0.18	54.2	43.36	0	0	0	0.37		63.14	0	0	6.27	0	0	40.43	6.73	0	{XM_005017279.2; PREDICTED: Anas platyrhynchos calsequestrin 2 (cardiac muscle) (CASQ2), mRNA}	{PF01216:Calsequestrin PF09184:PPP4R2 PF02724:CDC45-like protein}
i2_LQ_muscle_c52416/f1p12/2290	0	0	0	4.04	4.16	0.04	0	0	11.18		1.71	0	0.06	5.16	0	0.1	5.09	0	0	{XM_005017279.2; PREDICTED: Anas platyrhynchos calsequestrin 2 (cardiac muscle) (CASQ2), mRNA}	{PF01216:Calsequestrin}
i3_HQ_muscle_c17213/f3p0/3406	13.55	0.45	0.53	186.06	203.6	0.46	34.31	1.92	14.27		148.19	141.76	133.44	12.01	0.53	1.04	179.82	314.21	1.36	{XM_005017279.2; PREDICTED: Anas platyrhynchos calsequestrin 2 (cardiac muscle) (CASQ2), mRNA}	{PF01216:Calsequestrin}
i3_LQ_muscle_c37143/f1p0/3170	0.09	0.1	0.2	70.37	72.31	0.15	10.32	0.11	100.91		15.98	0	0.07	27.64	0.1	0.18	62.3	0.02	0.05	{XM_005017279.2; PREDICTED: Anas platyrhynchos calsequestrin 2 (cardiac muscle) (CASQ2), mRNA}	{PF01216:Calsequestrin}
i3_HQ_muscle_c15261/f2p0/3258	2.66	2.81	5.15	18.01	38.87	38.47	5.61	14.72	5.61		8.7	7.77	10.74	11.96	25.38	19.83	0.27	0.18	13.33	{XM_009322526.1; PREDICTED: Pygoscelis adeliae carbohydrate kinase domain containing (CARKD), mRNA}	{PF01256:Carbohydrate kinase}
i4_LQ_muscle_c14751/f1p0/4388	0.21	0.38	0.1	0.11	0.42	0.48	0	0.09	0		0.55	0.38	0.13	0.41	0.33	0.1	0	0	0	{XM_013190841.1; PREDICTED: Anser cygnoides domesticus dimethylglycine dehydrogenase (DMGDH), mRNA}	{PF01266:FAD dependent oxidoreductase PF06039:Malate:quinone oxidoreductase (Mqo) PF02558:Ketopantoate reductase PanE/ApbA PF00070:Pyridine nucleotide-disulphide oxidoreductase PF01266:FAD dependent oxidoreductase PF12831:FAD dependent oxidoreductase PF01134:Glucose inhibited division protein A PF13241:Putative NAD(P)-binding PF07992:Pyridine nucleotide-disulphide oxidoreductase PF01494:FAD bindi…
i2_LQ_muscle_c88747/f1p15/2924	0	0	10.94	4.63	5.13	2.6	0	0	0		0.65	0.87	2.35	1.63	2.78	0	0	0	0	{XM_009280316.2; PREDICTED: Aptenodytes forsteri dimethylglycine dehydrogenase (DMGDH), mRNA}	{PF01266:FAD dependent oxidoreductase}
i1_LQ_muscle_c14502/f1p0/1276	401.79	165.97	189.82	0.1	0	0.13	0	0.12	274.02		172.74	0	129.87	0.25	0	413.47	88.69	153.62	0	{XM_011592090.1; PREDICTED: Aquila chrysaetos canadensis synaptophysin-like 2 (SYPL2), transcript variant X2, mRNA}	{PF01284:Membrane-associating domain PF01534:Frizzled/Smoothened family membrane region}
i2_LQ_muscle_c9275/f1p0/2571	40.44	136.5	29.34	0.31	137.83	20.6	312.37	146.65	156.97		17.68	102.62	77.54	55.97	42.03	99.16	27.4	0.56	0.16	{XM_014262305.1; PREDICTED: Pseudopodoces humilis sarcoplasmic/endoplasmic reticulum calcium ATPase 1 (LOC102107999), transcript variant X3, mRNA}	{PF00122:E1-E2 ATPase}
i3_HQ_muscle_c53916/f3p0/3104	53.21	118.47	78.35	0.19	107.66	62.23	127.24	179.69	203.88		63.31	89.99	81.75	39.14	79.46	138.86	50.55	0.37	0.2	{XM_014262305.1; PREDICTED: Pseudopodoces humilis sarcoplasmic/endoplasmic reticulum calcium ATPase 1 (LOC102107999), transcript variant X3, mRNA}	{PF00122:E1-E2 ATPase}
i3_LQ_muscle_c21118/f1p1/3199	3.93	0	4.76	4.56	0	4.36	0	0	1.27		7.15	5.22	5.74	3.96	4.02	2.1	0	0.03	0.76	{XM_013091956.1; PREDICTED: Anas platyrhynchos Raf-1 proto-oncogene, serine/threonine kinase (RAF1), transcript variant X1, mRNA}	{PF00130:Phorbol esters/diacylglycerol binding domain (C1 domain) PF00069:Protein kinase domain PF13639:Ring finger domain PF07714:Protein tyrosine kinase PF02196:Raf-like Ras-binding domain}
i4_LQ_muscle_c38842/f1p0/5031	6.44	7.22	1.51	0.16	5.95	0.27	0.4	0.57	6.91		0.04	0.04	0.33	0.26	0.29	7.77	0.36	5.79	0.57	{XM_005025634.2; PREDICTED: Anas platyrhynchos isoleucyl-tRNA synthetase (IARS), transcript variant X1, mRNA}	{PF00133:tRNA synthetases class I (I, L, M and V) PF08264:Anticodon-binding domain of tRNA PF09334:tRNA synthetases class I (M)}
i1_LQ_muscle_c3634/f1p1/1841	0	0	3.97	0	0	0	1.46	4.01	3.47		0	0	4.55	2.42	0	0.18	0	0	0.17	{XM_005017541.2; PREDICTED: Anas platyrhynchos uridine monophosphate synthetase (UMPS), mRNA}	{PF00156:Phosphoribosyl transferase domain PF00215:Orotidine 5'-phosphate decarboxylase / HUMPS family}
i4_LQ_muscle_c12516/f1p0/4334	1.79	1.05	0	0.27	0.61	0	0.11	0.03	0.24		0.93	0.12	1.08	1.09	1.79	3.2	0	0	0.23	{XM_005014062.2; PREDICTED: Anas platyrhynchos minichromosome maintenance complex component 3 (MCM3), mRNA}	{PF00158:Sigma-54 interaction domain PF00493:MCM2/3/5 family PF07728:AAA domain (dynein-related subfamily) PF07726:ATPase family associated with various cellular activities (AAA)}
i2_LQ_muscle_c38418/f1p14/3025	15.64	0	6.3	17.3	15.61	8.28	0	0.4	12.58		12.89	2.48	15.31	0	0.36	2.19	10.38	9.67	0.49	{XM_009282134.2; PREDICTED: Aptenodytes forsteri fibroblast growth factor 13 (FGF13), transcript variant X3, mRNA}	{PF00167:Fibroblast growth factor PF06268:Fascin domain PF08515:Transforming growth factor beta type I GS-motif}
i5_LQ_muscle_c8360/f1p0/5574	0.71	0	0.02	1.93	1.02	0.78	0	0.02	0.28		0.01	0.03	0.32	0	0	0.03	0.01	0	0.03	{XM_009282134.2; PREDICTED: Aptenodytes forsteri fibroblast growth factor 13 (FGF13), transcript variant X3, mRNA}	{PF00167:Fibroblast growth factor PF06268:Fascin domain}
i1_LQ_muscle_c23703/f1p1/1873	0	0.63	0.14	1.07	0.31	0.96	0	0	0.05		0	0.76	0.19	0	0	0	0.05	0	0.06	{XM_011595050.1; PREDICTED: Aquila chrysaetos canadensis phospholipase C, delta 3 (PLCD3), transcript variant X2, mRNA}	{PF00168:C2 domain PF00387:Phosphatidylinositol-specific phospholipase C, Y domain}
i3_LQ_muscle_c7670/f1p0/3637	1.6	0	1.42	1.14	1.18	1.61	0	1.19	1.52		0	0	0	0	0	0	0	0	0	{XM_009684834.1; PREDICTED: Struthio camelus australis RAS p21 protein activator (GTPase activating protein) 1 (RASA1), partial mRNA}	{PF00168:C2 domain PF00616:GTPase-activator protein for Ras-like GTPase}
i6_LQ_muscle_c2936/f1p0/6624	1.88	0.11	2.61	0.08	0.7	0.02	4.72	3.41	1.65		0.04	0.04	0.06	0.54	1.21	0.68	1.12	0.03	0.04	{XM_013093385.1; PREDICTED: Anas platyrhynchos intersectin 2 (ITSN2), transcript variant X5, mRNA}	{PF00168:C2 domain PF00621:RhoGEF domain PF14604:Variant SH3 domain PF00018:SH3 domain}
i5_LQ_muscle_c6851/f1p2/5448	0.82	0.75	0.15	0.24	0.38	0.1	0.54	1.25	0.49		0.97	1.1	0.88	0.04	0.07	0.18	1.52	1.07	1.92	{XM_013094148.1; PREDICTED: Anas platyrhynchos intersectin 1 (SH3 domain protein) (ITSN1), mRNA}	{PF00168:C2 domain PF00621:RhoGEF domain}
i3_LQ_muscle_c41772/f1p0/3603	0	0	3.6	0	0	0	7.45	0	0.06		0	4.87	0	0	5.82	5.92	0	5.06	7.93	{XM_013201129.1; PREDICTED: Anser cygnoides domesticus RAS p21 protein activator (GTPase activating protein) 1 (RASA1), transcript variant X2, mRNA}	{PF00168:C2 domain PF14604:Variant SH3 domain PF00018:SH3 domain PF00616:GTPase-activator protein for Ras-like GTPase}
i2_LQ_muscle_c36812/f1p2/2537	6.88	0	0	0	0	0	0	0	0		1.18	0	0	0	1.06	2.52	5.22	3.93	0.92	{XM_005018065.2; PREDICTED: Anas platyrhynchos copine I (CPNE1), partial mRNA}	{PF00168:C2 domain}
i2_LQ_muscle_c71328/f1p2/2214	0	0	4.8	3.63	0	6.42	0	0	0		0	0	0	0	0	3.87	0	5.34	0	{XM_005018065.2; PREDICTED: Anas platyrhynchos copine I (CPNE1), partial mRNA}	{PF00168:C2 domain}
i1_LQ_muscle_c18548/f1p1/1894	0	0.37	0.26	0	0	0	0	40.21	0		18.06	0	0.26	0.36	17.37	13.62	14.33	0	0.53	{KM675469.1; Anser anser breed Taihu MyHC1 mRNA, complete cds}	{PF00170:bZIP transcription factor PF00038:Intermediate filament protein PF10473:Leucine-rich repeats of kinetochore protein Cenp-F/LEK1 PF06009:Laminin Domain II PF01576:Myosin tail PF11365:Protein of unknown function (DUF3166) PF07926:TPR/MLP1/MLP2-like protein PF05557:Mitotic checkpoint protein PF04871:Uso1 / p115 like vesicle tethering protein, C terminal region}
i3_HQ_muscle_c2906/f11p0/3999	20.64	12.4	15.23	19.43	28.08	13.28	6.78	3.89	2.61		20.67	27.19	26.36	26.06	31.32	28.46	2.43	3.25	5.97	{XM_005013964.2; PREDICTED: Anas platyrhynchos cAMP responsive element binding protein 3-like 1 (CREB3L1), mRNA}	{PF00170:bZIP transcription factor PF07716:Basic region leucine zipper PF07926:TPR/MLP1/MLP2-like protein PF17082:Spindle Pole Component 29 PF04111:Autophagy protein Apg6 PF03131:bZIP Maf transcription factor}
i2_LQ_muscle_c6805/f1p2/2811	7.01	9.37	3.23	8.6	1.07	0.61	3.91	0.63	12.65		0.84	0.57	0.55	8.02	17.17	5.91	7.26	16.07	0.86	{XM_013095284.1; PREDICTED: Anas platyrhynchos aldehyde dehydrogenase 4 family, member A1 (ALDH4A1), partial mRNA}	{PF00171:Aldehyde dehydrogenase family}
i4_LQ_muscle_c15643/f1p2/4310	0.23	0.16	0.85	3.04	14.68	2.22	1.12	7.8	1.99		5.13	5.14	7.14	6.26	2.05	2.31	3.02	5.49	5.18	{XM_013095284.1; PREDICTED: Anas platyrhynchos aldehyde dehydrogenase 4 family, member A1 (ALDH4A1), partial mRNA}	{PF00171:Aldehyde dehydrogenase family}
i4_LQ_muscle_c24356/f1p4/4506	6.24	5.31	5.83	4.23	2.84	2.92	1.02	0.41	0.98		5.65	12.15	6.4	5.89	4.06	5.21	1.17	0.86	0	{XM_005011090.2; PREDICTED: Anas platyrhynchos aldehyde dehydrogenase 1 family, member A3 (ALDH1A3), mRNA}	{PF00171:Aldehyde dehydrogenase family}
i2_LQ_muscle_c66908/f1p0/2135	0	0.95	0.29	1.81	0.82	0.29	1.39	1.04	0.07		1.19	2.78	3.85	0.15	0	0	0.28	1.51	0.26	{XM_013189937.1; PREDICTED: Anser cygnoides domesticus P450 (cytochrome) oxidoreductase (POR), transcript variant X5, mRNA}	{PF00175:Oxidoreductase NAD-binding domain PF00667:FAD binding domain PF08030:Ferric reductase NAD binding domain PF00258:Flavodoxin}
i5_LQ_muscle_c8781/f1p5/5678	0	3.01	5.08	3.75	5.59	0.66	0.39	0	0		0	1.48	0.56	0.76	0	4.1	1.62	2.48	4.27	{XM_013198786.1; PREDICTED: Anser cygnoides domesticus excision repair cross-complementation group 6-like 2 (ERCC6L2), transcript variant X1, mRNA}	{PF00176:SNF2 family N-terminal domain PF04851:Type III restriction enzyme, res subunit}
i2_LQ_muscle_c69426/f1p3/2420	0.84	0.02	1.39	1.46	1.6	0.71	0	1.51	0.86		0	0	0	0	0	0	0	0	0	{XM_015300461.1; PREDICTED: Gallus gallus chromodomain helicase DNA binding protein 1 (LOC374195), transcript variant X2, mRNA}	{PF00176:SNF2 family N-terminal domain PF08074:CHDCT2 (NUC038) domain}
i2_LQ_muscle_c50641/f1p1/2625	0	0	0	0	0	0	0	0	0.55		0.25	1.17	1.14	0	0	0.98	0	0	0	{XM_005015115.2; PREDICTED: Anas platyrhynchos ets variant 1 (ETV1), transcript variant X1, mRNA}	{PF00178:Ets-domain PF00447:HSF-type DNA-binding PF04621:PEA3 subfamily ETS-domain transcription factor N terminal domain}
i2_LQ_muscle_c66177/f1p22/2731	6.69	23.04	38.79	11.83	0	11.65	20.14	82.91	34.41		60.46	13.44	0	41.62	46.33	71.12	12.37	0	31.85	{XM_013180986.1; PREDICTED: Anser cygnoides domesticus heat shock protein 90kDa beta (Grp94), member 1 (HSP90B1), partial mRNA}	{PF00183:Hsp90 protein PF03165:MH1 domain}
i3_LQ_muscle_c16361/f1p0/3088	24.81	25.9	27.15	0.29	0	0.1	0	7.75	0.09		8.05	0.24	0	0	0.44	0.57	0.17	0	0.31	{XM_013180986.1; PREDICTED: Anser cygnoides domesticus heat shock protein 90kDa beta (Grp94), member 1 (HSP90B1), partial mRNA}	{PF00183:Hsp90 protein}
i2_LQ_muscle_c49563/f1p17/2502	13.73	0	0	0	0	0	0	29.26	0		1.51	0	0.3	30.56	36.06	0	0.04	0.22	0.36	{XM_009322635.1; PREDICTED: Pygoscelis adeliae annexin A6 (ANXA6), transcript variant X2, mRNA}	{PF00191:Annexin PF08587:Ubiquitin associated domain (UBA) PF04546:Sigma-70, non-essential region PF02075:Crossover junction endodeoxyribonuclease RuvC PF07743:HSCB C-terminal oligomerisation domain}
[truncated: 860 more rows]

## Sheet: Table 4
Table A4 29 shared differentially expressed genes in the BM28F_vs_BM42F and BM42F_vs_BM70F comparison groups
[truncated: 30 more rows]

## Sheet: Table 5
Table A5 29 shared differentially expressed genes in the BM28M_vs_BM42M and BM42M_vs_BM70M comparison groups
[truncated: 30 more rows]

## Sheet: Table 6
Table A6 19 shared differentially expressed genes in the BM28F_vs_BM28M, BM42F_vs_BM42M and BM70F_vs_BM70M comparison groups
[truncated: 20 more rows]

[truncated: 4 more sheets: Table 7, Table 8, Table 9, Table 10]
